# Supplementary material for: Response of vertically-loaded pile in spatially-variable cement-treated soil
Source: PLoS One. 2022 Apr 13;17(4):e0266975. doi: 10.1371/journal.pone.0266975 (PMC9007371; doi:10.1371/journal.pone.0266975)
Supplement: S1 File — (ZIP) [file pone.0266975.s001.zip › S1_File/ExtremValue]

<?xml version="1.0" encoding="utf-8"?>
<ExtremValues>
  <ExtremValue Name="" ID="0" Type="EffectiveStressX" MinValue="-5.086209231564E-15" NodeIdAtMin="912" IncrementAtMin="0" MaxValue="48" NodeIdAtMax="156" IncrementAtMax="0" />
  <ExtremValue Name="" ID="0" Type="EffectiveStressY" MinValue="-2.15105711021124E-15" NodeIdAtMin="908" IncrementAtMin="0" MaxValue="80" NodeIdAtMax="1081" IncrementAtMax="0" />
  <ExtremValue Name="" ID="0" Type="EffectiveStressZ" MinValue="-5.086209231564E-15" NodeIdAtMin="912" IncrementAtMin="0" MaxValue="48" NodeIdAtMax="156" IncrementAtMax="0" />
  <ExtremValue Name="" ID="0" Type="ShearStressXY" MinValue="0" NodeIdAtMin="0" IncrementAtMin="0" MaxValue="0" NodeIdAtMax="0" IncrementAtMax="0" />
  <ExtremValue Name="" ID="0" Type="TotalStressX" MinValue="-1.17128529097954E-14" NodeIdAtMin="908" IncrementAtMin="0" MaxValue="148" NodeIdAtMax="1112" IncrementAtMax="0" />
  <ExtremValue Name="" ID="0" Type="TotalStressY" MinValue="-9.76996261670138E-15" NodeIdAtMin="908" IncrementAtMin="0" MaxValue="180" NodeIdAtMax="162" IncrementAtMax="0" />
  <ExtremValue Name="" ID="0" Type="TotalStressZ" MinValue="-1.17128529097954E-14" NodeIdAtMin="908" IncrementAtMin="0" MaxValue="148" NodeIdAtMax="1112" IncrementAtMax="0" />
  <ExtremValue Name="" ID="0" Type="ExcessPorePressure" MinValue="0" NodeIdAtMin="0" IncrementAtMin="0" MaxValue="0" NodeIdAtMax="0" IncrementAtMax="0" />
  <ExtremValue Name="" ID="0" Type="TotalPorePressure" MinValue="-7.57727214306669E-15" NodeIdAtMin="908" IncrementAtMin="0" MaxValue="100" NodeIdAtMax="1112" IncrementAtMax="0" />
  <ExtremValue Name="" ID="0" Type="MITMeanNormalEffectiveStress" MinValue="-5.086209231564E-15" NodeIdAtMin="912" IncrementAtMin="0" MaxValue="48" NodeIdAtMax="156" IncrementAtMax="0" />
  <ExtremValue Name="" ID="0" Type="MITMeanNormalTotalStress" MinValue="-1.17128529097954E-14" NodeIdAtMin="908" IncrementAtMin="0" MaxValue="148" NodeIdAtMax="1112" IncrementAtMax="0" />
  <ExtremValue Name="" ID="0" Type="MITMaximumShearStress" MinValue="0" NodeIdAtMin="0" IncrementAtMin="0" MaxValue="0" NodeIdAtMax="0" IncrementAtMax="0" />
  <ExtremValue Name="" ID="0" Type="MITStressRatio" MinValue="0" NodeIdAtMin="0" IncrementAtMin="0" MaxValue="0" NodeIdAtMax="0" IncrementAtMax="0" />
  <ExtremValue Name="" ID="0" Type="DisplacementX" MinValue="0" NodeIdAtMin="0" IncrementAtMin="0" MaxValue="0" NodeIdAtMax="0" IncrementAtMax="0" />
  <ExtremValue Name="" ID="0" Type="DisplacementY" MinValue="0" NodeIdAtMin="0" IncrementAtMin="0" MaxValue="0" NodeIdAtMax="0" IncrementAtMax="0" />
  <ExtremValue Name="" ID="0" Type="DisplacementNorm" MinValue="0" NodeIdAtMin="0" IncrementAtMin="0" MaxValue="0" NodeIdAtMax="0" IncrementAtMax="0" />
  <ExtremValue Name="" ID="0" Type="CambridgeMeanNormalEffectiveStress" MinValue="-3.7470027081099E-15" NodeIdAtMin="912" IncrementAtMin="0" MaxValue="58.6666666666667" NodeIdAtMax="1092" IncrementAtMax="0" />
  <ExtremValue Name="" ID="0" Type="CambridgeMeanNormalTotalStress" MinValue="-1.09634523681734E-14" NodeIdAtMin="908" IncrementAtMin="0" MaxValue="158.666666666667" NodeIdAtMax="106" IncrementAtMax="0" />
  <ExtremValue Name="" ID="0" Type="CambridgeDeviatorStress" MinValue="-2.38004060904018E-15" NodeIdAtMin="634" IncrementAtMin="0" MaxValue="32" NodeIdAtMax="106" IncrementAtMax="0" />
  <ExtremValue Name="" ID="0" Type="CambridgeStressRatio" MinValue="0.545454545454485" NodeIdAtMin="897" IncrementAtMin="0" MaxValue="0.545454545454604" NodeIdAtMax="912" IncrementAtMax="0" />
  <ExtremValue Name="" ID="0" Type="StrainX" MinValue="0" NodeIdAtMin="0" IncrementAtMin="0" MaxValue="0" NodeIdAtMax="0" IncrementAtMax="0" />
  <ExtremValue Name="" ID="0" Type="StrainY" MinValue="0" NodeIdAtMin="0" IncrementAtMin="0" MaxValue="0" NodeIdAtMax="0" IncrementAtMax="0" />
  <ExtremValue Name="" ID="0" Type="ShearStrainXY" MinValue="0" NodeIdAtMin="0" IncrementAtMin="0" MaxValue="0" NodeIdAtMax="0" IncrementAtMax="0" />
  <ExtremValue Name="" ID="0" Type="VolumetricStrain" MinValue="0" NodeIdAtMin="0" IncrementAtMin="0" MaxValue="0" NodeIdAtMax="0" IncrementAtMax="0" />
  <ExtremValue Name="" ID="0" Type="DeviatorStrain" MinValue="0" NodeIdAtMin="0" IncrementAtMin="0" MaxValue="0" NodeIdAtMax="0" IncrementAtMax="0" />
  <ExtremValue Name="" ID="0" Type="MaximumShearStrain" MinValue="0" NodeIdAtMin="0" IncrementAtMin="0" MaxValue="0" NodeIdAtMax="0" IncrementAtMax="0" />
  <ExtremValue Name="" ID="0" Type="MobilizedAngleFriction" MinValue="0" NodeIdAtMin="0" IncrementAtMin="0" MaxValue="0" NodeIdAtMax="0" IncrementAtMax="0" />
  <ExtremValue Name="" ID="0" Type="PlaneStrainMaximumShearAngle" MinValue="135" NodeIdAtMin="727" IncrementAtMin="0" MaxValue="135" NodeIdAtMax="2" IncrementAtMax="0" />
  <ExtremValue Name="" ID="0" Type="Earth_pressure_coefficient_in_xy_plane" MinValue="0.599999999999969" NodeIdAtMin="912" IncrementAtMin="0" MaxValue="0.600000000000033" NodeIdAtMax="897" IncrementAtMax="0" />
  <ExtremValue Name="" ID="0" Type="MajorEffectivePrincipalStress2D" MinValue="-5.086209231564E-15" NodeIdAtMin="912" IncrementAtMin="0" MaxValue="48" NodeIdAtMax="156" IncrementAtMax="0" />
  <ExtremValue Name="" ID="0" Type="MinorEffectivePrincipalStress2D" MinValue="-5.086209231564E-15" NodeIdAtMin="912" IncrementAtMin="0" MaxValue="48" NodeIdAtMax="156" IncrementAtMax="0" />
  <ExtremValue Name="" ID="0" Type="MajorTotalPrincipalStress2D" MinValue="-1.17128529097954E-14" NodeIdAtMin="908" IncrementAtMin="0" MaxValue="148" NodeIdAtMax="1112" IncrementAtMax="0" />
  <ExtremValue Name="" ID="0" Type="MinorTotalPrincipalStress2D" MinValue="-1.17128529097954E-14" NodeIdAtMin="908" IncrementAtMin="0" MaxValue="148" NodeIdAtMax="1112" IncrementAtMax="0" />
  <ExtremValue Name="" ID="0" Type="MajorPrincipalStrain2D" MinValue="0" NodeIdAtMin="0" IncrementAtMin="0" MaxValue="0" NodeIdAtMax="0" IncrementAtMax="0" />
  <ExtremValue Name="" ID="0" Type="MinorPrincipalStrain2D" MinValue="0" NodeIdAtMin="0" IncrementAtMin="0" MaxValue="0" NodeIdAtMax="0" IncrementAtMax="0" />
  <ExtremValue Name="" ID="0" Type="EffectiveStressX" MinValue="-6.03683769639929E-15" NodeIdAtMin="908" IncrementAtMin="1" MaxValue="48.0000000000004" NodeIdAtMax="1100" IncrementAtMax="1" />
  <ExtremValue Name="" ID="0" Type="EffectiveStressY" MinValue="-1.50990331349021E-14" NodeIdAtMin="1" IncrementAtMin="1" MaxValue="80.0000000000007" NodeIdAtMax="107" IncrementAtMax="1" />
  <ExtremValue Name="" ID="0" Type="EffectiveStressZ" MinValue="-5.61356516826095E-15" NodeIdAtMin="912" IncrementAtMin="1" MaxValue="48.0000000000001" NodeIdAtMax="163" IncrementAtMax="1" />
  <ExtremValue Name="" ID="0" Type="ShearStressXY" MinValue="-6.50188074805767E-13" NodeIdAtMin="228" IncrementAtMin="1" MaxValue="6.45777312100685E-13" NodeIdAtMax="154" IncrementAtMax="1" />
  <ExtremValue Name="" ID="0" Type="TotalStressX" MinValue="-2.06501482580279E-14" NodeIdAtMin="908" IncrementAtMin="1" MaxValue="148.000000000006" NodeIdAtMax="1120" IncrementAtMax="1" />
  <ExtremValue Name="" ID="0" Type="TotalStressY" MinValue="-1.70696790036118E-14" NodeIdAtMin="912" IncrementAtMin="1" MaxValue="180.000000000006" NodeIdAtMax="1120" IncrementAtMax="1" />
  <ExtremValue Name="" ID="0" Type="TotalStressZ" MinValue="-2.07334149848748E-14" NodeIdAtMin="912" IncrementAtMin="1" MaxValue="148.000000000006" NodeIdAtMax="1120" IncrementAtMax="1" />
  <ExtremValue Name="" ID="0" Type="ExcessPorePressure" MinValue="-3.9125131748954E-12" NodeIdAtMin="1168" IncrementAtMin="1" MaxValue="5.90868634129835E-12" NodeIdAtMax="1120" IncrementAtMax="1" />
  <ExtremValue Name="" ID="0" Type="TotalPorePressure" MinValue="-1.51545442861334E-14" NodeIdAtMin="912" IncrementAtMin="1" MaxValue="100.000000000006" NodeIdAtMax="1120" IncrementAtMax="1" />
  <ExtremValue Name="" ID="0" Type="MITMeanNormalEffectiveStress" MinValue="-5.26662047306559E-15" NodeIdAtMin="908" IncrementAtMin="1" MaxValue="48.0000000000002" NodeIdAtMax="163" IncrementAtMax="1" />
  <ExtremValue Name="" ID="0" Type="MITMeanNormalTotalStress" MinValue="-2.01783034725622E-14" NodeIdAtMin="912" IncrementAtMin="1" MaxValue="148.000000000006" NodeIdAtMax="1120" IncrementAtMax="1" />
  <ExtremValue Name="" ID="0" Type="MITMaximumShearStress" MinValue="-9.29448496471214E-16" NodeIdAtMin="743" IncrementAtMin="1" MaxValue="8.28794304361562E-13" NodeIdAtMax="154" IncrementAtMax="1" />
  <ExtremValue Name="" ID="0" Type="MITStressRatio" MinValue="-1.81608701769205E-16" NodeIdAtMin="905" IncrementAtMin="1" MaxValue="9.75697987213821E-14" NodeIdAtMax="641" IncrementAtMax="1" />
  <ExtremValue Name="" ID="0" Type="DisplacementX" MinValue="-1.35725045337874E-18" NodeIdAtMin="1085" IncrementAtMin="1" MaxValue="1.38131507461338E-18" NodeIdAtMax="1672" IncrementAtMax="1" />
  <ExtremValue Name="" ID="0" Type="DisplacementY" MinValue="-8.54335352599219E-19" NodeIdAtMin="1401" IncrementAtMin="1" MaxValue="7.30126421134466E-19" NodeIdAtMax="230" IncrementAtMax="1" />
  <ExtremValue Name="" ID="0" Type="DisplacementNorm" MinValue="3.8145971837475E-59" NodeIdAtMin="107" IncrementAtMin="1" MaxValue="1.39771649086555E-18" NodeIdAtMax="1085" IncrementAtMax="1" />
  <ExtremValue Name="" ID="0" Type="CambridgeMeanNormalEffectiveStress" MinValue="-4.02455846426619E-15" NodeIdAtMin="912" IncrementAtMin="1" MaxValue="58.6666666666668" NodeIdAtMax="1120" IncrementAtMax="1" />
  <ExtremValue Name="" ID="0" Type="CambridgeMeanNormalTotalStress" MinValue="-1.92068583260152E-14" NodeIdAtMin="912" IncrementAtMin="1" MaxValue="158.666666666673" NodeIdAtMax="1120" IncrementAtMax="1" />
  <ExtremValue Name="" ID="0" Type="CambridgeDeviatorStress" MinValue="-4.02108901731424E-14" NodeIdAtMin="641" IncrementAtMin="1" MaxValue="32.0000000000012" NodeIdAtMax="107" IncrementAtMax="1" />
  <ExtremValue Name="" ID="0" Type="CambridgeStressRatio" MinValue="0.545454545453973" NodeIdAtMin="641" IncrementAtMin="1" MaxValue="0.545454545454625" NodeIdAtMax="111" IncrementAtMax="1" />
  <ExtremValue Name="" ID="0" Type="StrainX" MinValue="-9.59446961530714E-18" NodeIdAtMin="1081" IncrementAtMin="1" MaxValue="5.07158855800879E-18" NodeIdAtMax="406" IncrementAtMax="1" />
  <ExtremValue Name="" ID="0" Type="StrainY" MinValue="-6.1051179249466E-18" NodeIdAtMin="165" IncrementAtMin="1" MaxValue="9.33397851899028E-18" NodeIdAtMax="1081" IncrementAtMax="1" />
  <ExtremValue Name="" ID="0" Type="ShearStrainXY" MinValue="-1.53897140165804E-17" NodeIdAtMin="228" IncrementAtMin="1" MaxValue="1.6024405114005E-17" NodeIdAtMax="154" IncrementAtMax="1" />
  <ExtremValue Name="" ID="0" Type="VolumetricStrain" MinValue="-7.82468733910945E-19" NodeIdAtMin="1168" IncrementAtMin="1" MaxValue="1.18076671068054E-18" NodeIdAtMax="1120" IncrementAtMax="1" />
  <ExtremValue Name="" ID="0" Type="DeviatorStrain" MinValue="-2.20184281726997E-21" NodeIdAtMin="718" IncrementAtMin="1" MaxValue="1.48128279511504E-17" NodeIdAtMax="154" IncrementAtMax="1" />
  <ExtremValue Name="" ID="0" Type="MaximumShearStrain" MinValue="-1.17365159360657E-21" NodeIdAtMin="725" IncrementAtMin="1" MaxValue="1.02022688906881E-17" NodeIdAtMax="154" IncrementAtMax="1" />
  <ExtremValue Name="" ID="0" Type="MobilizedAngleFriction" MinValue="0" NodeIdAtMin="743" IncrementAtMin="1" MaxValue="5.59033767467613E-12" NodeIdAtMax="641" IncrementAtMax="1" />
  <ExtremValue Name="" ID="0" Type="PlaneStrainMaximumShearAngle" MinValue="135" NodeIdAtMin="727" IncrementAtMin="1" MaxValue="135" NodeIdAtMax="2" IncrementAtMax="1" />
  <ExtremValue Name="" ID="0" Type="Earth_pressure_coefficient_in_xy_plane" MinValue="0.599999999999947" NodeIdAtMin="111" IncrementAtMin="1" MaxValue="0.600000000000349" NodeIdAtMax="641" IncrementAtMax="1" />
  <ExtremValue Name="" ID="0" Type="MajorEffectivePrincipalStress2D" MinValue="-4.50334214363579E-15" NodeIdAtMin="912" IncrementAtMin="1" MaxValue="48.0000000000006" NodeIdAtMax="154" IncrementAtMax="1" />
  <ExtremValue Name="" ID="0" Type="MinorEffectivePrincipalStress2D" MinValue="-6.06459327201492E-15" NodeIdAtMin="908" IncrementAtMin="1" MaxValue="48" NodeIdAtMax="158" IncrementAtMax="1" />
  <ExtremValue Name="" ID="0" Type="MajorTotalPrincipalStress2D" MinValue="-1.97064586870965E-14" NodeIdAtMin="912" IncrementAtMin="1" MaxValue="148.000000000006" NodeIdAtMax="1120" IncrementAtMax="1" />
  <ExtremValue Name="" ID="0" Type="MinorTotalPrincipalStress2D" MinValue="-2.07611705604904E-14" NodeIdAtMin="912" IncrementAtMin="1" MaxValue="148.000000000006" NodeIdAtMax="1120" IncrementAtMax="1" />
  <ExtremValue Name="" ID="0" Type="MajorPrincipalStrain2D" MinValue="-1.20868916911485E-18" NodeIdAtMin="164" IncrementAtMin="1" MaxValue="1.00463579535255E-17" NodeIdAtMax="228" IncrementAtMax="1" />
  <ExtremValue Name="" ID="0" Type="MinorPrincipalStrain2D" MinValue="-1.33797401113997E-17" NodeIdAtMin="1081" IncrementAtMin="1" MaxValue="1.14843348539278E-18" NodeIdAtMax="165" IncrementAtMax="1" />
  <ExtremValue Name="" ID="0" Type="EffectiveStressX" MinValue="-352.514581871448" NodeIdAtMin="717" IncrementAtMin="2" MaxValue="439.478198147654" NodeIdAtMax="641" IncrementAtMax="2" />
  <ExtremValue Name="" ID="0" Type="EffectiveStressY" MinValue="-92.6282502877019" NodeIdAtMin="108" IncrementAtMin="2" MaxValue="1753.96115156201" NodeIdAtMax="642" IncrementAtMax="2" />
  <ExtremValue Name="" ID="0" Type="EffectiveStressZ" MinValue="-267.625734541203" NodeIdAtMin="26" IncrementAtMin="2" MaxValue="342.970958548146" NodeIdAtMax="641" IncrementAtMax="2" />
  <ExtremValue Name="" ID="0" Type="ShearStressXY" MinValue="-203.293078777844" NodeIdAtMin="713" IncrementAtMin="2" MaxValue="143.511499620848" NodeIdAtMax="641" IncrementAtMax="2" />
  <ExtremValue Name="" ID="0" Type="TotalStressX" MinValue="-202.142164455349" NodeIdAtMin="722" IncrementAtMin="2" MaxValue="595.238468292728" NodeIdAtMax="1" IncrementAtMax="2" />
  <ExtremValue Name="" ID="0" Type="TotalStressY" MinValue="-61.3435983533971" NodeIdAtMin="896" IncrementAtMin="2" MaxValue="1769.54022989842" NodeIdAtMax="642" IncrementAtMax="2" />
  <ExtremValue Name="" ID="0" Type="TotalStressZ" MinValue="-199.008876543364" NodeIdAtMin="723" IncrementAtMin="2" MaxValue="588.666066247754" NodeIdAtMax="1201" IncrementAtMax="2" />
  <ExtremValue Name="" ID="0" Type="ExcessPorePressure" MinValue="-24.3668784135995" NodeIdAtMin="105" IncrementAtMin="2" MaxValue="518.488462066808" NodeIdAtMax="1201" IncrementAtMax="2" />
  <ExtremValue Name="" ID="0" Type="TotalPorePressure" MinValue="-24.3668784135995" NodeIdAtMin="105" IncrementAtMin="2" MaxValue="569.560437066808" NodeIdAtMax="1201" IncrementAtMax="2" />
  <ExtremValue Name="" ID="0" Type="MITMeanNormalEffectiveStress" MinValue="-286.219277365659" NodeIdAtMin="717" IncrementAtMin="2" MaxValue="391.2245783479" NodeIdAtMax="641" IncrementAtMax="2" />
  <ExtremValue Name="" ID="0" Type="MITMeanNormalTotalStress" MinValue="-199.689545288047" NodeIdAtMin="722" IncrementAtMin="2" MaxValue="562.800557698821" NodeIdAtMax="1" IncrementAtMax="2" />
  <ExtremValue Name="" ID="0" Type="MITMaximumShearStress" MinValue="-0.564337557128341" NodeIdAtMin="728" IncrementAtMin="2" MaxValue="234.793694625914" NodeIdAtMax="1" IncrementAtMax="2" />
  <ExtremValue Name="" ID="0" Type="MITStressRatio" MinValue="-252.611066635771" NodeIdAtMin="1234" IncrementAtMin="2" MaxValue="228.976442626176" NodeIdAtMax="366" IncrementAtMax="2" />
  <ExtremValue Name="" ID="0" Type="DisplacementX" MinValue="-0.000178316758075326" NodeIdAtMin="109" IncrementAtMin="2" MaxValue="0.000221216243452512" NodeIdAtMax="1551" IncrementAtMax="2" />
  <ExtremValue Name="" ID="0" Type="DisplacementY" MinValue="-0.001" NodeIdAtMin="0" IncrementAtMin="2" MaxValue="0.000119808027628835" NodeIdAtMax="982" IncrementAtMax="2" />
  <ExtremValue Name="" ID="0" Type="DisplacementNorm" MinValue="3.6949156873659E-48" NodeIdAtMin="107" IncrementAtMin="2" MaxValue="0.00100000035655927" NodeIdAtMax="1" IncrementAtMax="2" />
  <ExtremValue Name="" ID="0" Type="CambridgeMeanNormalEffectiveStress" MinValue="-160.925714012365" NodeIdAtMin="26" IncrementAtMin="2" MaxValue="828.571021643174" NodeIdAtMax="641" IncrementAtMax="2" />
  <ExtremValue Name="" ID="0" Type="CambridgeMeanNormalTotalStress" MinValue="-28.7636487823075" NodeIdAtMin="26" IncrementAtMin="2" MaxValue="845.142442076037" NodeIdAtMax="641" IncrementAtMax="2" />
  <ExtremValue Name="" ID="0" Type="CambridgeDeviatorStress" MinValue="-247.800455367354" NodeIdAtMin="895" IncrementAtMin="2" MaxValue="1576.44164127041" NodeIdAtMax="645" IncrementAtMax="2" />
  <ExtremValue Name="" ID="0" Type="CambridgeStressRatio" MinValue="-3414.62148204535" NodeIdAtMin="113" IncrementAtMin="2" MaxValue="284.924140595967" NodeIdAtMax="896" IncrementAtMax="2" />
  <ExtremValue Name="" ID="0" Type="StrainX" MinValue="-0.000611610206127472" NodeIdAtMin="258" IncrementAtMin="2" MaxValue="0.000520586275588258" NodeIdAtMax="895" IncrementAtMax="2" />
  <ExtremValue Name="" ID="0" Type="StrainY" MinValue="-0.000566021154375741" NodeIdAtMin="108" IncrementAtMin="2" MaxValue="0.000819543676822819" NodeIdAtMax="258" IncrementAtMax="2" />
  <ExtremValue Name="" ID="0" Type="ShearStrainXY" MinValue="-0.00169591877164435" NodeIdAtMin="1223" IncrementAtMin="2" MaxValue="0.000349201589749471" NodeIdAtMax="1200" IncrementAtMax="2" />
  <ExtremValue Name="" ID="0" Type="VolumetricStrain" MinValue="-4.8733756827199E-06" NodeIdAtMin="105" IncrementAtMin="2" MaxValue="0.000103697692413362" NodeIdAtMax="1201" IncrementAtMax="2" />
  <ExtremValue Name="" ID="0" Type="DeviatorStrain" MinValue="6.69746415622852E-07" NodeIdAtMin="30" IncrementAtMin="2" MaxValue="0.0010635394033281" NodeIdAtMax="1222" IncrementAtMax="2" />
  <ExtremValue Name="" ID="0" Type="MaximumShearStrain" MinValue="-2.41863358977899E-06" NodeIdAtMin="175" IncrementAtMin="2" MaxValue="0.00085034376589363" NodeIdAtMax="1223" IncrementAtMax="2" />
  <ExtremValue Name="" ID="0" Type="MobilizedAngleFriction" MinValue="0" NodeIdAtMin="0" IncrementAtMin="2" MaxValue="90" NodeIdAtMax="9" IncrementAtMax="2" />
  <ExtremValue Name="" ID="0" Type="PlaneStrainMaximumShearAngle" MinValue="-12.2042144185384" NodeIdAtMin="722" IncrementAtMin="2" MaxValue="157.145817798739" NodeIdAtMax="5" IncrementAtMax="2" />
  <ExtremValue Name="" ID="0" Type="Earth_pressure_coefficient_in_xy_plane" MinValue="-25.3055881615107" NodeIdAtMin="1782" IncrementAtMin="2" MaxValue="8.89098906102275" NodeIdAtMax="1534" IncrementAtMax="2" />
  <ExtremValue Name="" ID="0" Type="MajorEffectivePrincipalStress2D" MinValue="-233.771744335462" NodeIdAtMin="723" IncrementAtMin="2" MaxValue="545.541885064969" NodeIdAtMax="641" IncrementAtMax="2" />
  <ExtremValue Name="" ID="0" Type="MinorEffectivePrincipalStress2D" MinValue="-367.053888167497" NodeIdAtMin="717" IncrementAtMin="2" MaxValue="236.907271630831" NodeIdAtMax="641" IncrementAtMax="2" />
  <ExtremValue Name="" ID="0" Type="MajorTotalPrincipalStress2D" MinValue="-186.761076841025" NodeIdAtMin="723" IncrementAtMin="2" MaxValue="797.594252324735" NodeIdAtMax="1" IncrementAtMax="2" />
  <ExtremValue Name="" ID="0" Type="MinorTotalPrincipalStress2D" MinValue="-214.192449548923" NodeIdAtMin="26" IncrementAtMin="2" MaxValue="505.827365626348" NodeIdAtMax="1201" IncrementAtMax="2" />
  <ExtremValue Name="" ID="0" Type="MajorPrincipalStrain2D" MinValue="-0.000198849765977928" NodeIdAtMin="180" IncrementAtMin="2" MaxValue="0.001019620307713" NodeIdAtMax="895" IncrementAtMax="2" />
  <ExtremValue Name="" ID="0" Type="MinorPrincipalStrain2D" MinValue="-0.00102043448333251" NodeIdAtMin="1222" IncrementAtMin="2" MaxValue="6.71880856444776E-05" NodeIdAtMax="897" IncrementAtMax="2" />
  <ExtremValue Name="" ID="0" Type="EffectiveStressX" MinValue="-732.705430274611" NodeIdAtMin="717" IncrementAtMin="3" MaxValue="884.310475772503" NodeIdAtMax="641" IncrementAtMax="3" />
  <ExtremValue Name="" ID="0" Type="EffectiveStressY" MinValue="-185.781363022352" NodeIdAtMin="108" IncrementAtMin="3" MaxValue="3518.43163538562" NodeIdAtMax="642" IncrementAtMax="3" />
  <ExtremValue Name="" ID="0" Type="EffectiveStressZ" MinValue="-563.036062351846" NodeIdAtMin="26" IncrementAtMin="3" MaxValue="688.383525702219" NodeIdAtMax="641" IncrementAtMax="3" />
  <ExtremValue Name="" ID="0" Type="ShearStressXY" MinValue="-408.973867415258" NodeIdAtMin="713" IncrementAtMin="3" MaxValue="290.974151321654" NodeIdAtMax="641" IncrementAtMax="3" />
  <ExtremValue Name="" ID="0" Type="TotalStressX" MinValue="-480.564363713586" NodeIdAtMin="722" IncrementAtMin="3" MaxValue="1197.61959140348" NodeIdAtMax="1" IncrementAtMax="3" />
  <ExtremValue Name="" ID="0" Type="TotalStressY" MinValue="-124.100363605179" NodeIdAtMin="896" IncrementAtMin="3" MaxValue="3548.41375144944" NodeIdAtMax="642" IncrementAtMax="3" />
  <ExtremValue Name="" ID="0" Type="TotalStressZ" MinValue="-474.251157839895" NodeIdAtMin="723" IncrementAtMin="3" MaxValue="1106.91154501399" NodeIdAtMax="1201" IncrementAtMax="3" />
  <ExtremValue Name="" ID="0" Type="ExcessPorePressure" MinValue="-48.6600193923927" NodeIdAtMin="105" IncrementAtMin="3" MaxValue="1042.35150712151" NodeIdAtMax="1201" IncrementAtMax="3" />
  <ExtremValue Name="" ID="0" Type="TotalPorePressure" MinValue="-48.6600193923927" NodeIdAtMin="105" IncrementAtMin="3" MaxValue="1093.42348212151" NodeIdAtMax="1201" IncrementAtMax="3" />
  <ExtremValue Name="" ID="0" Type="MITMeanNormalEffectiveStress" MinValue="-599.628392704516" NodeIdAtMin="717" IncrementAtMin="3" MaxValue="786.347000737361" NodeIdAtMax="641" IncrementAtMax="3" />
  <ExtremValue Name="" ID="0" Type="MITMeanNormalTotalStress" MinValue="-475.6329095848" NodeIdAtMin="722" IncrementAtMin="3" MaxValue="1131.30115838505" NodeIdAtMax="1" IncrementAtMax="3" />
  <ExtremValue Name="" ID="0" Type="MITMaximumShearStress" MinValue="-1.13172796723446" NodeIdAtMin="728" IncrementAtMin="3" MaxValue="477.710480483968" NodeIdAtMax="1" IncrementAtMax="3" />
  <ExtremValue Name="" ID="0" Type="MITStressRatio" MinValue="-3141.75699423095" NodeIdAtMin="1560" IncrementAtMin="3" MaxValue="935.098362185053" NodeIdAtMax="1559" IncrementAtMax="3" />
  <ExtremValue Name="" ID="0" Type="DisplacementX" MinValue="-0.000356167399062682" NodeIdAtMin="109" IncrementAtMin="3" MaxValue="0.000441884558170059" NodeIdAtMax="1551" IncrementAtMax="3" />
  <ExtremValue Name="" ID="0" Type="DisplacementY" MinValue="-0.002" NodeIdAtMin="0" IncrementAtMin="3" MaxValue="0.000238125476388883" NodeIdAtMax="982" IncrementAtMax="3" />
  <ExtremValue Name="" ID="0" Type="DisplacementNorm" MinValue="7.33950650810779E-48" NodeIdAtMin="107" IncrementAtMin="3" MaxValue="0.00200000071693791" NodeIdAtMax="1" IncrementAtMax="3" />
  <ExtremValue Name="" ID="0" Type="CambridgeMeanNormalEffectiveStress" MinValue="-353.716730748703" NodeIdAtMin="26" IncrementAtMin="3" MaxValue="1663.06559206504" NodeIdAtMax="641" IncrementAtMax="3" />
  <ExtremValue Name="" ID="0" Type="CambridgeMeanNormalTotalStress" MinValue="-138.178828758596" NodeIdAtMin="26" IncrementAtMin="3" MaxValue="1696.32690390634" NodeIdAtMax="641" IncrementAtMax="3" />
  <ExtremValue Name="" ID="0" Type="CambridgeDeviatorStress" MinValue="-500.302297741925" NodeIdAtMin="895" IncrementAtMin="3" MaxValue="3162.77568039974" NodeIdAtMax="645" IncrementAtMax="3" />
  <ExtremValue Name="" ID="0" Type="CambridgeStressRatio" MinValue="-7786.81124038197" NodeIdAtMin="912" IncrementAtMin="3" MaxValue="13998.2245409252" NodeIdAtMax="913" IncrementAtMax="3" />
  <ExtremValue Name="" ID="0" Type="StrainX" MinValue="-0.00121954255056975" NodeIdAtMin="258" IncrementAtMin="3" MaxValue="0.00103810332759271" NodeIdAtMax="895" IncrementAtMax="3" />
  <ExtremValue Name="" ID="0" Type="StrainY" MinValue="-0.00112926063675716" NodeIdAtMin="108" IncrementAtMin="3" MaxValue="0.00163516143423104" NodeIdAtMax="258" IncrementAtMax="3" />
  <ExtremValue Name="" ID="0" Type="ShearStrainXY" MinValue="-0.00338975662732738" NodeIdAtMin="1223" IncrementAtMin="3" MaxValue="0.000696022167778836" NodeIdAtMax="1200" IncrementAtMax="3" />
  <ExtremValue Name="" ID="0" Type="VolumetricStrain" MinValue="-9.7320038784785E-06" NodeIdAtMin="105" IncrementAtMin="3" MaxValue="0.000208470301424301" NodeIdAtMax="1201" IncrementAtMax="3" />
  <ExtremValue Name="" ID="0" Type="DeviatorStrain" MinValue="1.34672328405792E-06" NodeIdAtMin="30" IncrementAtMin="3" MaxValue="0.00212496004889238" NodeIdAtMax="1222" IncrementAtMax="3" />
  <ExtremValue Name="" ID="0" Type="MaximumShearStrain" MinValue="-4.82684049042678E-06" NodeIdAtMin="175" IncrementAtMin="3" MaxValue="0.00169962812282023" NodeIdAtMax="1223" IncrementAtMax="3" />
  <ExtremValue Name="" ID="0" Type="MobilizedAngleFriction" MinValue="0" NodeIdAtMin="0" IncrementAtMin="3" MaxValue="90" NodeIdAtMax="9" IncrementAtMax="3" />
  <ExtremValue Name="" ID="0" Type="PlaneStrainMaximumShearAngle" MinValue="-12.2119496195987" NodeIdAtMin="722" IncrementAtMin="3" MaxValue="157.208368497154" NodeIdAtMax="5" IncrementAtMax="3" />
  <ExtremValue Name="" ID="0" Type="Earth_pressure_coefficient_in_xy_plane" MinValue="-702.975748361863" NodeIdAtMin="449" IncrementAtMin="3" MaxValue="318.329131720113" NodeIdAtMax="1803" IncrementAtMax="3" />
  <ExtremValue Name="" ID="0" Type="MajorEffectivePrincipalStress2D" MinValue="-494.744195319254" NodeIdAtMin="723" IncrementAtMin="3" MaxValue="1099.38231006157" NodeIdAtMax="641" IncrementAtMax="3" />
  <ExtremValue Name="" ID="0" Type="MinorEffectivePrincipalStress2D" MinValue="-761.999095244316" NodeIdAtMin="717" IncrementAtMin="3" MaxValue="473.311691413151" NodeIdAtMax="641" IncrementAtMax="3" />
  <ExtremValue Name="" ID="0" Type="MajorTotalPrincipalStress2D" MinValue="-449.669996975554" NodeIdAtMin="723" IncrementAtMin="3" MaxValue="1609.01163886902" NodeIdAtMax="1" IncrementAtMax="3" />
  <ExtremValue Name="" ID="0" Type="MinorTotalPrincipalStress2D" MinValue="-505.756523310168" NodeIdAtMin="26" IncrementAtMin="3" MaxValue="937.398160645407" NodeIdAtMax="1201" IncrementAtMax="3" />
  <ExtremValue Name="" ID="0" Type="MajorPrincipalStrain2D" MinValue="-0.000397534207361229" NodeIdAtMin="180" IncrementAtMin="3" MaxValue="0.0020338728161586" NodeIdAtMax="895" IncrementAtMax="3" />
  <ExtremValue Name="" ID="0" Type="MinorPrincipalStrain2D" MinValue="-0.00203900746893884" NodeIdAtMin="1222" IncrementAtMin="3" MaxValue="0.000133615865376149" NodeIdAtMax="897" IncrementAtMax="3" />
  <ExtremValue Name="" ID="0" Type="EffectiveStressX" MinValue="-1116.65930127524" NodeIdAtMin="717" IncrementAtMin="4" MaxValue="1334.6374052807" NodeIdAtMax="641" IncrementAtMax="4" />
  <ExtremValue Name="" ID="0" Type="EffectiveStressY" MinValue="-279.456274686662" NodeIdAtMin="108" IncrementAtMin="4" MaxValue="5294.58886937916" NodeIdAtMax="642" IncrementAtMax="4" />
  <ExtremValue Name="" ID="0" Type="EffectiveStressZ" MinValue="-862.347216262183" NodeIdAtMin="26" IncrementAtMin="4" MaxValue="1036.27960390536" NodeIdAtMax="641" IncrementAtMax="4" />
  <ExtremValue Name="" ID="0" Type="ShearStressXY" MinValue="-617.098565959214" NodeIdAtMin="713" IncrementAtMin="4" MaxValue="442.513343714427" NodeIdAtMax="641" IncrementAtMax="4" />
  <ExtremValue Name="" ID="0" Type="TotalStressX" MinValue="-762.976780381574" NodeIdAtMin="722" IncrementAtMin="4" MaxValue="1807.38093292773" NodeIdAtMax="1" IncrementAtMax="4" />
  <ExtremValue Name="" ID="0" Type="TotalStressY" MinValue="-186.019349046163" NodeIdAtMin="896" IncrementAtMin="4" MaxValue="5339.04876386329" NodeIdAtMax="642" IncrementAtMax="4" />
  <ExtremValue Name="" ID="0" Type="TotalStressZ" MinValue="-753.429714703228" NodeIdAtMin="723" IncrementAtMin="4" MaxValue="1630.36256133471" NodeIdAtMax="1201" IncrementAtMax="4" />
  <ExtremValue Name="" ID="0" Type="ExcessPorePressure" MinValue="-72.8791507259198" NodeIdAtMin="105" IncrementAtMin="4" MaxValue="1571.63655439944" NodeIdAtMax="1201" IncrementAtMax="4" />
  <ExtremValue Name="" ID="0" Type="TotalPorePressure" MinValue="-72.8791507259198" NodeIdAtMin="105" IncrementAtMin="4" MaxValue="1622.70852939944" NodeIdAtMax="1201" IncrementAtMax="4" />
  <ExtremValue Name="" ID="0" Type="MITMeanNormalEffectiveStress" MinValue="-916.304831505018" NodeIdAtMin="717" IncrementAtMin="4" MaxValue="1185.45850459303" NodeIdAtMax="641" IncrementAtMax="4" />
  <ExtremValue Name="" ID="0" Type="MITMeanNormalTotalStress" MinValue="-755.538413803571" NodeIdAtMin="722" IncrementAtMin="4" MaxValue="1705.67508901168" NodeIdAtMax="1" IncrementAtMax="4" />
  <ExtremValue Name="" ID="0" Type="MITMaximumShearStress" MinValue="-1.7018289117617" NodeIdAtMin="728" IncrementAtMin="4" MaxValue="729.062021106182" NodeIdAtMax="1" IncrementAtMax="4" />
  <ExtremValue Name="" ID="0" Type="MITStressRatio" MinValue="-3412.21892811757" NodeIdAtMin="270" IncrementAtMin="4" MaxValue="88918.5809959933" NodeIdAtMax="361" IncrementAtMax="4" />
  <ExtremValue Name="" ID="0" Type="DisplacementX" MinValue="-0.000533541958409421" NodeIdAtMin="109" IncrementAtMin="4" MaxValue="0.00066199944284913" NodeIdAtMax="1551" IncrementAtMax="4" />
  <ExtremValue Name="" ID="0" Type="DisplacementY" MinValue="-0.003" NodeIdAtMin="0" IncrementAtMin="4" MaxValue="0.000354936176690782" NodeIdAtMax="982" IncrementAtMax="4" />
  <ExtremValue Name="" ID="0" Type="DisplacementNorm" MinValue="1.09340633660158E-47" NodeIdAtMin="107" IncrementAtMin="4" MaxValue="0.00300000108116838" NodeIdAtMax="1" IncrementAtMax="4" />
  <ExtremValue Name="" ID="0" Type="CambridgeMeanNormalEffectiveStress" MinValue="-549.133575175926" NodeIdAtMin="26" IncrementAtMin="4" MaxValue="2503.57682596632" NodeIdAtMax="641" IncrementAtMax="4" />
  <ExtremValue Name="" ID="0" Type="CambridgeMeanNormalTotalStress" MinValue="-248.977524624029" NodeIdAtMin="26" IncrementAtMin="4" MaxValue="2553.64836248565" NodeIdAtMax="641" IncrementAtMax="4" />
  <ExtremValue Name="" ID="0" Type="CambridgeDeviatorStress" MinValue="-757.662554493312" NodeIdAtMin="895" IncrementAtMin="4" MaxValue="4760.21241963607" NodeIdAtMax="645" IncrementAtMax="4" />
  <ExtremValue Name="" ID="0" Type="CambridgeStressRatio" MinValue="-9484.96419298573" NodeIdAtMin="914" IncrementAtMin="4" MaxValue="5995.31613932253" NodeIdAtMax="912" IncrementAtMax="4" />
  <ExtremValue Name="" ID="0" Type="StrainX" MinValue="-0.00182367901441582" NodeIdAtMin="258" IncrementAtMin="4" MaxValue="0.00155248163443328" NodeIdAtMax="895" IncrementAtMax="4" />
  <ExtremValue Name="" ID="0" Type="StrainY" MinValue="-0.00168965803883908" NodeIdAtMin="108" IncrementAtMin="4" MaxValue="0.00244672760625913" NodeIdAtMax="258" IncrementAtMax="4" />
  <ExtremValue Name="" ID="0" Type="ShearStrainXY" MinValue="-0.00508143697895303" NodeIdAtMin="1223" IncrementAtMin="4" MaxValue="0.00104042640767074" NodeIdAtMax="1200" IncrementAtMax="4" />
  <ExtremValue Name="" ID="0" Type="VolumetricStrain" MinValue="-1.4575830145184E-05" NodeIdAtMin="105" IncrementAtMin="4" MaxValue="0.000314327310879888" NodeIdAtMax="1201" IncrementAtMax="4" />
  <ExtremValue Name="" ID="0" Type="DeviatorStrain" MinValue="2.03101609025049E-06" NodeIdAtMin="30" IncrementAtMin="4" MaxValue="0.00318411175577812" NodeIdAtMax="1222" IncrementAtMax="4" />
  <ExtremValue Name="" ID="0" Type="MaximumShearStrain" MinValue="-7.2236916318823E-06" NodeIdAtMin="175" IncrementAtMin="4" MaxValue="0.00254781292696603" NodeIdAtMax="1223" IncrementAtMax="4" />
  <ExtremValue Name="" ID="0" Type="MobilizedAngleFriction" MinValue="0" NodeIdAtMin="0" IncrementAtMin="4" MaxValue="90" NodeIdAtMax="9" IncrementAtMax="4" />
  <ExtremValue Name="" ID="0" Type="PlaneStrainMaximumShearAngle" MinValue="-12.2202227011123" NodeIdAtMin="722" IncrementAtMin="4" MaxValue="157.269855045588" NodeIdAtMax="5" IncrementAtMax="4" />
  <ExtremValue Name="" ID="0" Type="Earth_pressure_coefficient_in_xy_plane" MinValue="-692.537190981873" NodeIdAtMin="1798" IncrementAtMin="4" MaxValue="2502.41775535399" NodeIdAtMax="1984" IncrementAtMax="4" />
  <ExtremValue Name="" ID="0" Type="MajorEffectivePrincipalStress2D" MinValue="-759.526474474625" NodeIdAtMin="723" IncrementAtMin="4" MaxValue="1661.75279306566" NodeIdAtMax="641" IncrementAtMax="4" />
  <ExtremValue Name="" ID="0" Type="MinorEffectivePrincipalStress2D" MinValue="-1160.94138371098" NodeIdAtMin="717" IncrementAtMin="4" MaxValue="709.1642161204" NodeIdAtMax="641" IncrementAtMax="4" />
  <ExtremValue Name="" ID="0" Type="MajorTotalPrincipalStress2D" MinValue="-716.424863655068" NodeIdAtMin="723" IncrementAtMin="4" MaxValue="2434.73711011786" NodeIdAtMax="1" IncrementAtMax="4" />
  <ExtremValue Name="" ID="0" Type="MinorTotalPrincipalStress2D" MinValue="-800.832221825081" NodeIdAtMin="26" IncrementAtMin="4" MaxValue="1370.14439142359" NodeIdAtMax="1201" IncrementAtMax="4" />
  <ExtremValue Name="" ID="0" Type="MajorPrincipalStrain2D" MinValue="-0.000596040898891433" NodeIdAtMin="180" IncrementAtMin="4" MaxValue="0.00304265907488787" NodeIdAtMax="895" IncrementAtMax="4" />
  <ExtremValue Name="" ID="0" Type="MinorPrincipalStrain2D" MinValue="-0.00305557062325324" NodeIdAtMin="1222" IncrementAtMin="4" MaxValue="0.00019926647323838" NodeIdAtMax="897" IncrementAtMax="4" />
  <ExtremValue Name="" ID="0" Type="EffectiveStressX" MinValue="-1452.99231295578" NodeIdAtMin="717" IncrementAtMin="5" MaxValue="1760.44571962756" NodeIdAtMax="641" IncrementAtMax="5" />
  <ExtremValue Name="" ID="0" Type="EffectiveStressY" MinValue="-346.509094704612" NodeIdAtMin="108" IncrementAtMin="5" MaxValue="7062.84334384535" NodeIdAtMax="642" IncrementAtMax="5" />
  <ExtremValue Name="" ID="0" Type="EffectiveStressZ" MinValue="-1134.60518328155" NodeIdAtMin="26" IncrementAtMin="5" MaxValue="1385.38694322888" NodeIdAtMax="641" IncrementAtMax="5" />
  <ExtremValue Name="" ID="0" Type="ShearStressXY" MinValue="-817.12423153409" NodeIdAtMin="713" IncrementAtMin="5" MaxValue="570.468290933668" NodeIdAtMax="641" IncrementAtMax="5" />
  <ExtremValue Name="" ID="0" Type="TotalStressX" MinValue="-1029.60570327347" NodeIdAtMin="722" IncrementAtMin="5" MaxValue="2344.88636321525" NodeIdAtMax="1" IncrementAtMax="5" />
  <ExtremValue Name="" ID="0" Type="TotalStressY" MinValue="-229.045307246839" NodeIdAtMin="896" IncrementAtMin="5" MaxValue="7121.77706429361" NodeIdAtMax="642" IncrementAtMax="5" />
  <ExtremValue Name="" ID="0" Type="TotalStressZ" MinValue="-1021.285147417" NodeIdAtMin="723" IncrementAtMin="5" MaxValue="2207.29029154051" NodeIdAtMax="1201" IncrementAtMax="5" />
  <ExtremValue Name="" ID="0" Type="ExcessPorePressure" MinValue="-97.160297040681" NodeIdAtMin="105" IncrementAtMin="5" MaxValue="2149.5891708717" NodeIdAtMax="1201" IncrementAtMax="5" />
  <ExtremValue Name="" ID="0" Type="TotalPorePressure" MinValue="-97.160297040681" NodeIdAtMin="105" IncrementAtMin="5" MaxValue="2200.6611458717" NodeIdAtMax="1201" IncrementAtMax="5" />
  <ExtremValue Name="" ID="0" Type="MITMeanNormalEffectiveStress" MinValue="-1195.48323355392" NodeIdAtMin="717" IncrementAtMin="5" MaxValue="1572.91633142822" NodeIdAtMax="641" IncrementAtMax="5" />
  <ExtremValue Name="" ID="0" Type="MITMeanNormalTotalStress" MinValue="-1020.66201273766" NodeIdAtMin="722" IncrementAtMin="5" MaxValue="2224.18141333955" NodeIdAtMax="1" IncrementAtMax="5" />
  <ExtremValue Name="" ID="0" Type="MITMaximumShearStress" MinValue="-2.57487680952686" NodeIdAtMin="728" IncrementAtMin="5" MaxValue="922.684641048389" NodeIdAtMax="1" IncrementAtMax="5" />
  <ExtremValue Name="" ID="0" Type="MITStressRatio" MinValue="-2063.92406072869" NodeIdAtMin="1549" IncrementAtMin="5" MaxValue="1137.18999123768" NodeIdAtMax="280" IncrementAtMax="5" />
  <ExtremValue Name="" ID="0" Type="DisplacementX" MinValue="-0.00071473959642774" NodeIdAtMin="109" IncrementAtMin="5" MaxValue="0.000880841730055817" NodeIdAtMax="1551" IncrementAtMax="5" />
  <ExtremValue Name="" ID="0" Type="DisplacementY" MinValue="-0.004" NodeIdAtMin="0" IncrementAtMin="5" MaxValue="0.000470217254043216" NodeIdAtMax="982" IncrementAtMax="5" />
  <ExtremValue Name="" ID="0" Type="DisplacementNorm" MinValue="1.44518958109008E-47" NodeIdAtMin="107" IncrementAtMin="5" MaxValue="0.00400000147299031" NodeIdAtMax="1" IncrementAtMax="5" />
  <ExtremValue Name="" ID="0" Type="CambridgeMeanNormalEffectiveStress" MinValue="-716.175396457054" NodeIdAtMin="26" IncrementAtMin="5" MaxValue="3351.13762704752" NodeIdAtMax="641" IncrementAtMax="5" />
  <ExtremValue Name="" ID="0" Type="CambridgeMeanNormalTotalStress" MinValue="-339.088168370543" NodeIdAtMin="26" IncrementAtMin="5" MaxValue="3418.16037958847" NodeIdAtMax="641" IncrementAtMax="5" />
  <ExtremValue Name="" ID="0" Type="CambridgeDeviatorStress" MinValue="-1015.9304447361" NodeIdAtMin="895" IncrementAtMin="5" MaxValue="6362.97227227202" NodeIdAtMax="645" IncrementAtMax="5" />
  <ExtremValue Name="" ID="0" Type="CambridgeStressRatio" MinValue="-2664.8503498053" NodeIdAtMin="914" IncrementAtMin="5" MaxValue="7723.74083296822" NodeIdAtMax="919" IncrementAtMax="5" />
  <ExtremValue Name="" ID="0" Type="StrainX" MinValue="-0.00245426740215947" NodeIdAtMin="258" IncrementAtMin="5" MaxValue="0.00211038542632609" NodeIdAtMax="895" IncrementAtMax="5" />
  <ExtremValue Name="" ID="0" Type="StrainY" MinValue="-0.00227877807808678" NodeIdAtMin="108" IncrementAtMin="5" MaxValue="0.00328730259006364" NodeIdAtMax="258" IncrementAtMax="5" />
  <ExtremValue Name="" ID="0" Type="ShearStrainXY" MinValue="-0.00682457981546416" NodeIdAtMin="1223" IncrementAtMin="5" MaxValue="0.00140072330003222" NodeIdAtMax="1200" IncrementAtMax="5" />
  <ExtremValue Name="" ID="0" Type="VolumetricStrain" MinValue="-1.94320594081364E-05" NodeIdAtMin="105" IncrementAtMin="5" MaxValue="0.000429917834174342" NodeIdAtMax="1201" IncrementAtMax="5" />
  <ExtremValue Name="" ID="0" Type="DeviatorStrain" MinValue="2.74391168603627E-06" NodeIdAtMin="30" IncrementAtMin="5" MaxValue="0.00429689966885911" NodeIdAtMax="1222" IncrementAtMax="5" />
  <ExtremValue Name="" ID="0" Type="MaximumShearStrain" MinValue="-9.68373489670481E-06" NodeIdAtMin="175" IncrementAtMin="5" MaxValue="0.00342238382550384" NodeIdAtMax="1223" IncrementAtMax="5" />
  <ExtremValue Name="" ID="0" Type="MobilizedAngleFriction" MinValue="0" NodeIdAtMin="0" IncrementAtMin="5" MaxValue="90" NodeIdAtMax="9" IncrementAtMax="5" />
  <ExtremValue Name="" ID="0" Type="PlaneStrainMaximumShearAngle" MinValue="-11.9968828789244" NodeIdAtMin="722" IncrementAtMin="5" MaxValue="157.196101305919" NodeIdAtMax="5" IncrementAtMax="5" />
  <ExtremValue Name="" ID="0" Type="Earth_pressure_coefficient_in_xy_plane" MinValue="-126.960840047685" NodeIdAtMin="1803" IncrementAtMin="5" MaxValue="181.362393883298" NodeIdAtMax="449" IncrementAtMax="5" />
  <ExtremValue Name="" ID="0" Type="MajorEffectivePrincipalStress2D" MinValue="-1014.14420197879" NodeIdAtMin="723" IncrementAtMin="5" MaxValue="2186.0191777621" NodeIdAtMax="641" IncrementAtMax="5" />
  <ExtremValue Name="" ID="0" Type="MinorEffectivePrincipalStress2D" MinValue="-1505.66539747915" NodeIdAtMin="717" IncrementAtMin="5" MaxValue="959.813485094336" NodeIdAtMax="641" IncrementAtMax="5" />
  <ExtremValue Name="" ID="0" Type="MajorTotalPrincipalStress2D" MinValue="-972.837379726796" NodeIdAtMin="723" IncrementAtMin="5" MaxValue="3146.86605438794" NodeIdAtMax="1" IncrementAtMax="5" />
  <ExtremValue Name="" ID="0" Type="MinorTotalPrincipalStress2D" MinValue="-1071.07927437755" NodeIdAtMin="722" IncrementAtMin="5" MaxValue="1856.45110653194" NodeIdAtMax="1201" IncrementAtMax="5" />
  <ExtremValue Name="" ID="0" Type="MajorPrincipalStrain2D" MinValue="-0.000794479394453373" NodeIdAtMin="180" IncrementAtMin="5" MaxValue="0.00409515031704875" NodeIdAtMax="895" IncrementAtMax="5" />
  <ExtremValue Name="" ID="0" Type="MinorPrincipalStrain2D" MinValue="-0.00412702355005208" NodeIdAtMin="1222" IncrementAtMin="5" MaxValue="0.00027193841616271" NodeIdAtMax="897" IncrementAtMax="5" />
  <ExtremValue Name="" ID="0" Type="EffectiveStressX" MinValue="-1777.78446068208" NodeIdAtMin="717" IncrementAtMin="6" MaxValue="2075.2278632055" NodeIdAtMax="641" IncrementAtMax="6" />
  <ExtremValue Name="" ID="0" Type="EffectiveStressY" MinValue="-447.840763982149" NodeIdAtMin="108" IncrementAtMin="6" MaxValue="8751.8707256772" NodeIdAtMax="642" IncrementAtMax="6" />
  <ExtremValue Name="" ID="0" Type="EffectiveStressZ" MinValue="-1388.57527155795" NodeIdAtMin="26" IncrementAtMin="6" MaxValue="1700.17820283958" NodeIdAtMax="641" IncrementAtMax="6" />
  <ExtremValue Name="" ID="0" Type="ShearStressXY" MinValue="-985.133770842543" NodeIdAtMin="25" IncrementAtMin="6" MaxValue="623.329871634602" NodeIdAtMax="641" IncrementAtMax="6" />
  <ExtremValue Name="" ID="0" Type="TotalStressX" MinValue="-1262.40662948453" NodeIdAtMin="722" IncrementAtMin="6" MaxValue="2749.72810768891" NodeIdAtMax="1" IncrementAtMax="6" />
  <ExtremValue Name="" ID="0" Type="TotalStressY" MinValue="-192.170858890679" NodeIdAtMin="896" IncrementAtMin="6" MaxValue="8824.72406521436" NodeIdAtMax="642" IncrementAtMax="6" />
  <ExtremValue Name="" ID="0" Type="TotalStressZ" MinValue="-1254.74600061443" NodeIdAtMin="723" IncrementAtMin="6" MaxValue="2786.28656688252" NodeIdAtMax="1201" IncrementAtMax="6" />
  <ExtremValue Name="" ID="0" Type="ExcessPorePressure" MinValue="-129.790566032643" NodeIdAtMin="1222" IncrementAtMin="6" MaxValue="2671.81550061504" NodeIdAtMax="1201" IncrementAtMax="6" />
  <ExtremValue Name="" ID="0" Type="TotalPorePressure" MinValue="-121.439929996693" NodeIdAtMin="105" IncrementAtMin="6" MaxValue="2722.88747561504" NodeIdAtMax="1201" IncrementAtMax="6" />
  <ExtremValue Name="" ID="0" Type="MITMeanNormalEffectiveStress" MinValue="-1460.3229944105" NodeIdAtMin="717" IncrementAtMin="6" MaxValue="1887.70303302254" NodeIdAtMax="641" IncrementAtMax="6" />
  <ExtremValue Name="" ID="0" Type="MITMeanNormalTotalStress" MinValue="-1251.92557952435" NodeIdAtMin="722" IncrementAtMin="6" MaxValue="2629.68049925716" NodeIdAtMax="1" IncrementAtMax="6" />
  <ExtremValue Name="" ID="0" Type="MITMaximumShearStress" MinValue="-3.70351578936431" NodeIdAtMin="728" IncrementAtMin="6" MaxValue="1123.75323427894" NodeIdAtMax="1" IncrementAtMax="6" />
  <ExtremValue Name="" ID="0" Type="MITStressRatio" MinValue="-5585.35098236234" NodeIdAtMin="1293" IncrementAtMin="6" MaxValue="1771.04549596279" NodeIdAtMax="1666" IncrementAtMax="6" />
  <ExtremValue Name="" ID="0" Type="DisplacementX" MinValue="-0.000902207067435249" NodeIdAtMin="109" IncrementAtMin="6" MaxValue="0.00109691653688315" NodeIdAtMax="1551" IncrementAtMax="6" />
  <ExtremValue Name="" ID="0" Type="DisplacementY" MinValue="-0.005" NodeIdAtMin="0" IncrementAtMin="6" MaxValue="0.000582019536029595" NodeIdAtMax="982" IncrementAtMax="6" />
  <ExtremValue Name="" ID="0" Type="DisplacementNorm" MinValue="1.78902932239941E-47" NodeIdAtMin="107" IncrementAtMin="6" MaxValue="0.00500000193354238" NodeIdAtMax="1" IncrementAtMax="6" />
  <ExtremValue Name="" ID="0" Type="CambridgeMeanNormalEffectiveStress" MinValue="-873.451637511784" NodeIdAtMin="26" IncrementAtMin="6" MaxValue="4159.94762594073" NodeIdAtMax="641" IncrementAtMax="6" />
  <ExtremValue Name="" ID="0" Type="CambridgeMeanNormalTotalStress" MinValue="-409.555567136902" NodeIdAtMin="26" IncrementAtMin="6" MaxValue="4243.14657845955" NodeIdAtMax="641" IncrementAtMax="6" />
  <ExtremValue Name="" ID="0" Type="CambridgeDeviatorStress" MinValue="-1141.16810292998" NodeIdAtMin="895" IncrementAtMin="6" MaxValue="7918.19357869017" NodeIdAtMax="645" IncrementAtMax="6" />
  <ExtremValue Name="" ID="0" Type="CambridgeStressRatio" MinValue="-10531.5224652786" NodeIdAtMin="924" IncrementAtMin="6" MaxValue="33552.6354172416" NodeIdAtMax="115" IncrementAtMax="6" />
  <ExtremValue Name="" ID="0" Type="StrainX" MinValue="-0.0031867098919977" NodeIdAtMin="258" IncrementAtMin="6" MaxValue="0.00272539574071057" NodeIdAtMax="895" IncrementAtMax="6" />
  <ExtremValue Name="" ID="0" Type="StrainY" MinValue="-0.00292595427562535" NodeIdAtMin="108" IncrementAtMin="6" MaxValue="0.00423009346390011" NodeIdAtMax="258" IncrementAtMax="6" />
  <ExtremValue Name="" ID="0" Type="ShearStrainXY" MinValue="-0.00891339996915281" NodeIdAtMin="1223" IncrementAtMin="6" MaxValue="0.00173248007353978" NodeIdAtMax="1200" IncrementAtMax="6" />
  <ExtremValue Name="" ID="0" Type="VolumetricStrain" MinValue="-2.5958113206529E-05" NodeIdAtMin="1222" IncrementAtMin="6" MaxValue="0.000534363100123009" NodeIdAtMax="1201" IncrementAtMax="6" />
  <ExtremValue Name="" ID="0" Type="DeviatorStrain" MinValue="3.47415498604201E-06" NodeIdAtMin="30" IncrementAtMin="6" MaxValue="0.00552313218179508" NodeIdAtMax="1222" IncrementAtMax="6" />
  <ExtremValue Name="" ID="0" Type="MaximumShearStrain" MinValue="-1.26494536978412E-05" NodeIdAtMin="175" IncrementAtMin="6" MaxValue="0.0044685216180788" NodeIdAtMax="1223" IncrementAtMax="6" />
  <ExtremValue Name="" ID="0" Type="MobilizedAngleFriction" MinValue="0" NodeIdAtMin="0" IncrementAtMin="6" MaxValue="90" NodeIdAtMax="9" IncrementAtMax="6" />
  <ExtremValue Name="" ID="0" Type="PlaneStrainMaximumShearAngle" MinValue="-11.6243082797041" NodeIdAtMin="722" IncrementAtMin="6" MaxValue="154.82672122424" NodeIdAtMax="5" IncrementAtMax="6" />
  <ExtremValue Name="" ID="0" Type="Earth_pressure_coefficient_in_xy_plane" MinValue="-3468.98271691546" NodeIdAtMin="212" IncrementAtMin="6" MaxValue="2869.02398530863" NodeIdAtMax="1356" IncrementAtMax="6" />
  <ExtremValue Name="" ID="0" Type="MajorEffectivePrincipalStress2D" MinValue="-1236.91836147409" NodeIdAtMin="723" IncrementAtMin="6" MaxValue="2553.06417302978" NodeIdAtMax="641" IncrementAtMax="6" />
  <ExtremValue Name="" ID="0" Type="MinorEffectivePrincipalStress2D" MinValue="-1843.71289793095" NodeIdAtMin="717" IncrementAtMin="6" MaxValue="1222.34189301531" NodeIdAtMax="641" IncrementAtMax="6" />
  <ExtremValue Name="" ID="0" Type="MajorTotalPrincipalStress2D" MinValue="-1196.94156271579" NodeIdAtMin="723" IncrementAtMin="6" MaxValue="3753.43373353611" NodeIdAtMax="1" IncrementAtMax="6" />
  <ExtremValue Name="" ID="0" Type="MinorTotalPrincipalStress2D" MinValue="-1308.29860851015" NodeIdAtMin="722" IncrementAtMin="6" MaxValue="2347.91940248927" NodeIdAtMax="1201" IncrementAtMax="6" />
  <ExtremValue Name="" ID="0" Type="MajorPrincipalStrain2D" MinValue="-0.000997256619888279" NodeIdAtMin="180" IncrementAtMin="6" MaxValue="0.00527583064255399" NodeIdAtMax="895" IncrementAtMax="6" />
  <ExtremValue Name="" ID="0" Type="MinorPrincipalStrain2D" MinValue="-0.00529818318548657" NodeIdAtMin="1222" IncrementAtMin="6" MaxValue="0.000362900893428795" NodeIdAtMax="897" IncrementAtMax="6" />
  <ExtremValue Name="" ID="0" Type="EffectiveStressX" MinValue="-2088.76304886514" NodeIdAtMin="717" IncrementAtMin="7" MaxValue="2502.28179374007" NodeIdAtMax="641" IncrementAtMax="7" />
  <ExtremValue Name="" ID="0" Type="EffectiveStressY" MinValue="-515.163808720966" NodeIdAtMin="108" IncrementAtMin="7" MaxValue="10351.2761063868" NodeIdAtMax="642" IncrementAtMax="7" />
  <ExtremValue Name="" ID="0" Type="EffectiveStressZ" MinValue="-1638.92743369775" NodeIdAtMin="26" IncrementAtMin="7" MaxValue="2035.71087571124" NodeIdAtMax="641" IncrementAtMax="7" />
  <ExtremValue Name="" ID="0" Type="ShearStressXY" MinValue="-1169.09025445352" NodeIdAtMin="713" IncrementAtMin="7" MaxValue="766.122354857787" NodeIdAtMax="641" IncrementAtMax="7" />
  <ExtremValue Name="" ID="0" Type="TotalStressX" MinValue="-1506.63246634974" NodeIdAtMin="722" IncrementAtMin="7" MaxValue="3340.42594676609" NodeIdAtMax="1" IncrementAtMax="7" />
  <ExtremValue Name="" ID="0" Type="TotalStressY" MinValue="-183.324572689373" NodeIdAtMin="896" IncrementAtMin="7" MaxValue="10437.9638303379" NodeIdAtMax="641" IncrementAtMax="7" />
  <ExtremValue Name="" ID="0" Type="TotalStressZ" MinValue="-1496.66048751181" NodeIdAtMin="723" IncrementAtMin="7" MaxValue="3340.65639986288" NodeIdAtMax="1201" IncrementAtMax="7" />
  <ExtremValue Name="" ID="0" Type="ExcessPorePressure" MinValue="-246.623917246159" NodeIdAtMin="1222" IncrementAtMin="7" MaxValue="3147.60950200724" NodeIdAtMax="1201" IncrementAtMax="7" />
  <ExtremValue Name="" ID="0" Type="TotalPorePressure" MinValue="-197.079412246159" NodeIdAtMin="1222" IncrementAtMin="7" MaxValue="3198.68147700724" NodeIdAtMax="1201" IncrementAtMax="7" />
  <ExtremValue Name="" ID="0" Type="MITMeanNormalEffectiveStress" MinValue="-1716.02628481877" NodeIdAtMin="717" IncrementAtMin="7" MaxValue="2268.99633472566" NodeIdAtMax="641" IncrementAtMax="7" />
  <ExtremValue Name="" ID="0" Type="MITMeanNormalTotalStress" MinValue="-1494.01843384661" NodeIdAtMin="722" IncrementAtMin="7" MaxValue="3203.39756010256" NodeIdAtMax="1" IncrementAtMax="7" />
  <ExtremValue Name="" ID="0" Type="MITMaximumShearStress" MinValue="-4.82410258655968" NodeIdAtMin="728" IncrementAtMin="7" MaxValue="1330.65379757225" NodeIdAtMax="1" IncrementAtMax="7" />
  <ExtremValue Name="" ID="0" Type="MITStressRatio" MinValue="-6828.56836196756" NodeIdAtMin="262" IncrementAtMin="7" MaxValue="1693.53266517689" NodeIdAtMax="2189" IncrementAtMax="7" />
  <ExtremValue Name="" ID="0" Type="DisplacementX" MinValue="-0.00106914856971442" NodeIdAtMin="109" IncrementAtMin="7" MaxValue="0.00131113021186187" NodeIdAtMax="1551" IncrementAtMax="7" />
  <ExtremValue Name="" ID="0" Type="DisplacementY" MinValue="-0.006" NodeIdAtMin="0" IncrementAtMin="7" MaxValue="0.0006952713932724" NodeIdAtMax="982" IncrementAtMax="7" />
  <ExtremValue Name="" ID="0" Type="DisplacementNorm" MinValue="2.13317544393974E-47" NodeIdAtMin="107" IncrementAtMin="7" MaxValue="0.00600000224874409" NodeIdAtMax="1" IncrementAtMax="7" />
  <ExtremValue Name="" ID="0" Type="CambridgeMeanNormalEffectiveStress" MinValue="-1023.89809816713" NodeIdAtMin="26" IncrementAtMin="7" MaxValue="4958.92599330769" NodeIdAtMax="641" IncrementAtMax="7" />
  <ExtremValue Name="" ID="0" Type="CambridgeMeanNormalTotalStress" MinValue="-468.229140528178" NodeIdAtMin="26" IncrementAtMin="7" MaxValue="5058.10451317384" NodeIdAtMax="641" IncrementAtMax="7" />
  <ExtremValue Name="" ID="0" Type="CambridgeDeviatorStress" MinValue="-1439.864673134" NodeIdAtMin="895" IncrementAtMin="7" MaxValue="9391.89063627158" NodeIdAtMax="645" IncrementAtMax="7" />
  <ExtremValue Name="" ID="0" Type="CambridgeStressRatio" MinValue="-19084.4152153279" NodeIdAtMin="915" IncrementAtMin="7" MaxValue="51452.7373059173" NodeIdAtMax="910" IncrementAtMax="7" />
  <ExtremValue Name="" ID="0" Type="StrainX" MinValue="-0.00396296386151076" NodeIdAtMin="258" IncrementAtMin="7" MaxValue="0.00326559563214149" NodeIdAtMax="895" IncrementAtMax="7" />
  <ExtremValue Name="" ID="0" Type="StrainY" MinValue="-0.00346775113324862" NodeIdAtMin="108" IncrementAtMin="7" MaxValue="0.00520668631842" NodeIdAtMax="258" IncrementAtMax="7" />
  <ExtremValue Name="" ID="0" Type="ShearStrainXY" MinValue="-0.0109757063337931" NodeIdAtMin="1223" IncrementAtMin="7" MaxValue="0.0020929205260746" NodeIdAtMax="1200" IncrementAtMax="7" />
  <ExtremValue Name="" ID="0" Type="VolumetricStrain" MinValue="-4.93247834492331E-05" NodeIdAtMin="1222" IncrementAtMin="7" MaxValue="0.000629521900401447" NodeIdAtMax="1201" IncrementAtMax="7" />
  <ExtremValue Name="" ID="0" Type="DeviatorStrain" MinValue="4.21188125417134E-06" NodeIdAtMin="30" IncrementAtMin="7" MaxValue="0.00682643219720572" NodeIdAtMax="1222" IncrementAtMax="7" />
  <ExtremValue Name="" ID="0" Type="MaximumShearStrain" MinValue="-1.81438901338967E-05" NodeIdAtMin="27" IncrementAtMin="7" MaxValue="0.00550280237518228" NodeIdAtMax="1223" IncrementAtMax="7" />
  <ExtremValue Name="" ID="0" Type="MobilizedAngleFriction" MinValue="0" NodeIdAtMin="0" IncrementAtMin="7" MaxValue="90" NodeIdAtMax="9" IncrementAtMax="7" />
  <ExtremValue Name="" ID="0" Type="PlaneStrainMaximumShearAngle" MinValue="-11.1221277757595" NodeIdAtMin="722" IncrementAtMin="7" MaxValue="155.423614120859" NodeIdAtMax="146" IncrementAtMax="7" />
  <ExtremValue Name="" ID="0" Type="Earth_pressure_coefficient_in_xy_plane" MinValue="-1575.86450204116" NodeIdAtMin="1626" IncrementAtMin="7" MaxValue="695.528978739267" NodeIdAtMax="1346" IncrementAtMax="7" />
  <ExtremValue Name="" ID="0" Type="MajorEffectivePrincipalStress2D" MinValue="-1472.72635776857" NodeIdAtMin="722" IncrementAtMin="7" MaxValue="3089.85118980846" NodeIdAtMax="641" IncrementAtMax="7" />
  <ExtremValue Name="" ID="0" Type="MinorEffectivePrincipalStress2D" MinValue="-2165.75427180964" NodeIdAtMin="717" IncrementAtMin="7" MaxValue="1448.14147964286" NodeIdAtMax="641" IncrementAtMax="7" />
  <ExtremValue Name="" ID="0" Type="MajorTotalPrincipalStress2D" MinValue="-1433.99955372114" NodeIdAtMin="722" IncrementAtMin="7" MaxValue="4534.05135767481" NodeIdAtMax="1" IncrementAtMax="7" />
  <ExtremValue Name="" ID="0" Type="MinorTotalPrincipalStress2D" MinValue="-1554.03731397208" NodeIdAtMin="722" IncrementAtMin="7" MaxValue="2845.7255573022" NodeIdAtMax="1201" IncrementAtMax="7" />
  <ExtremValue Name="" ID="0" Type="MajorPrincipalStrain2D" MinValue="-0.00120782475634688" NodeIdAtMin="180" IncrementAtMin="7" MaxValue="0.0064271929831541" NodeIdAtMax="895" IncrementAtMax="7" />
  <ExtremValue Name="" ID="0" Type="MinorPrincipalStrain2D" MinValue="-0.00655870115511396" NodeIdAtMin="1222" IncrementAtMin="7" MaxValue="0.000428336612000728" NodeIdAtMax="897" IncrementAtMax="7" />
  <ExtremValue Name="" ID="0" Type="EffectiveStressX" MinValue="-2275.99747370377" NodeIdAtMin="717" IncrementAtMin="8" MaxValue="2864.42223507927" NodeIdAtMax="641" IncrementAtMax="8" />
  <ExtremValue Name="" ID="0" Type="EffectiveStressY" MinValue="-569.425020608444" NodeIdAtMin="108" IncrementAtMin="8" MaxValue="11961.2880106205" NodeIdAtMax="641" IncrementAtMax="8" />
  <ExtremValue Name="" ID="0" Type="EffectiveStressZ" MinValue="-1797.80058382154" NodeIdAtMin="26" IncrementAtMin="8" MaxValue="2347.83225328814" NodeIdAtMax="641" IncrementAtMax="8" />
  <ExtremValue Name="" ID="0" Type="ShearStressXY" MinValue="-1307.33448715065" NodeIdAtMin="713" IncrementAtMin="8" MaxValue="852.254399309611" NodeIdAtMax="641" IncrementAtMax="8" />
  <ExtremValue Name="" ID="0" Type="TotalStressX" MinValue="-1658.20667958721" NodeIdAtMin="722" IncrementAtMin="8" MaxValue="3813.75020916679" NodeIdAtMax="1" IncrementAtMax="8" />
  <ExtremValue Name="" ID="0" Type="TotalStressY" MinValue="-198.937233438877" NodeIdAtMin="896" IncrementAtMin="8" MaxValue="12075.7782939471" NodeIdAtMax="641" IncrementAtMax="8" />
  <ExtremValue Name="" ID="0" Type="TotalStressZ" MinValue="-1655.17675048809" NodeIdAtMin="723" IncrementAtMin="8" MaxValue="3930.64006472014" NodeIdAtMax="1201" IncrementAtMax="8" />
  <ExtremValue Name="" ID="0" Type="ExcessPorePressure" MinValue="-434.895266147624" NodeIdAtMin="1222" IncrementAtMin="8" MaxValue="3752.64964287356" NodeIdAtMax="1201" IncrementAtMax="8" />
  <ExtremValue Name="" ID="0" Type="TotalPorePressure" MinValue="-385.350761147624" NodeIdAtMin="1222" IncrementAtMin="8" MaxValue="3803.72161787355" NodeIdAtMax="1201" IncrementAtMax="8" />
  <ExtremValue Name="" ID="0" Type="MITMeanNormalEffectiveStress" MinValue="-1861.58502889393" NodeIdAtMin="717" IncrementAtMin="8" MaxValue="2606.12724418371" NodeIdAtMax="641" IncrementAtMax="8" />
  <ExtremValue Name="" ID="0" Type="MITMeanNormalTotalStress" MinValue="-1645.65791474969" NodeIdAtMin="722" IncrementAtMin="8" MaxValue="3750.58201047356" NodeIdAtMax="1201" IncrementAtMax="8" />
  <ExtremValue Name="" ID="0" Type="MITMaximumShearStress" MinValue="-6.79040513563979" NodeIdAtMin="728" IncrementAtMin="8" MaxValue="1344.88957811232" NodeIdAtMax="1" IncrementAtMax="8" />
  <ExtremValue Name="" ID="0" Type="MITStressRatio" MinValue="-18332.5860045346" NodeIdAtMin="1745" IncrementAtMin="8" MaxValue="29015.8686191958" NodeIdAtMax="1666" IncrementAtMax="8" />
  <ExtremValue Name="" ID="0" Type="DisplacementX" MinValue="-0.00124641740330816" NodeIdAtMin="109" IncrementAtMin="8" MaxValue="0.00153562895599855" NodeIdAtMax="1528" IncrementAtMax="8" />
  <ExtremValue Name="" ID="0" Type="DisplacementY" MinValue="-0.007" NodeIdAtMin="0" IncrementAtMin="8" MaxValue="0.000806586093466486" NodeIdAtMax="129" IncrementAtMax="8" />
  <ExtremValue Name="" ID="0" Type="DisplacementNorm" MinValue="2.45492470370922E-47" NodeIdAtMin="107" IncrementAtMin="8" MaxValue="0.00700000258994518" NodeIdAtMax="1" IncrementAtMax="8" />
  <ExtremValue Name="" ID="0" Type="CambridgeMeanNormalEffectiveStress" MinValue="-1097.34800654594" NodeIdAtMin="26" IncrementAtMin="8" MaxValue="5724.51416632932" NodeIdAtMax="641" IncrementAtMax="8" />
  <ExtremValue Name="" ID="0" Type="CambridgeMeanNormalTotalStress" MinValue="-468.11975177449" NodeIdAtMin="26" IncrementAtMin="8" MaxValue="5839.0044496559" NodeIdAtMax="641" IncrementAtMax="8" />
  <ExtremValue Name="" ID="0" Type="CambridgeDeviatorStress" MinValue="-1751.81480625779" NodeIdAtMin="895" IncrementAtMin="8" MaxValue="10844.0604760309" NodeIdAtMax="645" IncrementAtMax="8" />
  <ExtremValue Name="" ID="0" Type="CambridgeStressRatio" MinValue="-1185.52316534513" NodeIdAtMin="915" IncrementAtMin="8" MaxValue="765.676275037294" NodeIdAtMax="187" IncrementAtMax="8" />
  <ExtremValue Name="" ID="0" Type="StrainX" MinValue="-0.00491017801162215" NodeIdAtMin="258" IncrementAtMin="8" MaxValue="0.00387123501621438" NodeIdAtMax="895" IncrementAtMax="8" />
  <ExtremValue Name="" ID="0" Type="StrainY" MinValue="-0.00408464226860363" NodeIdAtMin="108" IncrementAtMin="8" MaxValue="0.00635978777158628" NodeIdAtMax="258" IncrementAtMax="8" />
  <ExtremValue Name="" ID="0" Type="ShearStrainXY" MinValue="-0.0133381866799706" NodeIdAtMin="1223" IncrementAtMin="8" MaxValue="0.00251644068918064" NodeIdAtMax="1200" IncrementAtMax="8" />
  <ExtremValue Name="" ID="0" Type="VolumetricStrain" MinValue="-8.69790532295242E-05" NodeIdAtMin="1222" IncrementAtMin="8" MaxValue="0.000750529928574705" NodeIdAtMax="1201" IncrementAtMax="8" />
  <ExtremValue Name="" ID="0" Type="DeviatorStrain" MinValue="5.01431169122647E-06" NodeIdAtMin="30" IncrementAtMin="8" MaxValue="0.00829485161761871" NodeIdAtMax="1222" IncrementAtMax="8" />
  <ExtremValue Name="" ID="0" Type="MaximumShearStrain" MinValue="-4.69140083118921E-05" NodeIdAtMin="27" IncrementAtMin="8" MaxValue="0.00668726428645205" NodeIdAtMax="1223" IncrementAtMax="8" />
  <ExtremValue Name="" ID="0" Type="MobilizedAngleFriction" MinValue="0" NodeIdAtMin="0" IncrementAtMin="8" MaxValue="90" NodeIdAtMax="9" IncrementAtMax="8" />
  <ExtremValue Name="" ID="0" Type="PlaneStrainMaximumShearAngle" MinValue="-11.3699297282358" NodeIdAtMin="722" IncrementAtMin="8" MaxValue="155.690245710887" NodeIdAtMax="6" IncrementAtMax="8" />
  <ExtremValue Name="" ID="0" Type="Earth_pressure_coefficient_in_xy_plane" MinValue="-585.917612503624" NodeIdAtMin="998" IncrementAtMin="8" MaxValue="714.812705614145" NodeIdAtMax="2086" IncrementAtMax="8" />
  <ExtremValue Name="" ID="0" Type="MajorEffectivePrincipalStress2D" MinValue="-1633.7207062544" NodeIdAtMin="722" IncrementAtMin="8" MaxValue="3518.72298906794" NodeIdAtMax="641" IncrementAtMax="8" />
  <ExtremValue Name="" ID="0" Type="MinorEffectivePrincipalStress2D" MinValue="-2352.33554022725" NodeIdAtMin="717" IncrementAtMin="8" MaxValue="1693.53149929947" NodeIdAtMax="641" IncrementAtMax="8" />
  <ExtremValue Name="" ID="0" Type="MajorTotalPrincipalStress2D" MinValue="-1595.14130361354" NodeIdAtMin="722" IncrementAtMin="8" MaxValue="5029.07631727905" NodeIdAtMax="1" IncrementAtMax="8" />
  <ExtremValue Name="" ID="0" Type="MinorTotalPrincipalStress2D" MinValue="-1696.17452588584" NodeIdAtMin="722" IncrementAtMin="8" MaxValue="3397.77833017766" NodeIdAtMax="1201" IncrementAtMax="8" />
  <ExtremValue Name="" ID="0" Type="MajorPrincipalStrain2D" MinValue="-0.00142435569680379" NodeIdAtMin="1188" IncrementAtMin="8" MaxValue="0.00762727503665834" NodeIdAtMax="895" IncrementAtMax="8" />
  <ExtremValue Name="" ID="0" Type="MinorPrincipalStrain2D" MinValue="-0.00798153145880204" NodeIdAtMin="1222" IncrementAtMin="8" MaxValue="0.00047716421894831" NodeIdAtMax="897" IncrementAtMax="8" />
  <ExtremValue Name="" ID="0" Type="EffectiveStressX" MinValue="-2381.95733570768" NodeIdAtMin="717" IncrementAtMin="9" MaxValue="3150.61500523726" NodeIdAtMax="641" IncrementAtMax="9" />
  <ExtremValue Name="" ID="0" Type="EffectiveStressY" MinValue="-588.820401064432" NodeIdAtMin="108" IncrementAtMin="9" MaxValue="13543.2828162292" NodeIdAtMax="641" IncrementAtMax="9" />
  <ExtremValue Name="" ID="0" Type="EffectiveStressZ" MinValue="-1886.59889214448" NodeIdAtMin="26" IncrementAtMin="9" MaxValue="2664.17608560845" NodeIdAtMax="641" IncrementAtMax="9" />
  <ExtremValue Name="" ID="0" Type="ShearStressXY" MinValue="-1372.13895462364" NodeIdAtMin="713" IncrementAtMin="9" MaxValue="861.244183637592" NodeIdAtMax="641" IncrementAtMax="9" />
  <ExtremValue Name="" ID="0" Type="TotalStressX" MinValue="-1704.95930767347" NodeIdAtMin="722" IncrementAtMin="9" MaxValue="4260.29343709473" NodeIdAtMax="1201" IncrementAtMax="9" />
  <ExtremValue Name="" ID="0" Type="TotalStressY" MinValue="-269.421722082842" NodeIdAtMin="896" IncrementAtMin="9" MaxValue="13672.3366422764" NodeIdAtMax="641" IncrementAtMax="9" />
  <ExtremValue Name="" ID="0" Type="TotalStressZ" MinValue="-1702.96177613256" NodeIdAtMin="723" IncrementAtMin="9" MaxValue="4617.40465778459" NodeIdAtMax="1201" IncrementAtMax="9" />
  <ExtremValue Name="" ID="0" Type="ExcessPorePressure" MinValue="-595.906814478631" NodeIdAtMin="1222" IncrementAtMin="9" MaxValue="4436.33157882622" NodeIdAtMax="1201" IncrementAtMax="9" />
  <ExtremValue Name="" ID="0" Type="TotalPorePressure" MinValue="-546.362309478631" NodeIdAtMin="1222" IncrementAtMin="9" MaxValue="4487.40355382622" NodeIdAtMax="1201" IncrementAtMax="9" />
  <ExtremValue Name="" ID="0" Type="MITMeanNormalEffectiveStress" MinValue="-1929.16817375156" NodeIdAtMin="717" IncrementAtMin="9" MaxValue="2907.39554542285" NodeIdAtMax="641" IncrementAtMax="9" />
  <ExtremValue Name="" ID="0" Type="MITMeanNormalTotalStress" MinValue="-1690.93253194317" NodeIdAtMin="722" IncrementAtMin="9" MaxValue="4438.84904743966" NodeIdAtMax="1201" IncrementAtMax="9" />
  <ExtremValue Name="" ID="0" Type="MITMaximumShearStress" MinValue="-8.09757302525801" NodeIdAtMin="728" IncrementAtMin="9" MaxValue="1383.19946202092" NodeIdAtMax="713" IncrementAtMax="9" />
  <ExtremValue Name="" ID="0" Type="MITStressRatio" MinValue="-5738.88654445486" NodeIdAtMin="1546" IncrementAtMin="9" MaxValue="6683.82178391032" NodeIdAtMax="1759" IncrementAtMax="9" />
  <ExtremValue Name="" ID="0" Type="DisplacementX" MinValue="-0.00144172167338" NodeIdAtMin="109" IncrementAtMin="9" MaxValue="0.00180777552136344" NodeIdAtMax="1528" IncrementAtMax="9" />
  <ExtremValue Name="" ID="0" Type="DisplacementY" MinValue="-0.008" NodeIdAtMin="0" IncrementAtMin="9" MaxValue="0.000911747501598229" NodeIdAtMax="118" IncrementAtMax="9" />
  <ExtremValue Name="" ID="0" Type="DisplacementNorm" MinValue="2.74565631995991E-47" NodeIdAtMin="107" IncrementAtMin="9" MaxValue="0.00800000287824994" NodeIdAtMax="1" IncrementAtMax="9" />
  <ExtremValue Name="" ID="0" Type="CambridgeMeanNormalEffectiveStress" MinValue="-1124.21222518544" NodeIdAtMin="26" IncrementAtMin="9" MaxValue="6452.6913023583" NodeIdAtMax="641" IncrementAtMax="9" />
  <ExtremValue Name="" ID="0" Type="CambridgeMeanNormalTotalStress" MinValue="-424.152886064196" NodeIdAtMin="26" IncrementAtMin="9" MaxValue="6581.74512840546" NodeIdAtMax="641" IncrementAtMax="9" />
  <ExtremValue Name="" ID="0" Type="CambridgeDeviatorStress" MinValue="-2018.84882609519" NodeIdAtMin="895" IncrementAtMin="9" MaxValue="12150.1609107377" NodeIdAtMax="645" IncrementAtMax="9" />
  <ExtremValue Name="" ID="0" Type="CambridgeStressRatio" MinValue="-7743.80450365935" NodeIdAtMin="29" IncrementAtMin="9" MaxValue="460.068994279476" NodeIdAtMax="906" IncrementAtMax="9" />
  <ExtremValue Name="" ID="0" Type="StrainX" MinValue="-0.00616998622798605" NodeIdAtMin="258" IncrementAtMin="9" MaxValue="0.00455507764058444" NodeIdAtMax="895" IncrementAtMax="9" />
  <ExtremValue Name="" ID="0" Type="StrainY" MinValue="-0.00478475231076879" NodeIdAtMin="108" IncrementAtMin="9" MaxValue="0.00783153892347586" NodeIdAtMax="258" IncrementAtMax="9" />
  <ExtremValue Name="" ID="0" Type="ShearStrainXY" MinValue="-0.0166968116923872" NodeIdAtMin="1223" IncrementAtMin="9" MaxValue="0.00298315013635775" NodeIdAtMax="1200" IncrementAtMax="9" />
  <ExtremValue Name="" ID="0" Type="VolumetricStrain" MinValue="-0.000119181362895726" NodeIdAtMin="1222" IncrementAtMin="9" MaxValue="0.000887266315765244" NodeIdAtMax="1201" IncrementAtMax="9" />
  <ExtremValue Name="" ID="0" Type="DeviatorStrain" MinValue="5.70483652633769E-06" NodeIdAtMin="30" IncrementAtMin="9" MaxValue="0.0100979440714717" NodeIdAtMax="1222" IncrementAtMax="9" />
  <ExtremValue Name="" ID="0" Type="MaximumShearStrain" MinValue="-4.93750401308844E-05" NodeIdAtMin="27" IncrementAtMin="9" MaxValue="0.00836542012405336" NodeIdAtMax="1223" IncrementAtMax="9" />
  <ExtremValue Name="" ID="0" Type="MobilizedAngleFriction" MinValue="0" NodeIdAtMin="0" IncrementAtMin="9" MaxValue="90" NodeIdAtMax="9" IncrementAtMax="9" />
  <ExtremValue Name="" ID="0" Type="PlaneStrainMaximumShearAngle" MinValue="-6.09023866475788" NodeIdAtMin="635" IncrementAtMin="9" MaxValue="155.747196259774" NodeIdAtMax="6" IncrementAtMax="9" />
  <ExtremValue Name="" ID="0" Type="Earth_pressure_coefficient_in_xy_plane" MinValue="-458.765881508889" NodeIdAtMin="133" IncrementAtMin="9" MaxValue="495.300968141118" NodeIdAtMax="546" IncrementAtMax="9" />
  <ExtremValue Name="" ID="0" Type="MajorEffectivePrincipalStress2D" MinValue="-1690.83944073757" NodeIdAtMin="722" IncrementAtMin="9" MaxValue="3824.89087424455" NodeIdAtMax="641" IncrementAtMax="9" />
  <ExtremValue Name="" ID="0" Type="MinorEffectivePrincipalStress2D" MinValue="-2450.76246596793" NodeIdAtMin="717" IncrementAtMin="9" MaxValue="1989.90021660116" NodeIdAtMax="641" IncrementAtMax="9" />
  <ExtremValue Name="" ID="0" Type="MajorTotalPrincipalStress2D" MinValue="-1651.03572856292" NodeIdAtMin="722" IncrementAtMin="9" MaxValue="5049.61197503517" NodeIdAtMax="1" IncrementAtMax="9" />
  <ExtremValue Name="" ID="0" Type="MinorTotalPrincipalStress2D" MinValue="-1740.86919986022" NodeIdAtMin="727" IncrementAtMin="9" MaxValue="4036.83279878444" NodeIdAtMax="1201" IncrementAtMax="9" />
  <ExtremValue Name="" ID="0" Type="MajorPrincipalStrain2D" MinValue="-0.00165262910116573" NodeIdAtMin="1188" IncrementAtMin="9" MaxValue="0.00888938411243248" NodeIdAtMax="895" IncrementAtMax="9" />
  <ExtremValue Name="" ID="0" Type="MinorPrincipalStrain2D" MinValue="-0.00969089986192286" NodeIdAtMin="1222" IncrementAtMin="9" MaxValue="0.000545276992496503" NodeIdAtMax="897" IncrementAtMax="9" />
  <ExtremValue Name="" ID="0" Type="EffectiveStressX" MinValue="-2469.76390756037" NodeIdAtMin="717" IncrementAtMin="10" MaxValue="3272.22173701052" NodeIdAtMax="641" IncrementAtMax="10" />
  <ExtremValue Name="" ID="0" Type="EffectiveStressY" MinValue="-635.353715316566" NodeIdAtMin="108" IncrementAtMin="10" MaxValue="14933.6743242175" NodeIdAtMax="641" IncrementAtMax="10" />
  <ExtremValue Name="" ID="0" Type="EffectiveStressZ" MinValue="-1958.56834336558" NodeIdAtMin="26" IncrementAtMin="10" MaxValue="2950.99299059677" NodeIdAtMax="641" IncrementAtMax="10" />
  <ExtremValue Name="" ID="0" Type="ShearStressXY" MinValue="-1392.09652358063" NodeIdAtMin="713" IncrementAtMin="10" MaxValue="737.729729032625" NodeIdAtMax="641" IncrementAtMax="10" />
  <ExtremValue Name="" ID="0" Type="TotalStressX" MinValue="-1737.87847746558" NodeIdAtMin="722" IncrementAtMin="10" MaxValue="4986.99739957685" NodeIdAtMax="1201" IncrementAtMax="10" />
  <ExtremValue Name="" ID="0" Type="TotalStressY" MinValue="-312.997239240465" NodeIdAtMin="1222" IncrementAtMin="10" MaxValue="15074.7202512297" NodeIdAtMax="641" IncrementAtMax="10" />
  <ExtremValue Name="" ID="0" Type="TotalStressZ" MinValue="-1721.57375853932" NodeIdAtMin="723" IncrementAtMin="10" MaxValue="5334.45582444034" NodeIdAtMax="1201" IncrementAtMax="10" />
  <ExtremValue Name="" ID="0" Type="ExcessPorePressure" MinValue="-869.150253451753" NodeIdAtMin="1222" IncrementAtMin="10" MaxValue="5151.52349041083" NodeIdAtMax="1201" IncrementAtMax="10" />
  <ExtremValue Name="" ID="0" Type="TotalPorePressure" MinValue="-819.605748451753" NodeIdAtMin="1222" IncrementAtMin="10" MaxValue="5202.59546541082" NodeIdAtMax="1201" IncrementAtMax="10" />
  <ExtremValue Name="" ID="0" Type="MITMeanNormalEffectiveStress" MinValue="-1984.23486870056" NodeIdAtMin="717" IncrementAtMin="10" MaxValue="3111.60736380364" NodeIdAtMax="641" IncrementAtMax="10" />
  <ExtremValue Name="" ID="0" Type="MITMeanNormalTotalStress" MinValue="-1718.61914989918" NodeIdAtMin="727" IncrementAtMin="10" MaxValue="5160.72661200859" NodeIdAtMax="1201" IncrementAtMax="10" />
  <ExtremValue Name="" ID="0" Type="MITMaximumShearStress" MinValue="-8.84856670994415" NodeIdAtMin="728" IncrementAtMin="10" MaxValue="1404.26124211212" NodeIdAtMax="713" IncrementAtMax="10" />
  <ExtremValue Name="" ID="0" Type="MITStressRatio" MinValue="-3576.88314247198" NodeIdAtMin="354" IncrementAtMin="10" MaxValue="12348.8246424658" NodeIdAtMax="420" IncrementAtMax="10" />
  <ExtremValue Name="" ID="0" Type="DisplacementX" MinValue="-0.00166006983121313" NodeIdAtMin="109" IncrementAtMin="10" MaxValue="0.00210912940238149" NodeIdAtMax="1528" IncrementAtMax="10" />
  <ExtremValue Name="" ID="0" Type="DisplacementY" MinValue="-0.009" NodeIdAtMin="0" IncrementAtMin="10" MaxValue="0.00108599899924539" NodeIdAtMax="118" IncrementAtMax="10" />
  <ExtremValue Name="" ID="0" Type="DisplacementNorm" MinValue="2.98412879596339E-47" NodeIdAtMin="107" IncrementAtMin="10" MaxValue="0.00900000304942629" NodeIdAtMax="1" IncrementAtMax="10" />
  <ExtremValue Name="" ID="0" Type="CambridgeMeanNormalEffectiveStress" MinValue="-1147.06851195859" NodeIdAtMin="26" IncrementAtMin="10" MaxValue="7052.29635060827" NodeIdAtMax="641" IncrementAtMax="10" />
  <ExtremValue Name="" ID="0" Type="CambridgeMeanNormalTotalStress" MinValue="-503.700619242198" NodeIdAtMin="1222" IncrementAtMin="10" MaxValue="7193.34227762044" NodeIdAtMax="641" IncrementAtMax="10" />
  <ExtremValue Name="" ID="0" Type="CambridgeDeviatorStress" MinValue="-2089.26789179148" NodeIdAtMin="895" IncrementAtMin="10" MaxValue="13118.6556499651" NodeIdAtMax="645" IncrementAtMax="10" />
  <ExtremValue Name="" ID="0" Type="CambridgeStressRatio" MinValue="-32071.9859787295" NodeIdAtMin="904" IncrementAtMin="10" MaxValue="42121.4865584841" NodeIdAtMax="111" IncrementAtMax="10" />
  <ExtremValue Name="" ID="0" Type="StrainX" MinValue="-0.00765714990716548" NodeIdAtMin="258" IncrementAtMin="10" MaxValue="0.00540518721637874" NodeIdAtMax="895" IncrementAtMax="10" />
  <ExtremValue Name="" ID="0" Type="StrainY" MinValue="-0.00565168842242589" NodeIdAtMin="108" IncrementAtMin="10" MaxValue="0.00949924354073676" NodeIdAtMax="258" IncrementAtMax="10" />
  <ExtremValue Name="" ID="0" Type="ShearStrainXY" MinValue="-0.0210895011392837" NodeIdAtMin="1223" IncrementAtMin="10" MaxValue="0.00346963227237002" NodeIdAtMax="1200" IncrementAtMax="10" />
  <ExtremValue Name="" ID="0" Type="VolumetricStrain" MinValue="-0.000173830050690351" NodeIdAtMin="1222" IncrementAtMin="10" MaxValue="0.00103030469808216" NodeIdAtMax="1201" IncrementAtMax="10" />
  <ExtremValue Name="" ID="0" Type="DeviatorStrain" MinValue="2.02702068952498E-06" NodeIdAtMin="934" IncrementAtMin="10" MaxValue="0.012269699089435" NodeIdAtMax="1222" IncrementAtMax="10" />
  <ExtremValue Name="" ID="0" Type="MaximumShearStrain" MinValue="-3.0973404645341E-05" NodeIdAtMin="176" IncrementAtMin="10" MaxValue="0.0105576748860073" NodeIdAtMax="1223" IncrementAtMax="10" />
  <ExtremValue Name="" ID="0" Type="MobilizedAngleFriction" MinValue="0" NodeIdAtMin="0" IncrementAtMin="10" MaxValue="90" NodeIdAtMax="9" IncrementAtMax="10" />
  <ExtremValue Name="" ID="0" Type="PlaneStrainMaximumShearAngle" MinValue="-4.38097901928309" NodeIdAtMin="1196" IncrementAtMin="10" MaxValue="165.626778227355" NodeIdAtMax="5" IncrementAtMax="10" />
  <ExtremValue Name="" ID="0" Type="Earth_pressure_coefficient_in_xy_plane" MinValue="-29255.931994067" NodeIdAtMin="610" IncrementAtMin="10" MaxValue="19022.1034878974" NodeIdAtMax="2325" IncrementAtMax="10" />
  <ExtremValue Name="" ID="0" Type="MajorEffectivePrincipalStress2D" MinValue="-1725.83876785454" NodeIdAtMin="722" IncrementAtMin="10" MaxValue="3884.63624587331" NodeIdAtMax="641" IncrementAtMax="10" />
  <ExtremValue Name="" ID="0" Type="MinorEffectivePrincipalStress2D" MinValue="-2521.49077535233" NodeIdAtMin="717" IncrementAtMin="10" MaxValue="2338.57848173398" NodeIdAtMax="641" IncrementAtMax="10" />
  <ExtremValue Name="" ID="0" Type="MajorTotalPrincipalStress2D" MinValue="-1684.76994305961" NodeIdAtMin="722" IncrementAtMin="10" MaxValue="5600.9583379283" NodeIdAtMax="1201" IncrementAtMax="10" />
  <ExtremValue Name="" ID="0" Type="MinorTotalPrincipalStress2D" MinValue="-1797.92028062241" NodeIdAtMin="727" IncrementAtMin="10" MaxValue="4720.49488608888" NodeIdAtMax="1201" IncrementAtMax="10" />
  <ExtremValue Name="" ID="0" Type="MajorPrincipalStrain2D" MinValue="-0.00200957705284938" NodeIdAtMin="1188" IncrementAtMin="10" MaxValue="0.0104040941790022" NodeIdAtMax="895" IncrementAtMax="10" />
  <ExtremValue Name="" ID="0" Type="MinorPrincipalStrain2D" MinValue="-0.0117284639743505" NodeIdAtMin="1222" IncrementAtMin="10" MaxValue="0.000754954694765538" NodeIdAtMax="108" IncrementAtMax="10" />
  <ExtremValue Name="" ID="0" Type="EffectiveStressX" MinValue="-2494.73035775385" NodeIdAtMin="717" IncrementAtMin="11" MaxValue="3291.46979472354" NodeIdAtMax="641" IncrementAtMax="11" />
  <ExtremValue Name="" ID="0" Type="EffectiveStressY" MinValue="-735.920373261894" NodeIdAtMin="108" IncrementAtMin="11" MaxValue="15821.8672977979" NodeIdAtMax="641" IncrementAtMax="11" />
  <ExtremValue Name="" ID="0" Type="EffectiveStressZ" MinValue="-2004.96080480404" NodeIdAtMin="26" IncrementAtMin="11" MaxValue="3180.60608602168" NodeIdAtMax="641" IncrementAtMax="11" />
  <ExtremValue Name="" ID="0" Type="ShearStressXY" MinValue="-1383.74050145546" NodeIdAtMin="713" IncrementAtMin="11" MaxValue="574.039906859307" NodeIdAtMax="641" IncrementAtMax="11" />
  <ExtremValue Name="" ID="0" Type="TotalStressX" MinValue="-1778.8484506663" NodeIdAtMin="722" IncrementAtMin="11" MaxValue="5736.27807111883" NodeIdAtMax="1201" IncrementAtMax="11" />
  <ExtremValue Name="" ID="0" Type="TotalStressY" MinValue="-671.661513321354" NodeIdAtMin="1222" IncrementAtMin="11" MaxValue="15970.4935856549" NodeIdAtMax="641" IncrementAtMax="11" />
  <ExtremValue Name="" ID="0" Type="TotalStressZ" MinValue="-1772.90749076363" NodeIdAtMin="727" IncrementAtMin="11" MaxValue="6060.38710446788" NodeIdAtMax="1201" IncrementAtMax="11" />
  <ExtremValue Name="" ID="0" Type="ExcessPorePressure" MinValue="-1134.88211545591" NodeIdAtMin="1222" IncrementAtMin="11" MaxValue="5882.80549856117" NodeIdAtMax="1201" IncrementAtMax="11" />
  <ExtremValue Name="" ID="0" Type="TotalPorePressure" MinValue="-1085.33761045591" NodeIdAtMin="1222" IncrementAtMin="11" MaxValue="5933.87747356117" NodeIdAtMax="1201" IncrementAtMax="11" />
  <ExtremValue Name="" ID="0" Type="MITMeanNormalEffectiveStress" MinValue="-1994.40103226487" NodeIdAtMin="717" IncrementAtMin="11" MaxValue="3236.03794037261" NodeIdAtMax="641" IncrementAtMax="11" />
  <ExtremValue Name="" ID="0" Type="MITMeanNormalTotalStress" MinValue="-1772.90749076363" NodeIdAtMin="727" IncrementAtMin="11" MaxValue="5898.33258779336" NodeIdAtMax="1201" IncrementAtMax="11" />
  <ExtremValue Name="" ID="0" Type="MITMaximumShearStress" MinValue="-8.86212482175759" NodeIdAtMin="728" IncrementAtMin="11" MaxValue="1396.69587879866" NodeIdAtMax="713" IncrementAtMax="11" />
  <ExtremValue Name="" ID="0" Type="MITStressRatio" MinValue="-54892.2494129868" NodeIdAtMin="363" IncrementAtMin="11" MaxValue="6540.12849740358" NodeIdAtMax="358" IncrementAtMax="11" />
  <ExtremValue Name="" ID="0" Type="DisplacementX" MinValue="-0.00184089460489764" NodeIdAtMin="109" IncrementAtMin="11" MaxValue="0.00242637362364798" NodeIdAtMax="1528" IncrementAtMax="11" />
  <ExtremValue Name="" ID="0" Type="DisplacementY" MinValue="-0.01" NodeIdAtMin="0" IncrementAtMin="11" MaxValue="0.00126188132355538" NodeIdAtMax="934" IncrementAtMax="11" />
  <ExtremValue Name="" ID="0" Type="DisplacementNorm" MinValue="3.22854310931298E-47" NodeIdAtMin="107" IncrementAtMin="11" MaxValue="0.0100000029539857" NodeIdAtMax="1" IncrementAtMax="11" />
  <ExtremValue Name="" ID="0" Type="CambridgeMeanNormalEffectiveStress" MinValue="-1151.87117819288" NodeIdAtMin="26" IncrementAtMin="11" MaxValue="7431.31439284772" NodeIdAtMax="641" IncrementAtMax="11" />
  <ExtremValue Name="" ID="0" Type="CambridgeMeanNormalTotalStress" MinValue="-810.638216070933" NodeIdAtMin="1222" IncrementAtMin="11" MaxValue="7579.94068070467" NodeIdAtMax="641" IncrementAtMax="11" />
  <ExtremValue Name="" ID="0" Type="CambridgeDeviatorStress" MinValue="-2420.99403580561" NodeIdAtMin="1204" IncrementAtMin="11" MaxValue="13564.011282361" NodeIdAtMax="645" IncrementAtMax="11" />
  <ExtremValue Name="" ID="0" Type="CambridgeStressRatio" MinValue="-13424.8246319613" NodeIdAtMin="110" IncrementAtMin="11" MaxValue="8540.29125794351" NodeIdAtMax="111" IncrementAtMax="11" />
  <ExtremValue Name="" ID="0" Type="StrainX" MinValue="-0.00926509398140469" NodeIdAtMin="258" IncrementAtMin="11" MaxValue="0.00627658614658512" NodeIdAtMax="895" IncrementAtMax="11" />
  <ExtremValue Name="" ID="0" Type="StrainY" MinValue="-0.0065782862192419" NodeIdAtMin="895" IncrementAtMin="11" MaxValue="0.0112531807270223" NodeIdAtMax="258" IncrementAtMax="11" />
  <ExtremValue Name="" ID="0" Type="ShearStrainXY" MinValue="-0.0263173529343794" NodeIdAtMin="1223" IncrementAtMin="11" MaxValue="0.00391811706742228" NodeIdAtMax="1200" IncrementAtMax="11" />
  <ExtremValue Name="" ID="0" Type="VolumetricStrain" MinValue="-0.000226976423091176" NodeIdAtMin="1222" IncrementAtMin="11" MaxValue="0.00117656109971222" NodeIdAtMax="1201" IncrementAtMax="11" />
  <ExtremValue Name="" ID="0" Type="DeviatorStrain" MinValue="-5.04634291029715E-05" NodeIdAtMin="26" IncrementAtMin="11" MaxValue="0.0152583158012612" NodeIdAtMax="1223" IncrementAtMax="11" />
  <ExtremValue Name="" ID="0" Type="MaximumShearStrain" MinValue="-0.000115980504135019" NodeIdAtMin="26" IncrementAtMin="11" MaxValue="0.0131676988692635" NodeIdAtMax="1223" IncrementAtMax="11" />
  <ExtremValue Name="" ID="0" Type="MobilizedAngleFriction" MinValue="0" NodeIdAtMin="0" IncrementAtMin="11" MaxValue="90" NodeIdAtMax="9" IncrementAtMax="11" />
  <ExtremValue Name="" ID="0" Type="PlaneStrainMaximumShearAngle" MinValue="-3.32909074157143" NodeIdAtMin="1196" IncrementAtMin="11" MaxValue="162.405051150969" NodeIdAtMax="5" IncrementAtMax="11" />
  <ExtremValue Name="" ID="0" Type="Earth_pressure_coefficient_in_xy_plane" MinValue="-6724.28839143468" NodeIdAtMin="2196" IncrementAtMin="11" MaxValue="13584.7473161047" NodeIdAtMax="2235" IncrementAtMax="11" />
  <ExtremValue Name="" ID="0" Type="MajorEffectivePrincipalStress2D" MinValue="-1753.64927666225" NodeIdAtMin="722" IncrementAtMin="11" MaxValue="3824.17153010165" NodeIdAtMax="641" IncrementAtMax="11" />
  <ExtremValue Name="" ID="0" Type="MinorEffectivePrincipalStress2D" MinValue="-2607.31548016329" NodeIdAtMin="26" IncrementAtMin="11" MaxValue="2647.90435064357" NodeIdAtMax="641" IncrementAtMax="11" />
  <ExtremValue Name="" ID="0" Type="MajorTotalPrincipalStress2D" MinValue="-1711.70358197194" NodeIdAtMin="722" IncrementAtMin="11" MaxValue="6373.82273503262" NodeIdAtMax="1201" IncrementAtMax="11" />
  <ExtremValue Name="" ID="0" Type="MinorTotalPrincipalStress2D" MinValue="-1874.28865919276" NodeIdAtMin="727" IncrementAtMin="11" MaxValue="5422.84244055409" NodeIdAtMax="1201" IncrementAtMax="11" />
  <ExtremValue Name="" ID="0" Type="MajorPrincipalStrain2D" MinValue="-0.00227881698847086" NodeIdAtMin="1188" IncrementAtMin="11" MaxValue="0.0126120869649911" NodeIdAtMax="1223" IncrementAtMax="11" />
  <ExtremValue Name="" ID="0" Type="MinorPrincipalStrain2D" MinValue="-0.0140464274496106" NodeIdAtMin="1222" IncrementAtMin="11" MaxValue="0.00131111404262047" NodeIdAtMax="108" IncrementAtMax="11" />
  <ExtremValue Name="" ID="0" Type="EffectiveStressX" MinValue="-2633.36608559161" NodeIdAtMin="717" IncrementAtMin="12" MaxValue="3169.53597326185" NodeIdAtMax="641" IncrementAtMax="12" />
  <ExtremValue Name="" ID="0" Type="EffectiveStressY" MinValue="-789.620625128436" NodeIdAtMin="108" IncrementAtMin="12" MaxValue="15918.0668669857" NodeIdAtMax="641" IncrementAtMax="12" />
  <ExtremValue Name="" ID="0" Type="EffectiveStressZ" MinValue="-2109.65009547966" NodeIdAtMin="26" IncrementAtMin="12" MaxValue="3173.45017086944" NodeIdAtMax="641" IncrementAtMax="12" />
  <ExtremValue Name="" ID="0" Type="ShearStressXY" MinValue="-1355.10601304781" NodeIdAtMin="713" IncrementAtMin="12" MaxValue="584.830773687827" NodeIdAtMax="26" IncrementAtMax="12" />
  <ExtremValue Name="" ID="0" Type="TotalStressX" MinValue="-2024.66490662101" NodeIdAtMin="717" IncrementAtMin="12" MaxValue="6407.3588462999" NodeIdAtMax="1201" IncrementAtMax="12" />
  <ExtremValue Name="" ID="0" Type="TotalStressY" MinValue="-1155.2452624614" NodeIdAtMin="1222" IncrementAtMin="12" MaxValue="16066.4738870599" NodeIdAtMax="641" IncrementAtMax="12" />
  <ExtremValue Name="" ID="0" Type="TotalStressZ" MinValue="-1861.32276033145" NodeIdAtMin="727" IncrementAtMin="12" MaxValue="6719.41696454973" NodeIdAtMax="1201" IncrementAtMax="12" />
  <ExtremValue Name="" ID="0" Type="ExcessPorePressure" MinValue="-1558.76331547177" NodeIdAtMin="1222" IncrementAtMin="12" MaxValue="6549.15532285409" NodeIdAtMax="1201" IncrementAtMax="12" />
  <ExtremValue Name="" ID="0" Type="TotalPorePressure" MinValue="-1509.21881047177" NodeIdAtMin="1222" IncrementAtMin="12" MaxValue="6600.22729785409" NodeIdAtMax="1201" IncrementAtMax="12" />
  <ExtremValue Name="" ID="0" Type="MITMeanNormalEffectiveStress" MinValue="-2097.06554664105" NodeIdAtMin="717" IncrementAtMin="12" MaxValue="3171.49307206565" NodeIdAtMax="641" IncrementAtMax="12" />
  <ExtremValue Name="" ID="0" Type="MITMeanNormalTotalStress" MinValue="-1861.32276033145" NodeIdAtMin="727" IncrementAtMin="12" MaxValue="6563.38790542482" NodeIdAtMax="1201" IncrementAtMax="12" />
  <ExtremValue Name="" ID="0" Type="MITMaximumShearStress" MinValue="-8.20063782791094" NodeIdAtMin="728" IncrementAtMin="12" MaxValue="1388.8363969569" NodeIdAtMax="715" IncrementAtMax="12" />
  <ExtremValue Name="" ID="0" Type="MITStressRatio" MinValue="-51117.5988709845" NodeIdAtMin="1546" IncrementAtMin="12" MaxValue="14035.4863633939" NodeIdAtMax="1518" IncrementAtMax="12" />
  <ExtremValue Name="" ID="0" Type="DisplacementX" MinValue="-0.00193303592695517" NodeIdAtMin="897" IncrementAtMin="12" MaxValue="0.00275425724382462" NodeIdAtMax="1528" IncrementAtMax="12" />
  <ExtremValue Name="" ID="0" Type="DisplacementY" MinValue="-0.011" NodeIdAtMin="0" IncrementAtMin="12" MaxValue="0.00138965170700292" NodeIdAtMax="934" IncrementAtMax="12" />
  <ExtremValue Name="" ID="0" Type="DisplacementNorm" MinValue="3.4592926497683E-47" NodeIdAtMin="107" IncrementAtMin="12" MaxValue="0.0110000027428133" NodeIdAtMax="1" IncrementAtMax="12" />
  <ExtremValue Name="" ID="0" Type="CambridgeMeanNormalEffectiveStress" MinValue="-1229.93780914808" NodeIdAtMin="26" IncrementAtMin="12" MaxValue="7420.35100370568" NodeIdAtMax="641" IncrementAtMax="12" />
  <ExtremValue Name="" ID="0" Type="CambridgeMeanNormalTotalStress" MinValue="-1262.22732624716" NodeIdAtMin="1222" IncrementAtMin="12" MaxValue="7568.75802377979" NodeIdAtMax="641" IncrementAtMax="12" />
  <ExtremValue Name="" ID="0" Type="CambridgeDeviatorStress" MinValue="-1983.99615481135" NodeIdAtMin="895" IncrementAtMin="12" MaxValue="13476.540613946" NodeIdAtMax="645" IncrementAtMax="12" />
  <ExtremValue Name="" ID="0" Type="CambridgeStressRatio" MinValue="-23543.1385783498" NodeIdAtMin="904" IncrementAtMin="12" MaxValue="42411.6832528649" NodeIdAtMax="905" IncrementAtMax="12" />
  <ExtremValue Name="" ID="0" Type="StrainX" MinValue="-0.0110634911692737" NodeIdAtMin="258" IncrementAtMin="12" MaxValue="0.00698133102270213" NodeIdAtMax="895" IncrementAtMax="12" />
  <ExtremValue Name="" ID="0" Type="StrainY" MinValue="-0.00742490109800266" NodeIdAtMin="895" IncrementAtMin="12" MaxValue="0.0131597418927034" NodeIdAtMax="258" IncrementAtMax="12" />
  <ExtremValue Name="" ID="0" Type="ShearStrainXY" MinValue="-0.032256002239418" NodeIdAtMin="1223" IncrementAtMin="12" MaxValue="0.00435711192189186" NodeIdAtMax="1200" IncrementAtMax="12" />
  <ExtremValue Name="" ID="0" Type="VolumetricStrain" MinValue="-0.000311752663094352" NodeIdAtMin="1222" IncrementAtMin="12" MaxValue="0.00130983106457079" NodeIdAtMax="1201" IncrementAtMax="12" />
  <ExtremValue Name="" ID="0" Type="DeviatorStrain" MinValue="-5.68919614497568E-05" NodeIdAtMin="26" IncrementAtMin="12" MaxValue="0.0186625759672853" NodeIdAtMax="1223" IncrementAtMax="12" />
  <ExtremValue Name="" ID="0" Type="MaximumShearStrain" MinValue="-8.25863093322612E-05" NodeIdAtMin="26" IncrementAtMin="12" MaxValue="0.0161335238155748" NodeIdAtMax="1223" IncrementAtMax="12" />
  <ExtremValue Name="" ID="0" Type="MobilizedAngleFriction" MinValue="0" NodeIdAtMin="0" IncrementAtMin="12" MaxValue="90" NodeIdAtMax="8" IncrementAtMax="12" />
  <ExtremValue Name="" ID="0" Type="PlaneStrainMaximumShearAngle" MinValue="-0.403635559814238" NodeIdAtMin="802" IncrementAtMin="12" MaxValue="173.579150042097" NodeIdAtMax="6" IncrementAtMax="12" />
  <ExtremValue Name="" ID="0" Type="Earth_pressure_coefficient_in_xy_plane" MinValue="-998.081710221232" NodeIdAtMin="293" IncrementAtMin="12" MaxValue="1233.9846420175" NodeIdAtMax="544" IncrementAtMax="12" />
  <ExtremValue Name="" ID="0" Type="MajorEffectivePrincipalStress2D" MinValue="-1823.1229435544" NodeIdAtMin="722" IncrementAtMin="12" MaxValue="3632.96705139264" NodeIdAtMax="641" IncrementAtMax="12" />
  <ExtremValue Name="" ID="0" Type="MinorEffectivePrincipalStress2D" MinValue="-2812.33086838757" NodeIdAtMin="26" IncrementAtMin="12" MaxValue="2710.01909273865" NodeIdAtMax="641" IncrementAtMax="12" />
  <ExtremValue Name="" ID="0" Type="MajorTotalPrincipalStress2D" MinValue="-1781.42690823774" NodeIdAtMin="722" IncrementAtMin="12" MaxValue="7029.85779807374" NodeIdAtMax="1201" IncrementAtMax="12" />
  <ExtremValue Name="" ID="0" Type="MinorTotalPrincipalStress2D" MinValue="-2060.55798763777" NodeIdAtMin="26" IncrementAtMin="12" MaxValue="6096.91801277589" NodeIdAtMax="1201" IncrementAtMax="12" />
  <ExtremValue Name="" ID="0" Type="MajorPrincipalStrain2D" MinValue="-0.00249649233909461" NodeIdAtMin="1184" IncrementAtMin="12" MaxValue="0.0156392339085354" NodeIdAtMax="1223" IncrementAtMax="12" />
  <ExtremValue Name="" ID="0" Type="MinorPrincipalStrain2D" MinValue="-0.0168834758117946" NodeIdAtMin="2" IncrementAtMin="12" MaxValue="0.00222046034887264" NodeIdAtMax="108" IncrementAtMax="12" />
  <ExtremValue Name="" ID="0" Type="EffectiveStressX" MinValue="-2684.29696212756" NodeIdAtMin="717" IncrementAtMin="13" MaxValue="3070.07179988564" NodeIdAtMax="641" IncrementAtMax="13" />
  <ExtremValue Name="" ID="0" Type="EffectiveStressY" MinValue="-975.346496962371" NodeIdAtMin="108" IncrementAtMin="13" MaxValue="15974.8114429585" NodeIdAtMax="641" IncrementAtMax="13" />
  <ExtremValue Name="" ID="0" Type="EffectiveStressZ" MinValue="-2161.75911920538" NodeIdAtMin="26" IncrementAtMin="13" MaxValue="3143.59062319741" NodeIdAtMax="641" IncrementAtMax="13" />
  <ExtremValue Name="" ID="0" Type="ShearStressXY" MinValue="-1350.71407076074" NodeIdAtMin="713" IncrementAtMin="13" MaxValue="606.117939784995" NodeIdAtMax="26" IncrementAtMax="13" />
  <ExtremValue Name="" ID="0" Type="TotalStressX" MinValue="-2312.03747893348" NodeIdAtMin="717" IncrementAtMin="13" MaxValue="7007.73254574073" NodeIdAtMax="1201" IncrementAtMax="13" />
  <ExtremValue Name="" ID="0" Type="TotalStressY" MinValue="-1465.65661400265" NodeIdAtMin="1222" IncrementAtMin="13" MaxValue="16122.7346020655" NodeIdAtMax="641" IncrementAtMax="13" />
  <ExtremValue Name="" ID="0" Type="TotalStressZ" MinValue="-1930.6295945571" NodeIdAtMin="727" IncrementAtMin="13" MaxValue="7305.42526948257" NodeIdAtMax="1201" IncrementAtMax="13" />
  <ExtremValue Name="" ID="0" Type="ExcessPorePressure" MinValue="-1911.7814057178" NodeIdAtMin="1222" IncrementAtMin="13" MaxValue="7132.36635359663" NodeIdAtMax="1201" IncrementAtMax="13" />
  <ExtremValue Name="" ID="0" Type="TotalPorePressure" MinValue="-1862.2369007178" NodeIdAtMin="1222" IncrementAtMin="13" MaxValue="7183.43832859663" NodeIdAtMax="1201" IncrementAtMax="13" />
  <ExtremValue Name="" ID="0" Type="MITMeanNormalEffectiveStress" MinValue="-2125.86838057585" NodeIdAtMin="717" IncrementAtMin="13" MaxValue="3106.83121154153" NodeIdAtMax="641" IncrementAtMax="13" />
  <ExtremValue Name="" ID="0" Type="MITMeanNormalTotalStress" MinValue="-1930.62959455709" NodeIdAtMin="727" IncrementAtMin="13" MaxValue="7156.57890761165" NodeIdAtMax="1201" IncrementAtMax="13" />
  <ExtremValue Name="" ID="0" Type="MITMaximumShearStress" MinValue="-82.8188937376282" NodeIdAtMin="108" IncrementAtMin="13" MaxValue="1366.78859658448" NodeIdAtMax="713" IncrementAtMax="13" />
  <ExtremValue Name="" ID="0" Type="MITStressRatio" MinValue="-5932.97119959813" NodeIdAtMin="1745" IncrementAtMin="13" MaxValue="4793.53614298755" NodeIdAtMax="2297" IncrementAtMax="13" />
  <ExtremValue Name="" ID="0" Type="DisplacementX" MinValue="-0.00199339690016011" NodeIdAtMin="897" IncrementAtMin="13" MaxValue="0.00307381855960729" NodeIdAtMax="1528" IncrementAtMax="13" />
  <ExtremValue Name="" ID="0" Type="DisplacementY" MinValue="-0.012" NodeIdAtMin="0" IncrementAtMin="13" MaxValue="0.00149952450684999" NodeIdAtMax="117" IncrementAtMax="13" />
  <ExtremValue Name="" ID="0" Type="DisplacementNorm" MinValue="3.60683800525782E-47" NodeIdAtMin="107" IncrementAtMin="13" MaxValue="0.0120000025812448" NodeIdAtMax="1" IncrementAtMax="13" />
  <ExtremValue Name="" ID="0" Type="CambridgeMeanNormalEffectiveStress" MinValue="-1263.82900288111" NodeIdAtMin="26" IncrementAtMin="13" MaxValue="7396.1579553472" NodeIdAtMax="641" IncrementAtMax="13" />
  <ExtremValue Name="" ID="0" Type="CambridgeMeanNormalTotalStress" MinValue="-1568.83548281022" NodeIdAtMin="1222" IncrementAtMin="13" MaxValue="7544.08111445414" NodeIdAtMax="641" IncrementAtMax="13" />
  <ExtremValue Name="" ID="0" Type="CambridgeDeviatorStress" MinValue="-2456.88319845501" NodeIdAtMin="260" IncrementAtMin="13" MaxValue="13429.1681389382" NodeIdAtMax="645" IncrementAtMax="13" />
  <ExtremValue Name="" ID="0" Type="CambridgeStressRatio" MinValue="-2885.08583417963" NodeIdAtMin="109" IncrementAtMin="13" MaxValue="1986.22788628586" NodeIdAtMax="900" IncrementAtMax="13" />
  <ExtremValue Name="" ID="0" Type="StrainX" MinValue="-0.0128263149982916" NodeIdAtMin="258" IncrementAtMin="13" MaxValue="0.00734369396878993" NodeIdAtMax="895" IncrementAtMax="13" />
  <ExtremValue Name="" ID="0" Type="StrainY" MinValue="-0.00782998253835671" NodeIdAtMin="895" IncrementAtMin="13" MaxValue="0.0150294604747862" NodeIdAtMax="258" IncrementAtMax="13" />
  <ExtremValue Name="" ID="0" Type="ShearStrainXY" MinValue="-0.0379465854807066" NodeIdAtMin="1223" IncrementAtMin="13" MaxValue="0.00478294695384341" NodeIdAtMax="1200" IncrementAtMax="13" />
  <ExtremValue Name="" ID="0" Type="VolumetricStrain" MinValue="-0.000382356281143558" NodeIdAtMin="1222" IncrementAtMin="13" MaxValue="0.0014264732707193" NodeIdAtMax="1201" IncrementAtMax="13" />
  <ExtremValue Name="" ID="0" Type="DeviatorStrain" MinValue="7.36589791098121E-06" NodeIdAtMin="30" IncrementAtMin="13" MaxValue="0.0219384269030019" NodeIdAtMax="1223" IncrementAtMax="13" />
  <ExtremValue Name="" ID="0" Type="MaximumShearStrain" MinValue="-8.42050189914515E-05" NodeIdAtMin="717" IncrementAtMin="13" MaxValue="0.0189774018020626" NodeIdAtMax="1223" IncrementAtMax="13" />
  <ExtremValue Name="" ID="0" Type="MobilizedAngleFriction" MinValue="0" NodeIdAtMin="0" IncrementAtMin="13" MaxValue="90" NodeIdAtMax="8" IncrementAtMax="13" />
  <ExtremValue Name="" ID="0" Type="PlaneStrainMaximumShearAngle" MinValue="-0.492452823844423" NodeIdAtMin="802" IncrementAtMin="13" MaxValue="174.260466714078" NodeIdAtMax="6" IncrementAtMax="13" />
  <ExtremValue Name="" ID="0" Type="Earth_pressure_coefficient_in_xy_plane" MinValue="-1777.5274532209" NodeIdAtMin="216" IncrementAtMin="13" MaxValue="445.974345170981" NodeIdAtMax="1916" IncrementAtMax="13" />
  <ExtremValue Name="" ID="0" Type="MajorEffectivePrincipalStress2D" MinValue="-1858.51636301307" NodeIdAtMin="722" IncrementAtMin="13" MaxValue="3483.03204705054" NodeIdAtMax="641" IncrementAtMax="13" />
  <ExtremValue Name="" ID="0" Type="MinorEffectivePrincipalStress2D" MinValue="-2940.18134606613" NodeIdAtMin="26" IncrementAtMin="13" MaxValue="2730.63037603251" NodeIdAtMax="641" IncrementAtMax="13" />
  <ExtremValue Name="" ID="0" Type="MajorTotalPrincipalStress2D" MinValue="-1816.72119030577" NodeIdAtMin="722" IncrementAtMin="13" MaxValue="7631.63370923647" NodeIdAtMax="1201" IncrementAtMax="13" />
  <ExtremValue Name="" ID="0" Type="MinorTotalPrincipalStress2D" MinValue="-2289.00125069666" NodeIdAtMin="717" IncrementAtMin="13" MaxValue="6681.52410598683" NodeIdAtMax="1201" IncrementAtMax="13" />
  <ExtremValue Name="" ID="0" Type="MajorPrincipalStrain2D" MinValue="-0.00292499240916808" NodeIdAtMin="179" IncrementAtMin="13" MaxValue="0.01850807204527" NodeIdAtMax="1223" IncrementAtMax="13" />
  <ExtremValue Name="" ID="0" Type="MinorPrincipalStrain2D" MinValue="-0.0200789071033214" NodeIdAtMin="2" IncrementAtMin="13" MaxValue="0.00287481662047075" NodeIdAtMax="108" IncrementAtMax="13" />
  <ExtremValue Name="" ID="0" Type="EffectiveStressX" MinValue="-2786.12136847861" NodeIdAtMin="717" IncrementAtMin="14" MaxValue="2941.27847088506" NodeIdAtMax="641" IncrementAtMax="14" />
  <ExtremValue Name="" ID="0" Type="EffectiveStressY" MinValue="-1021.28728379038" NodeIdAtMin="108" IncrementAtMin="14" MaxValue="15965.3977955233" NodeIdAtMax="641" IncrementAtMax="14" />
  <ExtremValue Name="" ID="0" Type="EffectiveStressZ" MinValue="-2254.20738069532" NodeIdAtMin="26" IncrementAtMin="14" MaxValue="3085.89685754387" NodeIdAtMax="641" IncrementAtMax="14" />
  <ExtremValue Name="" ID="0" Type="ShearStressXY" MinValue="-1342.93491543741" NodeIdAtMin="713" IncrementAtMin="14" MaxValue="627.274293717305" NodeIdAtMax="26" IncrementAtMax="14" />
  <ExtremValue Name="" ID="0" Type="TotalStressX" MinValue="-2676.9784900508" NodeIdAtMin="717" IncrementAtMin="14" MaxValue="7553.75479421652" NodeIdAtMax="1201" IncrementAtMax="14" />
  <ExtremValue Name="" ID="0" Type="TotalStressY" MinValue="-1755.78257262584" NodeIdAtMin="1222" IncrementAtMin="14" MaxValue="16112.014949683" NodeIdAtMax="641" IncrementAtMax="14" />
  <ExtremValue Name="" ID="0" Type="TotalStressZ" MinValue="-2031.59519474016" NodeIdAtMin="727" IncrementAtMin="14" MaxValue="7838.70477121454" NodeIdAtMax="1201" IncrementAtMax="14" />
  <ExtremValue Name="" ID="0" Type="ExcessPorePressure" MinValue="-2208.20408377588" NodeIdAtMin="1222" IncrementAtMin="14" MaxValue="7664.6259833362" NodeIdAtMax="1201" IncrementAtMax="14" />
  <ExtremValue Name="" ID="0" Type="TotalPorePressure" MinValue="-2158.65957877588" NodeIdAtMin="1222" IncrementAtMin="14" MaxValue="7715.6979583362" NodeIdAtMax="1201" IncrementAtMax="14" />
  <ExtremValue Name="" ID="0" Type="MITMeanNormalEffectiveStress" MinValue="-2207.63025326134" NodeIdAtMin="717" IncrementAtMin="14" MaxValue="3013.58766421447" NodeIdAtMax="641" IncrementAtMax="14" />
  <ExtremValue Name="" ID="0" Type="MITMeanNormalTotalStress" MinValue="-2098.48737483353" NodeIdAtMin="717" IncrementAtMin="14" MaxValue="7696.22978271553" NodeIdAtMax="1201" IncrementAtMax="14" />
  <ExtremValue Name="" ID="0" Type="MITMaximumShearStress" MinValue="-76.2169989130717" NodeIdAtMin="108" IncrementAtMin="14" MaxValue="1359.98759871594" NodeIdAtMax="713" IncrementAtMax="14" />
  <ExtremValue Name="" ID="0" Type="MITStressRatio" MinValue="-313041.268056321" NodeIdAtMin="1983" IncrementAtMin="14" MaxValue="85453.9316564581" NodeIdAtMax="1989" IncrementAtMax="14" />
  <ExtremValue Name="" ID="0" Type="DisplacementX" MinValue="-0.00202199190377796" NodeIdAtMin="897" IncrementAtMin="14" MaxValue="0.00339196161030168" NodeIdAtMax="1528" IncrementAtMax="14" />
  <ExtremValue Name="" ID="0" Type="DisplacementY" MinValue="-0.013" NodeIdAtMin="0" IncrementAtMin="14" MaxValue="0.00160472587345251" NodeIdAtMax="117" IncrementAtMax="14" />
  <ExtremValue Name="" ID="0" Type="DisplacementNorm" MinValue="3.73391405908418E-47" NodeIdAtMin="107" IncrementAtMin="14" MaxValue="0.0130000024406005" NodeIdAtMax="1" IncrementAtMax="14" />
  <ExtremValue Name="" ID="0" Type="CambridgeMeanNormalEffectiveStress" MinValue="-1334.63613399228" NodeIdAtMin="26" IncrementAtMin="14" MaxValue="7330.85770798409" NodeIdAtMax="641" IncrementAtMax="14" />
  <ExtremValue Name="" ID="0" Type="CambridgeMeanNormalTotalStress" MinValue="-1866.27194975413" NodeIdAtMin="1222" IncrementAtMin="14" MaxValue="7897.78902892762" NodeIdAtMax="1201" IncrementAtMax="14" />
  <ExtremValue Name="" ID="0" Type="CambridgeDeviatorStress" MinValue="-2152.36476281892" NodeIdAtMin="1205" IncrementAtMin="14" MaxValue="13317.1168451968" NodeIdAtMax="645" IncrementAtMax="14" />
  <ExtremValue Name="" ID="0" Type="CambridgeStressRatio" MinValue="-3700.42225909671" NodeIdAtMin="1268" IncrementAtMin="14" MaxValue="1784.37718302863" NodeIdAtMax="109" IncrementAtMax="14" />
  <ExtremValue Name="" ID="0" Type="StrainX" MinValue="-0.0145354800984209" NodeIdAtMin="258" IncrementAtMin="14" MaxValue="0.00756375660108133" NodeIdAtMax="895" IncrementAtMax="14" />
  <ExtremValue Name="" ID="0" Type="StrainY" MinValue="-0.00811290737444878" NodeIdAtMin="895" IncrementAtMin="14" MaxValue="0.0168367459685931" NodeIdAtMax="258" IncrementAtMax="14" />
  <ExtremValue Name="" ID="0" Type="ShearStrainXY" MinValue="-0.0437428120037196" NodeIdAtMin="1223" IncrementAtMin="14" MaxValue="0.00520742572096656" NodeIdAtMax="1200" IncrementAtMax="14" />
  <ExtremValue Name="" ID="0" Type="VolumetricStrain" MinValue="-0.000441640816755181" NodeIdAtMin="1222" IncrementAtMin="14" MaxValue="0.00153292519666721" NodeIdAtMax="1201" IncrementAtMax="14" />
  <ExtremValue Name="" ID="0" Type="DeviatorStrain" MinValue="7.58931036141627E-06" NodeIdAtMin="30" IncrementAtMin="14" MaxValue="0.0252758928173104" NodeIdAtMax="1223" IncrementAtMax="14" />
  <ExtremValue Name="" ID="0" Type="MaximumShearStrain" MinValue="-4.58003513304071E-06" NodeIdAtMin="3" IncrementAtMin="14" MaxValue="0.0218743581166344" NodeIdAtMax="1223" IncrementAtMax="14" />
  <ExtremValue Name="" ID="0" Type="MobilizedAngleFriction" MinValue="0" NodeIdAtMin="108" IncrementAtMin="14" MaxValue="90" NodeIdAtMax="9" IncrementAtMax="14" />
  <ExtremValue Name="" ID="0" Type="PlaneStrainMaximumShearAngle" MinValue="-0.749351677095616" NodeIdAtMin="802" IncrementAtMin="14" MaxValue="171.021252485487" NodeIdAtMax="6" IncrementAtMax="14" />
  <ExtremValue Name="" ID="0" Type="Earth_pressure_coefficient_in_xy_plane" MinValue="-1295.7901489356" NodeIdAtMin="581" IncrementAtMin="14" MaxValue="869.888931764139" NodeIdAtMax="2208" IncrementAtMax="14" />
  <ExtremValue Name="" ID="0" Type="MajorEffectivePrincipalStress2D" MinValue="-1931.22772599355" NodeIdAtMin="722" IncrementAtMin="14" MaxValue="3336.02915981664" NodeIdAtMax="641" IncrementAtMax="14" />
  <ExtremValue Name="" ID="0" Type="MinorEffectivePrincipalStress2D" MinValue="-3121.52354321659" NodeIdAtMin="26" IncrementAtMin="14" MaxValue="2691.14616861229" NodeIdAtMax="641" IncrementAtMax="14" />
  <ExtremValue Name="" ID="0" Type="MajorTotalPrincipalStress2D" MinValue="-1890.05055791372" NodeIdAtMin="722" IncrementAtMin="14" MaxValue="8171.42230687148" NodeIdAtMax="1201" IncrementAtMax="14" />
  <ExtremValue Name="" ID="0" Type="MinorTotalPrincipalStress2D" MinValue="-2668.96536391208" NodeIdAtMin="717" IncrementAtMin="14" MaxValue="7221.03725855959" NodeIdAtMax="1201" IncrementAtMax="14" />
  <ExtremValue Name="" ID="0" Type="MajorPrincipalStrain2D" MinValue="-0.00336719833199376" NodeIdAtMin="1178" IncrementAtMin="14" MaxValue="0.0214398405820966" NodeIdAtMax="1223" IncrementAtMax="14" />
  <ExtremValue Name="" ID="0" Type="MinorPrincipalStrain2D" MinValue="-0.0231999799740554" NodeIdAtMin="2" IncrementAtMin="14" MaxValue="0.00334724643485753" NodeIdAtMax="108" IncrementAtMax="14" />
  <ExtremValue Name="" ID="0" Type="EffectiveStressX" MinValue="-2901.59872316696" NodeIdAtMin="717" IncrementAtMin="15" MaxValue="2809.8346729396" NodeIdAtMax="641" IncrementAtMax="15" />
  <ExtremValue Name="" ID="0" Type="EffectiveStressY" MinValue="-1024.20234022281" NodeIdAtMin="108" IncrementAtMin="15" MaxValue="15601.7908321446" NodeIdAtMax="641" IncrementAtMax="15" />
  <ExtremValue Name="" ID="0" Type="EffectiveStressZ" MinValue="-2347.14539731926" NodeIdAtMin="26" IncrementAtMin="15" MaxValue="2984.40649362357" NodeIdAtMax="641" IncrementAtMax="15" />
  <ExtremValue Name="" ID="0" Type="ShearStressXY" MinValue="-1319.56861683616" NodeIdAtMin="713" IncrementAtMin="15" MaxValue="646.453195261385" NodeIdAtMax="26" IncrementAtMax="15" />
  <ExtremValue Name="" ID="0" Type="TotalStressX" MinValue="-3069.00886907633" NodeIdAtMin="717" IncrementAtMin="15" MaxValue="8144.45838722791" NodeIdAtMax="1201" IncrementAtMax="15" />
  <ExtremValue Name="" ID="0" Type="TotalStressY" MinValue="-2150.96873141297" NodeIdAtMin="1222" IncrementAtMin="15" MaxValue="15744.4310454693" NodeIdAtMax="641" IncrementAtMax="15" />
  <ExtremValue Name="" ID="0" Type="TotalStressZ" MinValue="-2231.563697866" NodeIdAtMin="1222" IncrementAtMin="15" MaxValue="8392.57814899747" NodeIdAtMax="1201" IncrementAtMax="15" />
  <ExtremValue Name="" ID="0" Type="ExcessPorePressure" MinValue="-2568.43309873273" NodeIdAtMin="1222" IncrementAtMin="15" MaxValue="8217.45217755683" NodeIdAtMax="1201" IncrementAtMax="15" />
  <ExtremValue Name="" ID="0" Type="TotalPorePressure" MinValue="-2518.88859373273" NodeIdAtMin="1222" IncrementAtMin="15" MaxValue="8268.52415255683" NodeIdAtMax="1201" IncrementAtMax="15" />
  <ExtremValue Name="" ID="0" Type="MITMeanNormalEffectiveStress" MinValue="-2293.4117536838" NodeIdAtMin="717" IncrementAtMin="15" MaxValue="2897.12058328158" NodeIdAtMax="641" IncrementAtMax="15" />
  <ExtremValue Name="" ID="0" Type="MITMeanNormalTotalStress" MinValue="-2460.82189959317" NodeIdAtMin="717" IncrementAtMin="15" MaxValue="8268.51826811269" NodeIdAtMax="1201" IncrementAtMax="15" />
  <ExtremValue Name="" ID="0" Type="MITMaximumShearStress" MinValue="-30.4800732811542" NodeIdAtMin="108" IncrementAtMin="15" MaxValue="1386.96492544298" NodeIdAtMax="715" IncrementAtMax="15" />
  <ExtremValue Name="" ID="0" Type="MITStressRatio" MinValue="-10425.0752849657" NodeIdAtMin="445" IncrementAtMin="15" MaxValue="3762.21956901188" NodeIdAtMax="357" IncrementAtMax="15" />
  <ExtremValue Name="" ID="0" Type="DisplacementX" MinValue="-0.00200105338017327" NodeIdAtMin="897" IncrementAtMin="15" MaxValue="0.00370888129749205" NodeIdAtMax="1528" IncrementAtMax="15" />
  <ExtremValue Name="" ID="0" Type="DisplacementY" MinValue="-0.014" NodeIdAtMin="0" IncrementAtMin="15" MaxValue="0.00170145450795566" NodeIdAtMax="117" IncrementAtMax="15" />
  <ExtremValue Name="" ID="0" Type="DisplacementNorm" MinValue="3.83386706439823E-47" NodeIdAtMin="107" IncrementAtMin="15" MaxValue="0.0140000021968059" NodeIdAtMax="1" IncrementAtMax="15" />
  <ExtremValue Name="" ID="0" Type="CambridgeMeanNormalEffectiveStress" MinValue="-1418.48974579495" NodeIdAtMin="26" IncrementAtMin="15" MaxValue="7132.01066623592" NodeIdAtMax="641" IncrementAtMax="15" />
  <ExtremValue Name="" ID="0" Type="CambridgeMeanNormalTotalStress" MinValue="-2255.24877311164" NodeIdAtMin="1222" IncrementAtMin="15" MaxValue="8456.54833617323" NodeIdAtMax="1201" IncrementAtMax="15" />
  <ExtremValue Name="" ID="0" Type="CambridgeDeviatorStress" MinValue="-2647.44218043205" NodeIdAtMin="260" IncrementAtMin="15" MaxValue="12942.9537511473" NodeIdAtMax="645" IncrementAtMax="15" />
  <ExtremValue Name="" ID="0" Type="CambridgeStressRatio" MinValue="-23690.7828341318" NodeIdAtMin="115" IncrementAtMin="15" MaxValue="3941.00207416584" NodeIdAtMax="1538" IncrementAtMax="15" />
  <ExtremValue Name="" ID="0" Type="StrainX" MinValue="-0.016409522027481" NodeIdAtMin="258" IncrementAtMin="15" MaxValue="0.00780591694625669" NodeIdAtMax="272" IncrementAtMax="15" />
  <ExtremValue Name="" ID="0" Type="StrainY" MinValue="-0.00814557561451502" NodeIdAtMin="895" IncrementAtMin="15" MaxValue="0.0187800648719295" NodeIdAtMax="258" IncrementAtMax="15" />
  <ExtremValue Name="" ID="0" Type="ShearStrainXY" MinValue="-0.0500661526249375" NodeIdAtMin="1223" IncrementAtMin="15" MaxValue="0.00555910622666392" NodeIdAtMax="1200" IncrementAtMax="15" />
  <ExtremValue Name="" ID="0" Type="VolumetricStrain" MinValue="-0.000513686619746547" NodeIdAtMin="1222" IncrementAtMin="15" MaxValue="0.00164349043551135" NodeIdAtMax="1201" IncrementAtMax="15" />
  <ExtremValue Name="" ID="0" Type="DeviatorStrain" MinValue="7.69040061939557E-06" NodeIdAtMin="30" IncrementAtMin="15" MaxValue="0.028918050250821" NodeIdAtMax="1223" IncrementAtMax="15" />
  <ExtremValue Name="" ID="0" Type="MaximumShearStrain" MinValue="-7.16385587989341E-06" NodeIdAtMin="3" IncrementAtMin="15" MaxValue="0.0250349431871" NodeIdAtMax="1223" IncrementAtMax="15" />
  <ExtremValue Name="" ID="0" Type="MobilizedAngleFriction" MinValue="0" NodeIdAtMin="787" IncrementAtMin="15" MaxValue="90" NodeIdAtMax="9" IncrementAtMax="15" />
  <ExtremValue Name="" ID="0" Type="PlaneStrainMaximumShearAngle" MinValue="-0.776443280608612" NodeIdAtMin="802" IncrementAtMin="15" MaxValue="169.11103476101" NodeIdAtMax="6" IncrementAtMax="15" />
  <ExtremValue Name="" ID="0" Type="Earth_pressure_coefficient_in_xy_plane" MinValue="-1582.75463885858" NodeIdAtMin="217" IncrementAtMin="15" MaxValue="3571.66069688839" NodeIdAtMax="1637" IncrementAtMax="15" />
  <ExtremValue Name="" ID="0" Type="MajorEffectivePrincipalStress2D" MinValue="-1991.36138259476" NodeIdAtMin="722" IncrementAtMin="15" MaxValue="3198.7474929607" NodeIdAtMax="641" IncrementAtMax="15" />
  <ExtremValue Name="" ID="0" Type="MinorEffectivePrincipalStress2D" MinValue="-3317.28768732454" NodeIdAtMin="26" IncrementAtMin="15" MaxValue="2595.49367360247" NodeIdAtMax="641" IncrementAtMax="15" />
  <ExtremValue Name="" ID="0" Type="MajorTotalPrincipalStress2D" MinValue="-1950.8878587416" NodeIdAtMin="722" IncrementAtMin="15" MaxValue="8692.06287720971" NodeIdAtMax="1201" IncrementAtMax="15" />
  <ExtremValue Name="" ID="0" Type="MinorTotalPrincipalStress2D" MinValue="-3084.3364396196" NodeIdAtMin="717" IncrementAtMin="15" MaxValue="7844.97365901568" NodeIdAtMax="1201" IncrementAtMax="15" />
  <ExtremValue Name="" ID="0" Type="MajorPrincipalStrain2D" MinValue="-0.0038960798481167" NodeIdAtMin="1178" IncrementAtMin="15" MaxValue="0.024654621030638" NodeIdAtMax="1223" IncrementAtMax="15" />
  <ExtremValue Name="" ID="0" Type="MinorPrincipalStrain2D" MinValue="-0.026732263309437" NodeIdAtMin="2" IncrementAtMin="15" MaxValue="0.00370210153837079" NodeIdAtMax="108" IncrementAtMax="15" />
  <ExtremValue Name="" ID="0" Type="EffectiveStressX" MinValue="-2935.7788092181" NodeIdAtMin="717" IncrementAtMin="16" MaxValue="2813.07014416482" NodeIdAtMax="641" IncrementAtMax="16" />
  <ExtremValue Name="" ID="0" Type="EffectiveStressY" MinValue="-1041.80892056005" NodeIdAtMin="108" IncrementAtMin="16" MaxValue="15729.1903026487" NodeIdAtMax="641" IncrementAtMax="16" />
  <ExtremValue Name="" ID="0" Type="EffectiveStressZ" MinValue="-2400.64550699743" NodeIdAtMin="26" IncrementAtMin="16" MaxValue="2978.57008546258" NodeIdAtMax="641" IncrementAtMax="16" />
  <ExtremValue Name="" ID="0" Type="ShearStressXY" MinValue="-1331.01767766722" NodeIdAtMin="713" IncrementAtMin="16" MaxValue="652.808161268814" NodeIdAtMax="26" IncrementAtMax="16" />
  <ExtremValue Name="" ID="0" Type="TotalStressX" MinValue="-3241.0756286326" NodeIdAtMin="717" IncrementAtMin="16" MaxValue="8489.7331864531" NodeIdAtMax="1201" IncrementAtMax="16" />
  <ExtremValue Name="" ID="0" Type="TotalStressY" MinValue="-2226.75946870272" NodeIdAtMin="1222" IncrementAtMin="16" MaxValue="15872.6625061972" NodeIdAtMax="641" IncrementAtMax="16" />
  <ExtremValue Name="" ID="0" Type="TotalStressZ" MinValue="-2327.56016401106" NodeIdAtMin="1222" IncrementAtMin="16" MaxValue="8758.71882221115" NodeIdAtMax="1201" IncrementAtMax="16" />
  <ExtremValue Name="" ID="0" Type="ExcessPorePressure" MinValue="-2676.17366713238" NodeIdAtMin="1222" IncrementAtMin="16" MaxValue="8585.10884020371" NodeIdAtMax="1201" IncrementAtMax="16" />
  <ExtremValue Name="" ID="0" Type="TotalPorePressure" MinValue="-2626.62916213238" NodeIdAtMin="1222" IncrementAtMin="16" MaxValue="8636.18081520372" NodeIdAtMax="1201" IncrementAtMax="16" />
  <ExtremValue Name="" ID="0" Type="MITMeanNormalEffectiveStress" MinValue="-2325.13875644072" NodeIdAtMin="717" IncrementAtMin="16" MaxValue="2895.8201148137" NodeIdAtMax="641" IncrementAtMax="16" />
  <ExtremValue Name="" ID="0" Type="MITMeanNormalTotalStress" MinValue="-2630.43557585521" NodeIdAtMin="717" IncrementAtMin="16" MaxValue="8624.22600433212" NodeIdAtMax="1201" IncrementAtMax="16" />
  <ExtremValue Name="" ID="0" Type="MITMaximumShearStress" MinValue="-8.06251291792921" NodeIdAtMin="728" IncrementAtMin="16" MaxValue="1427.4481756482" NodeIdAtMax="715" IncrementAtMax="16" />
  <ExtremValue Name="" ID="0" Type="MITStressRatio" MinValue="-286790.557673709" NodeIdAtMin="1998" IncrementAtMin="16" MaxValue="78205.5365418651" NodeIdAtMax="1999" IncrementAtMax="16" />
  <ExtremValue Name="" ID="0" Type="DisplacementX" MinValue="-0.00203708201978805" NodeIdAtMin="897" IncrementAtMin="16" MaxValue="0.0040146207383514" NodeIdAtMax="1528" IncrementAtMax="16" />
  <ExtremValue Name="" ID="0" Type="DisplacementY" MinValue="-0.015" NodeIdAtMin="0" IncrementAtMin="16" MaxValue="0.00182073929492008" NodeIdAtMax="117" IncrementAtMax="16" />
  <ExtremValue Name="" ID="0" Type="DisplacementNorm" MinValue="3.97535229611522E-47" NodeIdAtMin="107" IncrementAtMin="16" MaxValue="0.0150000021182844" NodeIdAtMax="1" IncrementAtMax="16" />
  <ExtremValue Name="" ID="0" Type="CambridgeMeanNormalEffectiveStress" MinValue="-1451.11855459643" NodeIdAtMin="26" IncrementAtMin="16" MaxValue="7173.61017742535" NodeIdAtMax="641" IncrementAtMax="16" />
  <ExtremValue Name="" ID="0" Type="CambridgeMeanNormalTotalStress" MinValue="-2342.64877947483" NodeIdAtMin="1222" IncrementAtMin="16" MaxValue="8814.74293921281" NodeIdAtMax="1201" IncrementAtMax="16" />
  <ExtremValue Name="" ID="0" Type="CambridgeDeviatorStress" MinValue="-2399.47200149862" NodeIdAtMin="260" IncrementAtMin="16" MaxValue="13080.5678225927" NodeIdAtMax="645" IncrementAtMax="16" />
  <ExtremValue Name="" ID="0" Type="CambridgeStressRatio" MinValue="-5244.54860429558" NodeIdAtMin="449" IncrementAtMin="16" MaxValue="4925.02913028221" NodeIdAtMax="1538" IncrementAtMax="16" />
  <ExtremValue Name="" ID="0" Type="StrainX" MinValue="-0.0179486262743126" NodeIdAtMin="258" IncrementAtMin="16" MaxValue="0.00867576473029199" NodeIdAtMax="272" IncrementAtMax="16" />
  <ExtremValue Name="" ID="0" Type="StrainY" MinValue="-0.00832505615833503" NodeIdAtMin="895" IncrementAtMin="16" MaxValue="0.0204366379381094" NodeIdAtMax="258" IncrementAtMax="16" />
  <ExtremValue Name="" ID="0" Type="ShearStrainXY" MinValue="-0.0553722880039931" NodeIdAtMin="1223" IncrementAtMin="16" MaxValue="0.00598313947086349" NodeIdAtMax="108" IncrementAtMax="16" />
  <ExtremValue Name="" ID="0" Type="VolumetricStrain" MinValue="-0.000535234733426478" NodeIdAtMin="1222" IncrementAtMin="16" MaxValue="0.00171702176804072" NodeIdAtMax="1201" IncrementAtMax="16" />
  <ExtremValue Name="" ID="0" Type="DeviatorStrain" MinValue="7.9470973442512E-06" NodeIdAtMin="30" IncrementAtMin="16" MaxValue="0.0319826118160096" NodeIdAtMax="1223" IncrementAtMax="16" />
  <ExtremValue Name="" ID="0" Type="MaximumShearStrain" MinValue="-0.000239595012676631" NodeIdAtMin="108" IncrementAtMin="16" MaxValue="0.0276882457949743" NodeIdAtMax="1223" IncrementAtMax="16" />
  <ExtremValue Name="" ID="0" Type="MobilizedAngleFriction" MinValue="0" NodeIdAtMin="632" IncrementAtMin="16" MaxValue="90" NodeIdAtMax="9" IncrementAtMax="16" />
  <ExtremValue Name="" ID="0" Type="PlaneStrainMaximumShearAngle" MinValue="-0.968908312415137" NodeIdAtMin="802" IncrementAtMin="16" MaxValue="169.616503513349" NodeIdAtMax="6" IncrementAtMax="16" />
  <ExtremValue Name="" ID="0" Type="Earth_pressure_coefficient_in_xy_plane" MinValue="-7532.84081627884" NodeIdAtMin="379" IncrementAtMin="16" MaxValue="5488.44238434701" NodeIdAtMax="217" IncrementAtMax="16" />
  <ExtremValue Name="" ID="0" Type="MajorEffectivePrincipalStress2D" MinValue="-2031.34601210127" NodeIdAtMin="722" IncrementAtMin="16" MaxValue="3201.53236625109" NodeIdAtMax="641" IncrementAtMax="16" />
  <ExtremValue Name="" ID="0" Type="MinorEffectivePrincipalStress2D" MinValue="-3413.64702870099" NodeIdAtMin="26" IncrementAtMin="16" MaxValue="2590.10786337631" NodeIdAtMax="641" IncrementAtMax="16" />
  <ExtremValue Name="" ID="0" Type="MajorTotalPrincipalStress2D" MinValue="-2002.34001441846" NodeIdAtMin="717" IncrementAtMin="16" MaxValue="9085.28440103162" NodeIdAtMax="1201" IncrementAtMax="16" />
  <ExtremValue Name="" ID="0" Type="MinorTotalPrincipalStress2D" MinValue="-3258.53113729197" NodeIdAtMin="717" IncrementAtMin="16" MaxValue="8163.16760763262" NodeIdAtMax="1201" IncrementAtMax="16" />
  <ExtremValue Name="" ID="0" Type="MajorPrincipalStrain2D" MinValue="-0.00431155707391748" NodeIdAtMin="1178" IncrementAtMin="16" MaxValue="0.0272785596444515" NodeIdAtMax="1223" IncrementAtMax="16" />
  <ExtremValue Name="" ID="0" Type="MinorPrincipalStrain2D" MinValue="-0.0293899238274771" NodeIdAtMin="2" IncrementAtMin="16" MaxValue="0.00400481748477614" NodeIdAtMax="108" IncrementAtMax="16" />
  <ExtremValue Name="" ID="0" Type="EffectiveStressX" MinValue="-3012.58166484119" NodeIdAtMin="717" IncrementAtMin="17" MaxValue="2697.84402860099" NodeIdAtMax="641" IncrementAtMax="17" />
  <ExtremValue Name="" ID="0" Type="EffectiveStressY" MinValue="-1027.98799987996" NodeIdAtMin="108" IncrementAtMin="17" MaxValue="15461.9809620423" NodeIdAtMax="641" IncrementAtMax="17" />
  <ExtremValue Name="" ID="0" Type="EffectiveStressZ" MinValue="-2473.69181853516" NodeIdAtMin="26" IncrementAtMin="17" MaxValue="2868.45820481032" NodeIdAtMax="641" IncrementAtMax="17" />
  <ExtremValue Name="" ID="0" Type="ShearStressXY" MinValue="-1323.49205377951" NodeIdAtMin="713" IncrementAtMin="17" MaxValue="661.848179359891" NodeIdAtMax="26" IncrementAtMax="17" />
  <ExtremValue Name="" ID="0" Type="TotalStressX" MinValue="-3576.83510381466" NodeIdAtMin="717" IncrementAtMin="17" MaxValue="8960.22378697546" NodeIdAtMax="1201" IncrementAtMax="17" />
  <ExtremValue Name="" ID="0" Type="TotalStressY" MinValue="-2492.49149746395" NodeIdAtMin="1222" IncrementAtMin="17" MaxValue="15602.1695166787" NodeIdAtMax="641" IncrementAtMax="17" />
  <ExtremValue Name="" ID="0" Type="TotalStressZ" MinValue="-2593.08958671935" NodeIdAtMin="1222" IncrementAtMin="17" MaxValue="9223.74853083622" NodeIdAtMax="1201" IncrementAtMax="17" />
  <ExtremValue Name="" ID="0" Type="ExcessPorePressure" MinValue="-2922.76244933268" NodeIdAtMin="1222" IncrementAtMin="17" MaxValue="9072.21094925414" NodeIdAtMax="1201" IncrementAtMax="17" />
  <ExtremValue Name="" ID="0" Type="TotalPorePressure" MinValue="-2873.21794433268" NodeIdAtMin="1222" IncrementAtMin="17" MaxValue="9123.28292425414" NodeIdAtMax="1201" IncrementAtMax="17" />
  <ExtremValue Name="" ID="0" Type="MITMeanNormalEffectiveStress" MinValue="-2384.70012247957" NodeIdAtMin="717" IncrementAtMin="17" MaxValue="2783.15111670565" NodeIdAtMax="641" IncrementAtMax="17" />
  <ExtremValue Name="" ID="0" Type="MITMeanNormalTotalStress" MinValue="-2948.95356145305" NodeIdAtMin="717" IncrementAtMin="17" MaxValue="9091.98615890584" NodeIdAtMax="1201" IncrementAtMax="17" />
  <ExtremValue Name="" ID="0" Type="MITMaximumShearStress" MinValue="-8.08473738302401" NodeIdAtMin="728" IncrementAtMin="17" MaxValue="1469.7368534953" NodeIdAtMax="715" IncrementAtMax="17" />
  <ExtremValue Name="" ID="0" Type="MITStressRatio" MinValue="-2234.32960711733" NodeIdAtMin="1503" IncrementAtMin="17" MaxValue="3623.58100293249" NodeIdAtMax="445" IncrementAtMax="17" />
  <ExtremValue Name="" ID="0" Type="DisplacementX" MinValue="-0.00200356446325097" NodeIdAtMin="897" IncrementAtMin="17" MaxValue="0.00431906321850287" NodeIdAtMax="1528" IncrementAtMax="17" />
  <ExtremValue Name="" ID="0" Type="DisplacementY" MinValue="-0.016" NodeIdAtMin="0" IncrementAtMin="17" MaxValue="0.00192104680407533" NodeIdAtMax="117" IncrementAtMax="17" />
  <ExtremValue Name="" ID="0" Type="DisplacementNorm" MinValue="4.08018569910202E-47" NodeIdAtMin="107" IncrementAtMin="17" MaxValue="0.0160000019769528" NodeIdAtMax="1" IncrementAtMax="17" />
  <ExtremValue Name="" ID="0" Type="CambridgeMeanNormalEffectiveStress" MinValue="-1514.13350617693" NodeIdAtMin="26" IncrementAtMin="17" MaxValue="7009.42773181787" NodeIdAtMax="641" IncrementAtMax="17" />
  <ExtremValue Name="" ID="0" Type="CambridgeMeanNormalTotalStress" MinValue="-2606.0091804581" NodeIdAtMin="1222" IncrementAtMin="17" MaxValue="9281.3821696557" NodeIdAtMax="1201" IncrementAtMax="17" />
  <ExtremValue Name="" ID="0" Type="CambridgeDeviatorStress" MinValue="-1997.74318687549" NodeIdAtMin="108" IncrementAtMin="17" MaxValue="12913.6293643329" NodeIdAtMax="645" IncrementAtMax="17" />
  <ExtremValue Name="" ID="0" Type="CambridgeStressRatio" MinValue="-18820.7584404151" NodeIdAtMin="115" IncrementAtMin="17" MaxValue="2065.34131766557" NodeIdAtMax="1522" IncrementAtMax="17" />
  <ExtremValue Name="" ID="0" Type="StrainX" MinValue="-0.0196987763531005" NodeIdAtMin="258" IncrementAtMin="17" MaxValue="0.00970648138385991" NodeIdAtMax="272" IncrementAtMax="17" />
  <ExtremValue Name="" ID="0" Type="StrainY" MinValue="-0.00820332221437124" NodeIdAtMin="895" IncrementAtMin="17" MaxValue="0.0222639170454662" NodeIdAtMax="258" IncrementAtMax="17" />
  <ExtremValue Name="" ID="0" Type="ShearStrainXY" MinValue="-0.0613622954610274" NodeIdAtMin="1223" IncrementAtMin="17" MaxValue="0.00727624832570915" NodeIdAtMax="108" IncrementAtMax="17" />
  <ExtremValue Name="" ID="0" Type="VolumetricStrain" MinValue="-0.000584552489866535" NodeIdAtMin="1222" IncrementAtMin="17" MaxValue="0.00181444218985082" NodeIdAtMax="1201" IncrementAtMax="17" />
  <ExtremValue Name="" ID="0" Type="DeviatorStrain" MinValue="8.08779717415104E-06" NodeIdAtMin="30" IncrementAtMin="17" MaxValue="0.0354373249604817" NodeIdAtMax="1223" IncrementAtMax="17" />
  <ExtremValue Name="" ID="0" Type="MaximumShearStrain" MinValue="-0.000586252290513215" NodeIdAtMin="108" IncrementAtMin="17" MaxValue="0.030682860716244" NodeIdAtMax="1223" IncrementAtMax="17" />
  <ExtremValue Name="" ID="0" Type="MobilizedAngleFriction" MinValue="0" NodeIdAtMin="0" IncrementAtMin="17" MaxValue="90" NodeIdAtMax="9" IncrementAtMax="17" />
  <ExtremValue Name="" ID="0" Type="PlaneStrainMaximumShearAngle" MinValue="-1.44077434908128" NodeIdAtMin="802" IncrementAtMin="17" MaxValue="167.190405119043" NodeIdAtMax="6" IncrementAtMax="17" />
  <ExtremValue Name="" ID="0" Type="Earth_pressure_coefficient_in_xy_plane" MinValue="-355.809811422677" NodeIdAtMin="2013" IncrementAtMin="17" MaxValue="330.849710430704" NodeIdAtMax="994" IncrementAtMax="17" />
  <ExtremValue Name="" ID="0" Type="MajorEffectivePrincipalStress2D" MinValue="-2078.02502183169" NodeIdAtMin="722" IncrementAtMin="17" MaxValue="3079.01057188283" NodeIdAtMax="641" IncrementAtMax="17" />
  <ExtremValue Name="" ID="0" Type="MinorEffectivePrincipalStress2D" MinValue="-3573.31447023203" NodeIdAtMin="26" IncrementAtMin="17" MaxValue="2487.29166152847" NodeIdAtMax="641" IncrementAtMax="17" />
  <ExtremValue Name="" ID="0" Type="MajorTotalPrincipalStress2D" MinValue="-2282.59818012359" NodeIdAtMin="717" IncrementAtMin="17" MaxValue="9543.01515804072" NodeIdAtMax="1201" IncrementAtMax="17" />
  <ExtremValue Name="" ID="0" Type="MinorTotalPrincipalStress2D" MinValue="-3615.30894278251" NodeIdAtMin="717" IncrementAtMin="17" MaxValue="8640.95715977097" NodeIdAtMax="1201" IncrementAtMax="17" />
  <ExtremValue Name="" ID="0" Type="MajorPrincipalStrain2D" MinValue="-0.00478044492888374" NodeIdAtMin="1178" IncrementAtMin="17" MaxValue="0.0302951905056223" NodeIdAtMax="1223" IncrementAtMax="17" />
  <ExtremValue Name="" ID="0" Type="MinorPrincipalStrain2D" MinValue="-0.0328117215387116" NodeIdAtMin="2" IncrementAtMin="17" MaxValue="0.004306138830723" NodeIdAtMax="108" IncrementAtMax="17" />
  <ExtremValue Name="" ID="0" Type="EffectiveStressX" MinValue="-3059.8291570286" NodeIdAtMin="717" IncrementAtMin="18" MaxValue="2644.05553101322" NodeIdAtMax="641" IncrementAtMax="18" />
  <ExtremValue Name="" ID="0" Type="EffectiveStressY" MinValue="-1009.30484579716" NodeIdAtMin="108" IncrementAtMin="18" MaxValue="15319.0065503208" NodeIdAtMax="641" IncrementAtMax="18" />
  <ExtremValue Name="" ID="0" Type="EffectiveStressZ" MinValue="-2534.64014504405" NodeIdAtMin="26" IncrementAtMin="18" MaxValue="2796.37104520199" NodeIdAtMax="641" IncrementAtMax="18" />
  <ExtremValue Name="" ID="0" Type="ShearStressXY" MinValue="-1323.56854016582" NodeIdAtMin="713" IncrementAtMin="18" MaxValue="666.366920557707" NodeIdAtMax="26" IncrementAtMax="18" />
  <ExtremValue Name="" ID="0" Type="TotalStressX" MinValue="-3816.6465659226" NodeIdAtMin="717" IncrementAtMin="18" MaxValue="9385.80945340152" NodeIdAtMax="1201" IncrementAtMax="18" />
  <ExtremValue Name="" ID="0" Type="TotalStressY" MinValue="-2602.85321746787" NodeIdAtMin="1222" IncrementAtMin="18" MaxValue="15457.4027711643" NodeIdAtMax="641" IncrementAtMax="18" />
  <ExtremValue Name="" ID="0" Type="TotalStressZ" MinValue="-2725.55261625655" NodeIdAtMin="1222" IncrementAtMin="18" MaxValue="9643.17423590072" NodeIdAtMax="1201" IncrementAtMax="18" />
  <ExtremValue Name="" ID="0" Type="ExcessPorePressure" MinValue="-3060.35863393103" NodeIdAtMin="1222" IncrementAtMin="18" MaxValue="9460.64461807466" NodeIdAtMax="1201" IncrementAtMax="18" />
  <ExtremValue Name="" ID="0" Type="TotalPorePressure" MinValue="-3010.81412893102" NodeIdAtMin="1222" IncrementAtMin="18" MaxValue="9511.71659307467" NodeIdAtMax="1201" IncrementAtMax="18" />
  <ExtremValue Name="" ID="0" Type="MITMeanNormalEffectiveStress" MinValue="-2425.42615236534" NodeIdAtMin="717" IncrementAtMin="18" MaxValue="2720.21328810761" NodeIdAtMax="641" IncrementAtMax="18" />
  <ExtremValue Name="" ID="0" Type="MITMeanNormalTotalStress" MinValue="-3182.24356125934" NodeIdAtMin="717" IncrementAtMin="18" MaxValue="9514.49184465112" NodeIdAtMax="1201" IncrementAtMax="18" />
  <ExtremValue Name="" ID="0" Type="MITMaximumShearStress" MinValue="-8.22917988442788" NodeIdAtMin="728" IncrementAtMin="18" MaxValue="1507.62160176126" NodeIdAtMax="715" IncrementAtMax="18" />
  <ExtremValue Name="" ID="0" Type="MITStressRatio" MinValue="-748.356420219727" NodeIdAtMin="1536" IncrementAtMin="18" MaxValue="1928.77072862805" NodeIdAtMax="1272" IncrementAtMax="18" />
  <ExtremValue Name="" ID="0" Type="DisplacementX" MinValue="-0.00198269661847888" NodeIdAtMin="897" IncrementAtMin="18" MaxValue="0.00463821480037842" NodeIdAtMax="1528" IncrementAtMax="18" />
  <ExtremValue Name="" ID="0" Type="DisplacementY" MinValue="-0.017" NodeIdAtMin="0" IncrementAtMin="18" MaxValue="0.00202643132369431" NodeIdAtMax="117" IncrementAtMax="18" />
  <ExtremValue Name="" ID="0" Type="DisplacementNorm" MinValue="4.27543923826317E-47" NodeIdAtMin="107" IncrementAtMin="18" MaxValue="0.0170000018711116" NodeIdAtMax="1" IncrementAtMax="18" />
  <ExtremValue Name="" ID="0" Type="CambridgeMeanNormalEffectiveStress" MinValue="-1559.78833548227" NodeIdAtMin="26" IncrementAtMin="18" MaxValue="6919.81104217866" NodeIdAtMax="641" IncrementAtMax="18" />
  <ExtremValue Name="" ID="0" Type="CambridgeMeanNormalTotalStress" MinValue="-2736.94994188932" NodeIdAtMin="1222" IncrementAtMin="18" MaxValue="9695.41534900879" NodeIdAtMax="1201" IncrementAtMax="18" />
  <ExtremValue Name="" ID="0" Type="CambridgeDeviatorStress" MinValue="-2115.28701733338" NodeIdAtMin="260" IncrementAtMin="18" MaxValue="12860.257585329" NodeIdAtMax="645" IncrementAtMax="18" />
  <ExtremValue Name="" ID="0" Type="CambridgeStressRatio" MinValue="-11787.5979044696" NodeIdAtMin="1270" IncrementAtMin="18" MaxValue="24729.326781168" NodeIdAtMax="115" IncrementAtMax="18" />
  <ExtremValue Name="" ID="0" Type="StrainX" MinValue="-0.0213481373692998" NodeIdAtMin="258" IncrementAtMin="18" MaxValue="0.0107486306923219" NodeIdAtMax="272" IncrementAtMax="18" />
  <ExtremValue Name="" ID="0" Type="StrainY" MinValue="-0.008111022971635" NodeIdAtMin="895" IncrementAtMin="18" MaxValue="0.0240367280051941" NodeIdAtMax="258" IncrementAtMax="18" />
  <ExtremValue Name="" ID="0" Type="ShearStrainXY" MinValue="-0.0671090069149289" NodeIdAtMin="1223" IncrementAtMin="18" MaxValue="0.00849289518476743" NodeIdAtMax="108" IncrementAtMax="18" />
  <ExtremValue Name="" ID="0" Type="VolumetricStrain" MinValue="-0.000612071726786208" NodeIdAtMin="1222" IncrementAtMin="18" MaxValue="0.0018921289236149" NodeIdAtMax="1201" IncrementAtMax="18" />
  <ExtremValue Name="" ID="0" Type="DeviatorStrain" MinValue="8.25409183642449E-06" NodeIdAtMin="30" IncrementAtMin="18" MaxValue="0.0387558567291497" NodeIdAtMax="1223" IncrementAtMax="18" />
  <ExtremValue Name="" ID="0" Type="MaximumShearStrain" MinValue="-0.000912646943865071" NodeIdAtMin="108" IncrementAtMin="18" MaxValue="0.033556429342334" NodeIdAtMax="1223" IncrementAtMax="18" />
  <ExtremValue Name="" ID="0" Type="MobilizedAngleFriction" MinValue="0" NodeIdAtMin="0" IncrementAtMin="18" MaxValue="90" NodeIdAtMax="9" IncrementAtMax="18" />
  <ExtremValue Name="" ID="0" Type="PlaneStrainMaximumShearAngle" MinValue="-1.82076298270709" NodeIdAtMin="802" IncrementAtMin="18" MaxValue="166.489768039032" NodeIdAtMax="6" IncrementAtMax="18" />
  <ExtremValue Name="" ID="0" Type="Earth_pressure_coefficient_in_xy_plane" MinValue="-1489.80446705752" NodeIdAtMin="1532" IncrementAtMin="18" MaxValue="1026.92820067012" NodeIdAtMax="1370" IncrementAtMax="18" />
  <ExtremValue Name="" ID="0" Type="MajorEffectivePrincipalStress2D" MinValue="-2124.06885687209" NodeIdAtMin="722" IncrementAtMin="18" MaxValue="3029.26046871545" NodeIdAtMax="641" IncrementAtMax="18" />
  <ExtremValue Name="" ID="0" Type="MinorEffectivePrincipalStress2D" MinValue="-3685.74834809033" NodeIdAtMin="26" IncrementAtMin="18" MaxValue="2411.16610749977" NodeIdAtMax="641" IncrementAtMax="18" />
  <ExtremValue Name="" ID="0" Type="MajorTotalPrincipalStress2D" MinValue="-2504.55160237031" NodeIdAtMin="717" IncrementAtMin="18" MaxValue="9968.40364862709" NodeIdAtMax="1201" IncrementAtMax="18" />
  <ExtremValue Name="" ID="0" Type="MinorTotalPrincipalStress2D" MinValue="-3859.93552014837" NodeIdAtMin="717" IncrementAtMin="18" MaxValue="9060.58004067514" NodeIdAtMax="1201" IncrementAtMax="18" />
  <ExtremValue Name="" ID="0" Type="MajorPrincipalStrain2D" MinValue="-0.00511267003133505" NodeIdAtMin="1178" IncrementAtMin="18" MaxValue="0.0331439793089221" NodeIdAtMax="1223" IncrementAtMax="18" />
  <ExtremValue Name="" ID="0" Type="MinorPrincipalStrain2D" MinValue="-0.0358507322942812" NodeIdAtMin="2" IncrementAtMin="18" MaxValue="0.00461099797423688" NodeIdAtMax="108" IncrementAtMax="18" />
  <ExtremValue Name="" ID="0" Type="EffectiveStressX" MinValue="-3127.38180110165" NodeIdAtMin="717" IncrementAtMin="19" MaxValue="2562.96875494289" NodeIdAtMax="641" IncrementAtMax="19" />
  <ExtremValue Name="" ID="0" Type="EffectiveStressY" MinValue="-951.373715108125" NodeIdAtMin="108" IncrementAtMin="19" MaxValue="15032.4404953454" NodeIdAtMax="641" IncrementAtMax="19" />
  <ExtremValue Name="" ID="0" Type="EffectiveStressZ" MinValue="-2591.71243579349" NodeIdAtMin="26" IncrementAtMin="19" MaxValue="2701.14293786936" NodeIdAtMax="641" IncrementAtMax="19" />
  <ExtremValue Name="" ID="0" Type="ShearStressXY" MinValue="-1348.92160223486" NodeIdAtMin="715" IncrementAtMin="19" MaxValue="678.710839517953" NodeIdAtMax="26" IncrementAtMax="19" />
  <ExtremValue Name="" ID="0" Type="TotalStressX" MinValue="-4141.8728125427" NodeIdAtMin="717" IncrementAtMin="19" MaxValue="9880.33859888197" NodeIdAtMax="1201" IncrementAtMax="19" />
  <ExtremValue Name="" ID="0" Type="TotalStressY" MinValue="-2888.5409251416" NodeIdAtMin="1222" IncrementAtMin="19" MaxValue="15167.7508432664" NodeIdAtMax="641" IncrementAtMax="19" />
  <ExtremValue Name="" ID="0" Type="TotalStressZ" MinValue="-2988.49863012193" NodeIdAtMin="1222" IncrementAtMin="19" MaxValue="10111.1157875487" NodeIdAtMax="1201" IncrementAtMax="19" />
  <ExtremValue Name="" ID="0" Type="ExcessPorePressure" MinValue="-3292.89786956196" NodeIdAtMin="1222" IncrementAtMin="19" MaxValue="9986.78983612335" NodeIdAtMax="1201" IncrementAtMax="19" />
  <ExtremValue Name="" ID="0" Type="TotalPorePressure" MinValue="-3243.35336456196" NodeIdAtMin="1222" IncrementAtMin="19" MaxValue="10037.8618111234" NodeIdAtMax="1201" IncrementAtMax="19" />
  <ExtremValue Name="" ID="0" Type="MITMeanNormalEffectiveStress" MinValue="-2475.49257085515" NodeIdAtMin="717" IncrementAtMin="19" MaxValue="2632.05584640613" NodeIdAtMax="641" IncrementAtMax="19" />
  <ExtremValue Name="" ID="0" Type="MITMeanNormalTotalStress" MinValue="-3489.9835822962" NodeIdAtMin="717" IncrementAtMin="19" MaxValue="9995.72719321531" NodeIdAtMax="1201" IncrementAtMax="19" />
  <ExtremValue Name="" ID="0" Type="MITMaximumShearStress" MinValue="-8.19112768720895" NodeIdAtMin="728" IncrementAtMin="19" MaxValue="1542.76114101386" NodeIdAtMax="715" IncrementAtMax="19" />
  <ExtremValue Name="" ID="0" Type="MITStressRatio" MinValue="-40176.6195789801" NodeIdAtMin="1555" IncrementAtMin="19" MaxValue="147293.587020786" NodeIdAtMax="1556" IncrementAtMax="19" />
  <ExtremValue Name="" ID="0" Type="DisplacementX" MinValue="-0.00195264130898647" NodeIdAtMin="897" IncrementAtMin="19" MaxValue="0.00495026917212642" NodeIdAtMax="1528" IncrementAtMax="19" />
  <ExtremValue Name="" ID="0" Type="DisplacementY" MinValue="-0.018" NodeIdAtMin="0" IncrementAtMin="19" MaxValue="0.0021274269113442" NodeIdAtMax="117" IncrementAtMax="19" />
  <ExtremValue Name="" ID="0" Type="DisplacementNorm" MinValue="4.41268972125953E-47" NodeIdAtMin="107" IncrementAtMin="19" MaxValue="0.0180000017397356" NodeIdAtMax="1" IncrementAtMax="19" />
  <ExtremValue Name="" ID="0" Type="CambridgeMeanNormalEffectiveStress" MinValue="-1612.68812593954" NodeIdAtMin="26" IncrementAtMin="19" MaxValue="6765.51739605254" NodeIdAtMax="641" IncrementAtMax="19" />
  <ExtremValue Name="" ID="0" Type="CambridgeMeanNormalTotalStress" MinValue="-3002.81587434587" NodeIdAtMin="1222" IncrementAtMin="19" MaxValue="10164.7511030603" NodeIdAtMax="1201" IncrementAtMax="19" />
  <ExtremValue Name="" ID="0" Type="CambridgeDeviatorStress" MinValue="-1934.94813651102" NodeIdAtMin="108" IncrementAtMin="19" MaxValue="12689.6536089903" NodeIdAtMax="645" IncrementAtMax="19" />
  <ExtremValue Name="" ID="0" Type="CambridgeStressRatio" MinValue="-156359.630508488" NodeIdAtMin="1795" IncrementAtMin="19" MaxValue="573069.596042527" NodeIdAtMax="1782" IncrementAtMax="19" />
  <ExtremValue Name="" ID="0" Type="StrainX" MinValue="-0.0231516056496727" NodeIdAtMin="258" IncrementAtMin="19" MaxValue="0.0118909123016744" NodeIdAtMax="272" IncrementAtMax="19" />
  <ExtremValue Name="" ID="0" Type="StrainY" MinValue="-0.00799371715666737" NodeIdAtMin="895" IncrementAtMin="19" MaxValue="0.0259313805792275" NodeIdAtMax="258" IncrementAtMax="19" />
  <ExtremValue Name="" ID="0" Type="ShearStrainXY" MinValue="-0.0732329139350636" NodeIdAtMin="1223" IncrementAtMin="19" MaxValue="0.00982848492096741" NodeIdAtMax="108" IncrementAtMax="19" />
  <ExtremValue Name="" ID="0" Type="VolumetricStrain" MinValue="-0.000658579573912398" NodeIdAtMin="1222" IncrementAtMin="19" MaxValue="0.00199735796722464" NodeIdAtMax="1201" IncrementAtMax="19" />
  <ExtremValue Name="" ID="0" Type="DeviatorStrain" MinValue="8.3817238898734E-06" NodeIdAtMin="30" IncrementAtMin="19" MaxValue="0.0422879973693831" NodeIdAtMax="1223" IncrementAtMax="19" />
  <ExtremValue Name="" ID="0" Type="MaximumShearStrain" MinValue="-0.00123427653495273" NodeIdAtMin="108" IncrementAtMin="19" MaxValue="0.0366180005572348" NodeIdAtMax="1223" IncrementAtMax="19" />
  <ExtremValue Name="" ID="0" Type="MobilizedAngleFriction" MinValue="0" NodeIdAtMin="0" IncrementAtMin="19" MaxValue="90" NodeIdAtMax="9" IncrementAtMax="19" />
  <ExtremValue Name="" ID="0" Type="PlaneStrainMaximumShearAngle" MinValue="-2.43308078270901" NodeIdAtMin="802" IncrementAtMin="19" MaxValue="164.014450399839" NodeIdAtMax="6" IncrementAtMax="19" />
  <ExtremValue Name="" ID="0" Type="Earth_pressure_coefficient_in_xy_plane" MinValue="-5068.9491851775" NodeIdAtMin="1308" IncrementAtMin="19" MaxValue="1405.28762831909" NodeIdAtMax="1307" IncrementAtMax="19" />
  <ExtremValue Name="" ID="0" Type="MajorEffectivePrincipalStress2D" MinValue="-2145.4698980473" NodeIdAtMin="722" IncrementAtMin="19" MaxValue="2956.53163536356" NodeIdAtMax="641" IncrementAtMax="19" />
  <ExtremValue Name="" ID="0" Type="MinorEffectivePrincipalStress2D" MinValue="-3834.19328017717" NodeIdAtMin="26" IncrementAtMin="19" MaxValue="2307.58005744869" NodeIdAtMax="641" IncrementAtMax="19" />
  <ExtremValue Name="" ID="0" Type="MajorTotalPrincipalStress2D" MinValue="-2776.98810853989" NodeIdAtMin="717" IncrementAtMin="19" MaxValue="10435.3794891233" NodeIdAtMax="1201" IncrementAtMax="19" />
  <ExtremValue Name="" ID="0" Type="MinorTotalPrincipalStress2D" MinValue="-4202.9790560525" NodeIdAtMin="717" IncrementAtMin="19" MaxValue="9556.07489730731" NodeIdAtMax="1201" IncrementAtMax="19" />
  <ExtremValue Name="" ID="0" Type="MajorPrincipalStrain2D" MinValue="-0.00553750364902315" NodeIdAtMin="1178" IncrementAtMin="19" MaxValue="0.0362334005544313" NodeIdAtMax="1223" IncrementAtMax="19" />
  <ExtremValue Name="" ID="0" Type="MinorPrincipalStrain2D" MinValue="-0.0394508108477981" NodeIdAtMin="2" IncrementAtMin="19" MaxValue="0.00489777148975448" NodeIdAtMax="108" IncrementAtMax="19" />
  <ExtremValue Name="" ID="0" Type="EffectiveStressX" MinValue="-3145.53047544676" NodeIdAtMin="717" IncrementAtMin="20" MaxValue="2473.2806197251" NodeIdAtMax="641" IncrementAtMax="20" />
  <ExtremValue Name="" ID="0" Type="EffectiveStressY" MinValue="-891.041623592345" NodeIdAtMin="108" IncrementAtMin="20" MaxValue="14893.2412064837" NodeIdAtMax="641" IncrementAtMax="20" />
  <ExtremValue Name="" ID="0" Type="EffectiveStressZ" MinValue="-2630.07830912566" NodeIdAtMin="26" IncrementAtMin="20" MaxValue="2609.84233109427" NodeIdAtMax="641" IncrementAtMax="20" />
  <ExtremValue Name="" ID="0" Type="ShearStressXY" MinValue="-1382.38890496034" NodeIdAtMin="715" IncrementAtMin="20" MaxValue="678.753245916928" NodeIdAtMax="26" IncrementAtMax="20" />
  <ExtremValue Name="" ID="0" Type="TotalStressX" MinValue="-4331.83083913801" NodeIdAtMin="717" IncrementAtMin="20" MaxValue="10237.290689658" NodeIdAtMax="1201" IncrementAtMax="20" />
  <ExtremValue Name="" ID="0" Type="TotalStressY" MinValue="-2946.9233514786" NodeIdAtMin="1222" IncrementAtMin="20" MaxValue="15026.4169675324" NodeIdAtMax="641" IncrementAtMax="20" />
  <ExtremValue Name="" ID="0" Type="TotalStressZ" MinValue="-3062.372003512" NodeIdAtMin="1222" IncrementAtMin="20" MaxValue="10477.0129897295" NodeIdAtMax="1201" IncrementAtMax="20" />
  <ExtremValue Name="" ID="0" Type="ExcessPorePressure" MinValue="-3387.46752201103" NodeIdAtMin="1222" IncrementAtMin="20" MaxValue="10278.2008378189" NodeIdAtMax="1201" IncrementAtMax="20" />
  <ExtremValue Name="" ID="0" Type="TotalPorePressure" MinValue="-3337.92301701103" NodeIdAtMin="1222" IncrementAtMin="20" MaxValue="10329.2728128189" NodeIdAtMax="1201" IncrementAtMax="20" />
  <ExtremValue Name="" ID="0" Type="MITMeanNormalEffectiveStress" MinValue="-2493.27080695832" NodeIdAtMin="717" IncrementAtMin="20" MaxValue="2541.56147540968" NodeIdAtMax="641" IncrementAtMax="20" />
  <ExtremValue Name="" ID="0" Type="MITMeanNormalTotalStress" MinValue="-3679.57117064958" NodeIdAtMin="717" IncrementAtMin="20" MaxValue="10357.1518396937" NodeIdAtMax="1201" IncrementAtMax="20" />
  <ExtremValue Name="" ID="0" Type="MITMaximumShearStress" MinValue="-8.70363289864275" NodeIdAtMin="728" IncrementAtMin="20" MaxValue="1576.94234406828" NodeIdAtMax="715" IncrementAtMax="20" />
  <ExtremValue Name="" ID="0" Type="MITStressRatio" MinValue="-20705.628695716" NodeIdAtMin="1733" IncrementAtMin="20" MaxValue="5662.99050522689" NodeIdAtMax="1735" IncrementAtMax="20" />
  <ExtremValue Name="" ID="0" Type="DisplacementX" MinValue="-0.00193109322057113" NodeIdAtMin="897" IncrementAtMin="20" MaxValue="0.00525620514839641" NodeIdAtMax="1528" IncrementAtMax="20" />
  <ExtremValue Name="" ID="0" Type="DisplacementY" MinValue="-0.019" NodeIdAtMin="0" IncrementAtMin="20" MaxValue="0.0022287670594609" NodeIdAtMax="934" IncrementAtMax="20" />
  <ExtremValue Name="" ID="0" Type="DisplacementNorm" MinValue="4.60313518740202E-47" NodeIdAtMin="107" IncrementAtMin="20" MaxValue="0.0190000016734156" NodeIdAtMax="1" IncrementAtMax="20" />
  <ExtremValue Name="" ID="0" Type="CambridgeMeanNormalEffectiveStress" MinValue="-1639.07962686691" NodeIdAtMin="26" IncrementAtMin="20" MaxValue="6658.78805243437" NodeIdAtMax="641" IncrementAtMax="20" />
  <ExtremValue Name="" ID="0" Type="CambridgeMeanNormalTotalStress" MinValue="-3071.62770980051" NodeIdAtMin="1222" IncrementAtMin="20" MaxValue="10525.061280664" NodeIdAtMax="1201" IncrementAtMax="20" />
  <ExtremValue Name="" ID="0" Type="CambridgeDeviatorStress" MinValue="-2099.59297671636" NodeIdAtMin="108" IncrementAtMin="20" MaxValue="12631.8796444821" NodeIdAtMax="645" IncrementAtMax="20" />
  <ExtremValue Name="" ID="0" Type="CambridgeStressRatio" MinValue="-560458.300589687" NodeIdAtMin="1782" IncrementAtMin="20" MaxValue="154597.559099917" NodeIdAtMax="1538" IncrementAtMax="20" />
  <ExtremValue Name="" ID="0" Type="StrainX" MinValue="-0.0247931097287041" NodeIdAtMin="258" IncrementAtMin="20" MaxValue="0.0129325720034886" NodeIdAtMax="272" IncrementAtMax="20" />
  <ExtremValue Name="" ID="0" Type="StrainY" MinValue="-0.00792122780394835" NodeIdAtMin="895" IncrementAtMin="20" MaxValue="0.0276668221481381" NodeIdAtMax="258" IncrementAtMax="20" />
  <ExtremValue Name="" ID="0" Type="ShearStrainXY" MinValue="-0.0789902883168984" NodeIdAtMin="1223" IncrementAtMin="20" MaxValue="0.0111398060323338" NodeIdAtMax="108" IncrementAtMax="20" />
  <ExtremValue Name="" ID="0" Type="VolumetricStrain" MinValue="-0.00067749350440221" NodeIdAtMin="1222" IncrementAtMin="20" MaxValue="0.00205564016756375" NodeIdAtMax="1201" IncrementAtMax="20" />
  <ExtremValue Name="" ID="0" Type="DeviatorStrain" MinValue="8.53773539152871E-06" NodeIdAtMin="30" IncrementAtMin="20" MaxValue="0.0456137119053759" NodeIdAtMax="1223" IncrementAtMax="20" />
  <ExtremValue Name="" ID="0" Type="MaximumShearStrain" MinValue="-0.00154971222249486" NodeIdAtMin="108" IncrementAtMin="20" MaxValue="0.0394970521634972" NodeIdAtMax="1223" IncrementAtMax="20" />
  <ExtremValue Name="" ID="0" Type="MobilizedAngleFriction" MinValue="0" NodeIdAtMin="0" IncrementAtMin="20" MaxValue="90" NodeIdAtMax="9" IncrementAtMax="20" />
  <ExtremValue Name="" ID="0" Type="PlaneStrainMaximumShearAngle" MinValue="-3.69422786247394" NodeIdAtMin="802" IncrementAtMin="20" MaxValue="140.246696865559" NodeIdAtMax="162" IncrementAtMax="20" />
  <ExtremValue Name="" ID="0" Type="Earth_pressure_coefficient_in_xy_plane" MinValue="-180.877061479519" NodeIdAtMin="1640" IncrementAtMin="20" MaxValue="4517.02795177525" NodeIdAtMax="314" IncrementAtMax="20" />
  <ExtremValue Name="" ID="0" Type="MajorEffectivePrincipalStress2D" MinValue="-2183.39828583235" NodeIdAtMin="727" IncrementAtMin="20" MaxValue="2868.22372208452" NodeIdAtMax="641" IncrementAtMax="20" />
  <ExtremValue Name="" ID="0" Type="MinorEffectivePrincipalStress2D" MinValue="-3913.77283299947" NodeIdAtMin="26" IncrementAtMin="20" MaxValue="2214.89922873484" NodeIdAtMax="641" IncrementAtMax="20" />
  <ExtremValue Name="" ID="0" Type="MajorTotalPrincipalStress2D" MinValue="-2961.40525575385" NodeIdAtMin="717" IncrementAtMin="20" MaxValue="10811.6608923065" NodeIdAtMax="1201" IncrementAtMax="20" />
  <ExtremValue Name="" ID="0" Type="MinorTotalPrincipalStress2D" MinValue="-4397.7370855453" NodeIdAtMin="717" IncrementAtMin="20" MaxValue="9902.64278708095" NodeIdAtMax="1201" IncrementAtMax="20" />
  <ExtremValue Name="" ID="0" Type="MajorPrincipalStrain2D" MinValue="-0.00589176736774509" NodeIdAtMin="1178" IncrementAtMin="20" MaxValue="0.0390719435887311" NodeIdAtMax="1223" IncrementAtMax="20" />
  <ExtremValue Name="" ID="0" Type="MinorPrincipalStrain2D" MinValue="-0.0424607335869132" NodeIdAtMin="2" IncrementAtMin="20" MaxValue="0.00519428421556722" NodeIdAtMax="108" IncrementAtMax="20" />
  <ExtremValue Name="" ID="0" Type="EffectiveStressX" MinValue="-3091.58453409745" NodeIdAtMin="717" IncrementAtMin="21" MaxValue="2424.09183254686" NodeIdAtMax="641" IncrementAtMax="21" />
  <ExtremValue Name="" ID="0" Type="EffectiveStressY" MinValue="-807.7423440944" NodeIdAtMin="108" IncrementAtMin="21" MaxValue="14590.5554046885" NodeIdAtMax="641" IncrementAtMax="21" />
  <ExtremValue Name="" ID="0" Type="EffectiveStressZ" MinValue="-2672.28966217191" NodeIdAtMin="26" IncrementAtMin="21" MaxValue="2543.93076508259" NodeIdAtMax="641" IncrementAtMax="21" />
  <ExtremValue Name="" ID="0" Type="ShearStressXY" MinValue="-1427.11043500368" NodeIdAtMin="715" IncrementAtMin="21" MaxValue="711.842348529387" NodeIdAtMax="26" IncrementAtMax="21" />
  <ExtremValue Name="" ID="0" Type="TotalStressX" MinValue="-4583.44501725353" NodeIdAtMin="717" IncrementAtMin="21" MaxValue="10570.9987351818" NodeIdAtMax="1201" IncrementAtMax="21" />
  <ExtremValue Name="" ID="0" Type="TotalStressY" MinValue="-3084.22700131799" NodeIdAtMin="1222" IncrementAtMin="21" MaxValue="14720.9459247039" NodeIdAtMax="641" IncrementAtMax="21" />
  <ExtremValue Name="" ID="0" Type="TotalStressZ" MinValue="-3313.3905209563" NodeIdAtMin="717" IncrementAtMin="21" MaxValue="10735.9080370868" NodeIdAtMax="1201" IncrementAtMax="21" />
  <ExtremValue Name="" ID="0" Type="ExcessPorePressure" MinValue="-3520.55553965115" NodeIdAtMin="1222" IncrementAtMin="21" MaxValue="10653.9205190012" NodeIdAtMax="1201" IncrementAtMax="21" />
  <ExtremValue Name="" ID="0" Type="TotalPorePressure" MinValue="-3471.01103465115" NodeIdAtMin="1222" IncrementAtMin="21" MaxValue="10704.9924940012" NodeIdAtMax="1201" IncrementAtMax="21" />
  <ExtremValue Name="" ID="0" Type="MITMeanNormalEffectiveStress" MinValue="-2538.34579091178" NodeIdAtMin="26" IncrementAtMin="21" MaxValue="2484.01129881472" NodeIdAtMax="641" IncrementAtMax="21" />
  <ExtremValue Name="" ID="0" Type="MITMeanNormalTotalStress" MinValue="-3948.41776910492" NodeIdAtMin="717" IncrementAtMin="21" MaxValue="10653.4533861343" NodeIdAtMax="1201" IncrementAtMax="21" />
  <ExtremValue Name="" ID="0" Type="MITMaximumShearStress" MinValue="-8.45908710670444" NodeIdAtMin="728" IncrementAtMin="21" MaxValue="1620.12518943961" NodeIdAtMax="715" IncrementAtMax="21" />
  <ExtremValue Name="" ID="0" Type="MITStressRatio" MinValue="-6200.96366008857" NodeIdAtMin="263" IncrementAtMin="21" MaxValue="1800.33001118141" NodeIdAtMax="2023" IncrementAtMax="21" />
  <ExtremValue Name="" ID="0" Type="DisplacementX" MinValue="-0.00189963261770531" NodeIdAtMin="897" IncrementAtMin="21" MaxValue="0.00558633906886967" NodeIdAtMax="1528" IncrementAtMax="21" />
  <ExtremValue Name="" ID="0" Type="DisplacementY" MinValue="-0.02" NodeIdAtMin="0" IncrementAtMin="21" MaxValue="0.00233488098869087" NodeIdAtMax="117" IncrementAtMax="21" />
  <ExtremValue Name="" ID="0" Type="DisplacementNorm" MinValue="4.68170828115516E-47" NodeIdAtMin="107" IncrementAtMin="21" MaxValue="0.0200000015362791" NodeIdAtMax="1" IncrementAtMax="21" />
  <ExtremValue Name="" ID="0" Type="CambridgeMeanNormalEffectiveStress" MinValue="-1687.10469435901" NodeIdAtMin="26" IncrementAtMin="21" MaxValue="6519.52600077265" NodeIdAtMax="641" IncrementAtMax="21" />
  <ExtremValue Name="" ID="0" Type="CambridgeMeanNormalTotalStress" MinValue="-3234.20085626013" NodeIdAtMin="1222" IncrementAtMin="21" MaxValue="10781.7008854404" NodeIdAtMax="1201" IncrementAtMax="21" />
  <ExtremValue Name="" ID="0" Type="CambridgeDeviatorStress" MinValue="-2043.20004646872" NodeIdAtMin="108" IncrementAtMin="21" MaxValue="12416.0938555908" NodeIdAtMax="645" IncrementAtMax="21" />
  <ExtremValue Name="" ID="0" Type="CambridgeStressRatio" MinValue="-415682.088771551" NodeIdAtMin="438" IncrementAtMin="21" MaxValue="22430.3704437234" NodeIdAtMax="1782" IncrementAtMax="21" />
  <ExtremValue Name="" ID="0" Type="StrainX" MinValue="-0.0268252877888464" NodeIdAtMin="258" IncrementAtMin="21" MaxValue="0.0141311460125671" NodeIdAtMax="272" IncrementAtMax="21" />
  <ExtremValue Name="" ID="0" Type="StrainY" MinValue="-0.008035726004921" NodeIdAtMin="272" IncrementAtMin="21" MaxValue="0.0297716484471884" NodeIdAtMax="258" IncrementAtMax="21" />
  <ExtremValue Name="" ID="0" Type="ShearStrainXY" MinValue="-0.0851019976916532" NodeIdAtMin="1223" IncrementAtMin="21" MaxValue="0.0124942973834142" NodeIdAtMax="108" IncrementAtMax="21" />
  <ExtremValue Name="" ID="0" Type="VolumetricStrain" MinValue="-0.000704111107930228" NodeIdAtMin="1222" IncrementAtMin="21" MaxValue="0.0021307841038002" NodeIdAtMax="1201" IncrementAtMax="21" />
  <ExtremValue Name="" ID="0" Type="DeviatorStrain" MinValue="8.61909327823653E-06" NodeIdAtMin="30" IncrementAtMin="21" MaxValue="0.0494770377146803" NodeIdAtMax="2" IncrementAtMax="21" />
  <ExtremValue Name="" ID="0" Type="MaximumShearStrain" MinValue="-0.00186340639089518" NodeIdAtMin="108" IncrementAtMin="21" MaxValue="0.0425527527878701" NodeIdAtMax="1223" IncrementAtMax="21" />
  <ExtremValue Name="" ID="0" Type="MobilizedAngleFriction" MinValue="0" NodeIdAtMin="0" IncrementAtMin="21" MaxValue="90" NodeIdAtMax="2" IncrementAtMax="21" />
  <ExtremValue Name="" ID="0" Type="PlaneStrainMaximumShearAngle" MinValue="-4.19001812304613" NodeIdAtMin="802" IncrementAtMin="21" MaxValue="140.263309898351" NodeIdAtMax="162" IncrementAtMax="21" />
  <ExtremValue Name="" ID="0" Type="Earth_pressure_coefficient_in_xy_plane" MinValue="-1728.00102312507" NodeIdAtMin="1309" IncrementAtMin="21" MaxValue="547.408071259883" NodeIdAtMax="2101" IncrementAtMax="21" />
  <ExtremValue Name="" ID="0" Type="MajorEffectivePrincipalStress2D" MinValue="-2191.69444411927" NodeIdAtMin="727" IncrementAtMin="21" MaxValue="2831.86255016738" NodeIdAtMax="641" IncrementAtMax="21" />
  <ExtremValue Name="" ID="0" Type="MinorEffectivePrincipalStress2D" MinValue="-4061.03618353608" NodeIdAtMin="26" IncrementAtMin="21" MaxValue="2136.16004746207" NodeIdAtMax="641" IncrementAtMax="21" />
  <ExtremValue Name="" ID="0" Type="MajorTotalPrincipalStress2D" MinValue="-3243.7469107444" NodeIdAtMin="717" IncrementAtMin="21" MaxValue="11051.1185209771" NodeIdAtMax="1201" IncrementAtMax="21" />
  <ExtremValue Name="" ID="0" Type="MinorTotalPrincipalStress2D" MinValue="-4653.08862746544" NodeIdAtMin="717" IncrementAtMin="21" MaxValue="10255.7882512915" NodeIdAtMax="1201" IncrementAtMax="21" />
  <ExtremValue Name="" ID="0" Type="MajorPrincipalStrain2D" MinValue="-0.00633574965566607" NodeIdAtMin="1178" IncrementAtMin="21" MaxValue="0.0421184111165947" NodeIdAtMax="1223" IncrementAtMax="21" />
  <ExtremValue Name="" ID="0" Type="MinorPrincipalStrain2D" MinValue="-0.0462363968639946" NodeIdAtMin="2" IncrementAtMin="21" MaxValue="0.00547625439009996" NodeIdAtMax="108" IncrementAtMax="21" />
  <ExtremValue Name="" ID="0" Type="EffectiveStressX" MinValue="-3128.37253118982" NodeIdAtMin="717" IncrementAtMin="22" MaxValue="2330.59748516002" NodeIdAtMax="641" IncrementAtMax="22" />
  <ExtremValue Name="" ID="0" Type="EffectiveStressY" MinValue="-705.254082239199" NodeIdAtMin="108" IncrementAtMin="22" MaxValue="14399.1559310654" NodeIdAtMax="641" IncrementAtMax="22" />
  <ExtremValue Name="" ID="0" Type="EffectiveStressZ" MinValue="-2703.59707015792" NodeIdAtMin="26" IncrementAtMin="22" MaxValue="2436.31474211927" NodeIdAtMax="641" IncrementAtMax="22" />
  <ExtremValue Name="" ID="0" Type="ShearStressXY" MinValue="-1457.60426075829" NodeIdAtMin="715" IncrementAtMin="22" MaxValue="696.263827537909" NodeIdAtMax="26" IncrementAtMax="22" />
  <ExtremValue Name="" ID="0" Type="TotalStressX" MinValue="-4785.95905866937" NodeIdAtMin="717" IncrementAtMin="22" MaxValue="10961.7062208189" NodeIdAtMax="1201" IncrementAtMax="22" />
  <ExtremValue Name="" ID="0" Type="TotalStressY" MinValue="-3216.4189834845" NodeIdAtMin="1222" IncrementAtMin="22" MaxValue="14526.9297187877" NodeIdAtMax="641" IncrementAtMax="22" />
  <ExtremValue Name="" ID="0" Type="TotalStressZ" MinValue="-3498.30533394403" NodeIdAtMin="717" IncrementAtMin="22" MaxValue="11172.4221327773" NodeIdAtMax="1201" IncrementAtMax="22" />
  <ExtremValue Name="" ID="0" Type="ExcessPorePressure" MinValue="-3654.31525390549" NodeIdAtMin="1222" IncrementAtMin="22" MaxValue="10997.0029238092" NodeIdAtMax="1201" IncrementAtMax="22" />
  <ExtremValue Name="" ID="0" Type="TotalPorePressure" MinValue="-3604.77074890549" NodeIdAtMin="1222" IncrementAtMin="22" MaxValue="11048.0748988092" NodeIdAtMax="1201" IncrementAtMax="22" />
  <ExtremValue Name="" ID="0" Type="MITMeanNormalEffectiveStress" MinValue="-2583.89092176101" NodeIdAtMin="727" IncrementAtMin="22" MaxValue="2383.45611363964" NodeIdAtMax="641" IncrementAtMax="22" />
  <ExtremValue Name="" ID="0" Type="MITMeanNormalTotalStress" MinValue="-4142.1321963067" NodeIdAtMin="717" IncrementAtMin="22" MaxValue="11067.0641767981" NodeIdAtMax="1201" IncrementAtMax="22" />
  <ExtremValue Name="" ID="0" Type="MITMaximumShearStress" MinValue="-8.89389127296812" NodeIdAtMin="728" IncrementAtMin="22" MaxValue="1652.5919697065" NodeIdAtMax="715" IncrementAtMax="22" />
  <ExtremValue Name="" ID="0" Type="MITStressRatio" MinValue="-8001.53738708782" NodeIdAtMin="1975" IncrementAtMin="22" MaxValue="78668.8104158995" NodeIdAtMax="605" IncrementAtMax="22" />
  <ExtremValue Name="" ID="0" Type="DisplacementX" MinValue="-0.00188370904661673" NodeIdAtMin="897" IncrementAtMin="22" MaxValue="0.00589457922293402" NodeIdAtMax="1528" IncrementAtMax="22" />
  <ExtremValue Name="" ID="0" Type="DisplacementY" MinValue="-0.021" NodeIdAtMin="0" IncrementAtMin="22" MaxValue="0.00243679750796198" NodeIdAtMax="934" IncrementAtMax="22" />
  <ExtremValue Name="" ID="0" Type="DisplacementNorm" MinValue="4.88906466240761E-47" NodeIdAtMin="107" IncrementAtMin="22" MaxValue="0.0210000014816273" NodeIdAtMax="1" IncrementAtMax="22" />
  <ExtremValue Name="" ID="0" Type="CambridgeMeanNormalEffectiveStress" MinValue="-1711.1139075276" NodeIdAtMin="26" IncrementAtMin="22" MaxValue="6388.68938611489" NodeIdAtMax="641" IncrementAtMax="22" />
  <ExtremValue Name="" ID="0" Type="CambridgeMeanNormalTotalStress" MinValue="-3348.69859143673" NodeIdAtMin="1222" IncrementAtMin="22" MaxValue="11214.2499466963" NodeIdAtMax="1201" IncrementAtMax="22" />
  <ExtremValue Name="" ID="0" Type="CambridgeDeviatorStress" MinValue="-2141.28049623685" NodeIdAtMin="108" IncrementAtMin="22" MaxValue="12335.2248349609" NodeIdAtMax="645" IncrementAtMax="22" />
  <ExtremValue Name="" ID="0" Type="CambridgeStressRatio" MinValue="-14477.3770501738" NodeIdAtMin="436" IncrementAtMin="22" MaxValue="166625.437915393" NodeIdAtMax="184" IncrementAtMax="22" />
  <ExtremValue Name="" ID="0" Type="StrainX" MinValue="-0.02854509044154" NodeIdAtMin="258" IncrementAtMin="22" MaxValue="0.0152383736205784" NodeIdAtMax="272" IncrementAtMax="22" />
  <ExtremValue Name="" ID="0" Type="StrainY" MinValue="-0.00880395922982092" NodeIdAtMin="272" IncrementAtMin="22" MaxValue="0.0315674746161304" NodeIdAtMax="258" IncrementAtMax="22" />
  <ExtremValue Name="" ID="0" Type="ShearStrainXY" MinValue="-0.0909434376121712" NodeIdAtMin="1223" IncrementAtMin="22" MaxValue="0.0139639730776281" NodeIdAtMax="108" IncrementAtMax="22" />
  <ExtremValue Name="" ID="0" Type="VolumetricStrain" MinValue="-0.000730863050781092" NodeIdAtMin="1222" IncrementAtMin="22" MaxValue="0.00219940058476176" NodeIdAtMax="1201" IncrementAtMax="22" />
  <ExtremValue Name="" ID="0" Type="DeviatorStrain" MinValue="8.73465161253176E-06" NodeIdAtMin="30" IncrementAtMin="22" MaxValue="0.0529297307593209" NodeIdAtMax="2" IncrementAtMax="22" />
  <ExtremValue Name="" ID="0" Type="MaximumShearStrain" MinValue="-0.0021369775709307" NodeIdAtMin="108" IncrementAtMin="22" MaxValue="0.0454735940556275" NodeIdAtMax="1223" IncrementAtMax="22" />
  <ExtremValue Name="" ID="0" Type="MobilizedAngleFriction" MinValue="0" NodeIdAtMin="0" IncrementAtMin="22" MaxValue="90" NodeIdAtMax="2" IncrementAtMax="22" />
  <ExtremValue Name="" ID="0" Type="PlaneStrainMaximumShearAngle" MinValue="-5.36576320014264" NodeIdAtMin="802" IncrementAtMin="22" MaxValue="140.247975604652" NodeIdAtMax="162" IncrementAtMax="22" />
  <ExtremValue Name="" ID="0" Type="Earth_pressure_coefficient_in_xy_plane" MinValue="-224.935898412176" NodeIdAtMin="1573" IncrementAtMin="22" MaxValue="300.379596974832" NodeIdAtMax="1821" IncrementAtMax="22" />
  <ExtremValue Name="" ID="0" Type="MajorEffectivePrincipalStress2D" MinValue="-2227.50534560918" NodeIdAtMin="727" IncrementAtMin="22" MaxValue="2743.14063736021" NodeIdAtMax="641" IncrementAtMax="22" />
  <ExtremValue Name="" ID="0" Type="MinorEffectivePrincipalStress2D" MinValue="-4129.57273697914" NodeIdAtMin="26" IncrementAtMin="22" MaxValue="2023.77158991908" NodeIdAtMax="641" IncrementAtMax="22" />
  <ExtremValue Name="" ID="0" Type="MajorTotalPrincipalStress2D" MinValue="-3417.01368050175" NodeIdAtMin="717" IncrementAtMin="22" MaxValue="11503.6877203086" NodeIdAtMax="1201" IncrementAtMax="22" />
  <ExtremValue Name="" ID="0" Type="MinorTotalPrincipalStress2D" MinValue="-4867.25071211165" NodeIdAtMin="717" IncrementAtMin="22" MaxValue="10630.4406332876" NodeIdAtMax="1201" IncrementAtMax="22" />
  <ExtremValue Name="" ID="0" Type="MajorPrincipalStrain2D" MinValue="-0.00670485090180163" NodeIdAtMin="1178" IncrementAtMin="22" MaxValue="0.0450142717124986" NodeIdAtMax="1223" IncrementAtMax="22" />
  <ExtremValue Name="" ID="0" Type="MinorPrincipalStrain2D" MinValue="-0.0494550014991688" NodeIdAtMin="2" IncrementAtMin="22" MaxValue="0.00575613363419988" NodeIdAtMax="108" IncrementAtMax="22" />
  <ExtremValue Name="" ID="0" Type="EffectiveStressX" MinValue="-3174.33885255562" NodeIdAtMin="717" IncrementAtMin="23" MaxValue="2272.18031527628" NodeIdAtMax="641" IncrementAtMax="23" />
  <ExtremValue Name="" ID="0" Type="EffectiveStressY" MinValue="-594.865236528221" NodeIdAtMin="108" IncrementAtMin="23" MaxValue="14101.8113449708" NodeIdAtMax="641" IncrementAtMax="23" />
  <ExtremValue Name="" ID="0" Type="EffectiveStressZ" MinValue="-2737.21863853875" NodeIdAtMin="26" IncrementAtMin="23" MaxValue="2346.09935402816" NodeIdAtMax="641" IncrementAtMax="23" />
  <ExtremValue Name="" ID="0" Type="ShearStressXY" MinValue="-1477.72568668903" NodeIdAtMin="715" IncrementAtMin="23" MaxValue="692.076977241979" NodeIdAtMax="26" IncrementAtMax="23" />
  <ExtremValue Name="" ID="0" Type="TotalStressX" MinValue="-5053.27207150342" NodeIdAtMin="717" IncrementAtMin="23" MaxValue="11411.6929475868" NodeIdAtMax="1201" IncrementAtMax="23" />
  <ExtremValue Name="" ID="0" Type="TotalStressY" MinValue="-3427.39619115918" NodeIdAtMin="1222" IncrementAtMin="23" MaxValue="14226.6119517327" NodeIdAtMax="641" IncrementAtMax="23" />
  <ExtremValue Name="" ID="0" Type="TotalStressZ" MinValue="-3790.85617795499" NodeIdAtMin="1237" IncrementAtMin="23" MaxValue="11612.2077695209" NodeIdAtMax="1201" IncrementAtMax="23" />
  <ExtremValue Name="" ID="0" Type="ExcessPorePressure" MinValue="-3964.49685247672" NodeIdAtMin="1237" IncrementAtMin="23" MaxValue="11437.8700029704" NodeIdAtMax="1201" IncrementAtMax="23" />
  <ExtremValue Name="" ID="0" Type="TotalPorePressure" MinValue="-3912.56912247672" NodeIdAtMin="1237" IncrementAtMin="23" MaxValue="11488.9419779704" NodeIdAtMax="1201" IncrementAtMax="23" />
  <ExtremValue Name="" ID="0" Type="MITMeanNormalEffectiveStress" MinValue="-2633.58322134817" NodeIdAtMin="727" IncrementAtMin="23" MaxValue="2309.13983465222" NodeIdAtMax="641" IncrementAtMax="23" />
  <ExtremValue Name="" ID="0" Type="MITMeanNormalTotalStress" MinValue="-4397.19847074445" NodeIdAtMin="717" IncrementAtMin="23" MaxValue="11511.9503585538" NodeIdAtMax="1201" IncrementAtMax="23" />
  <ExtremValue Name="" ID="0" Type="MITMaximumShearStress" MinValue="-9.18585062986701" NodeIdAtMin="177" IncrementAtMin="23" MaxValue="1671.35436452869" NodeIdAtMax="715" IncrementAtMax="23" />
  <ExtremValue Name="" ID="0" Type="MITStressRatio" MinValue="-2889.88464881529" NodeIdAtMin="2305" IncrementAtMin="23" MaxValue="10471.6356291578" NodeIdAtMax="2307" IncrementAtMax="23" />
  <ExtremValue Name="" ID="0" Type="DisplacementX" MinValue="-0.00185320123286612" NodeIdAtMin="897" IncrementAtMin="23" MaxValue="0.00621253174393956" NodeIdAtMax="1528" IncrementAtMax="23" />
  <ExtremValue Name="" ID="0" Type="DisplacementY" MinValue="-0.022" NodeIdAtMin="0" IncrementAtMin="23" MaxValue="0.00253526646144637" NodeIdAtMax="934" IncrementAtMax="23" />
  <ExtremValue Name="" ID="0" Type="DisplacementNorm" MinValue="5.0926236627183E-47" NodeIdAtMin="107" IncrementAtMin="23" MaxValue="0.0220000013875705" NodeIdAtMax="1" IncrementAtMax="23" />
  <ExtremValue Name="" ID="0" Type="CambridgeMeanNormalEffectiveStress" MinValue="-1743.53620967109" NodeIdAtMin="26" IncrementAtMin="23" MaxValue="6240.03033809176" NodeIdAtMax="641" IncrementAtMax="23" />
  <ExtremValue Name="" ID="0" Type="CambridgeMeanNormalTotalStress" MinValue="-3721.43306956016" NodeIdAtMin="1237" IncrementAtMin="23" MaxValue="11647.6881961878" NodeIdAtMax="1201" IncrementAtMax="23" />
  <ExtremValue Name="" ID="0" Type="CambridgeDeviatorStress" MinValue="-2127.43574158922" NodeIdAtMin="1243" IncrementAtMin="23" MaxValue="12139.6385278997" NodeIdAtMax="645" IncrementAtMax="23" />
  <ExtremValue Name="" ID="0" Type="CambridgeStressRatio" MinValue="-8505.93088812946" NodeIdAtMin="1781" IncrementAtMin="23" MaxValue="168396.836761801" NodeIdAtMax="353" IncrementAtMax="23" />
  <ExtremValue Name="" ID="0" Type="StrainX" MinValue="-0.0303611266450234" NodeIdAtMin="258" IncrementAtMin="23" MaxValue="0.0164287740604528" NodeIdAtMax="272" IncrementAtMax="23" />
  <ExtremValue Name="" ID="0" Type="StrainY" MinValue="-0.00965352344607563" NodeIdAtMin="272" IncrementAtMin="23" MaxValue="0.0334692744639828" NodeIdAtMax="258" IncrementAtMax="23" />
  <ExtremValue Name="" ID="0" Type="ShearStrainXY" MinValue="-0.0970612226190086" NodeIdAtMin="1223" IncrementAtMin="23" MaxValue="0.0155132700078819" NodeIdAtMax="108" IncrementAtMax="23" />
  <ExtremValue Name="" ID="0" Type="VolumetricStrain" MinValue="-0.000792899370495358" NodeIdAtMin="1237" IncrementAtMin="23" MaxValue="0.002287574000594" NodeIdAtMax="1201" IncrementAtMax="23" />
  <ExtremValue Name="" ID="0" Type="DeviatorStrain" MinValue="-0.000251275544517718" NodeIdAtMin="279" IncrementAtMin="23" MaxValue="0.05674823927817" NodeIdAtMax="2" IncrementAtMax="23" />
  <ExtremValue Name="" ID="0" Type="MaximumShearStrain" MinValue="-0.00244164450474382" NodeIdAtMin="108" IncrementAtMin="23" MaxValue="0.048532306737723" NodeIdAtMax="1223" IncrementAtMax="23" />
  <ExtremValue Name="" ID="0" Type="MobilizedAngleFriction" MinValue="0" NodeIdAtMin="0" IncrementAtMin="23" MaxValue="90" NodeIdAtMax="2" IncrementAtMax="23" />
  <ExtremValue Name="" ID="0" Type="PlaneStrainMaximumShearAngle" MinValue="-5.81727234044968" NodeIdAtMin="802" IncrementAtMin="23" MaxValue="159.059549412227" NodeIdAtMax="129" IncrementAtMax="23" />
  <ExtremValue Name="" ID="0" Type="Earth_pressure_coefficient_in_xy_plane" MinValue="-6986.43626369474" NodeIdAtMin="1889" IncrementAtMin="23" MaxValue="2888.64426312088" NodeIdAtMax="132" IncrementAtMax="23" />
  <ExtremValue Name="" ID="0" Type="MajorEffectivePrincipalStress2D" MinValue="-2251.79674481593" NodeIdAtMin="727" IncrementAtMin="23" MaxValue="2695.64457557072" NodeIdAtMax="641" IncrementAtMax="23" />
  <ExtremValue Name="" ID="0" Type="MinorEffectivePrincipalStress2D" MinValue="-4232.37036427298" NodeIdAtMin="26" IncrementAtMin="23" MaxValue="1922.63509373372" NodeIdAtMax="641" IncrementAtMax="23" />
  <ExtremValue Name="" ID="0" Type="MajorTotalPrincipalStress2D" MinValue="-3649.9059585177" NodeIdAtMin="717" IncrementAtMin="23" MaxValue="11951.470706442" NodeIdAtMax="1201" IncrementAtMax="23" />
  <ExtremValue Name="" ID="0" Type="MinorTotalPrincipalStress2D" MinValue="-5144.4909829712" NodeIdAtMin="717" IncrementAtMin="23" MaxValue="11072.4300106657" NodeIdAtMax="1201" IncrementAtMax="23" />
  <ExtremValue Name="" ID="0" Type="MajorPrincipalStrain2D" MinValue="-0.00704914303255935" NodeIdAtMin="1178" IncrementAtMin="23" MaxValue="0.0480880171642908" NodeIdAtMax="1223" IncrementAtMax="23" />
  <ExtremValue Name="" ID="0" Type="MinorPrincipalStrain2D" MinValue="-0.0530036216025149" NodeIdAtMin="2" IncrementAtMin="23" MaxValue="0.0060453806393579" NodeIdAtMax="108" IncrementAtMax="23" />
  <ExtremValue Name="" ID="0" Type="EffectiveStressX" MinValue="-3186.10670788516" NodeIdAtMin="717" IncrementAtMin="24" MaxValue="2185.78449832739" NodeIdAtMax="641" IncrementAtMax="24" />
  <ExtremValue Name="" ID="0" Type="EffectiveStressY" MinValue="-528.455421220577" NodeIdAtMin="108" IncrementAtMin="24" MaxValue="13913.8697758821" NodeIdAtMax="641" IncrementAtMax="24" />
  <ExtremValue Name="" ID="0" Type="EffectiveStressZ" MinValue="-2761.79346136482" NodeIdAtMin="26" IncrementAtMin="24" MaxValue="2263.83430346579" NodeIdAtMax="641" IncrementAtMax="24" />
  <ExtremValue Name="" ID="0" Type="ShearStressXY" MinValue="-1497.01405396899" NodeIdAtMin="715" IncrementAtMin="24" MaxValue="694.407487762934" NodeIdAtMax="26" IncrementAtMax="24" />
  <ExtremValue Name="" ID="0" Type="TotalStressX" MinValue="-5252.47471927801" NodeIdAtMin="717" IncrementAtMin="24" MaxValue="11751.4545587087" NodeIdAtMax="1201" IncrementAtMax="24" />
  <ExtremValue Name="" ID="0" Type="TotalStressY" MinValue="-3640.88084646089" NodeIdAtMin="1237" IncrementAtMin="24" MaxValue="14036.2930330666" NodeIdAtMax="641" IncrementAtMax="24" />
  <ExtremValue Name="" ID="0" Type="TotalStressZ" MinValue="-4061.29729353842" NodeIdAtMin="1237" IncrementAtMin="24" MaxValue="11944.6038242164" NodeIdAtMax="1201" IncrementAtMax="24" />
  <ExtremValue Name="" ID="0" Type="ExcessPorePressure" MinValue="-4272.09564609983" NodeIdAtMin="1237" IncrementAtMin="24" MaxValue="11762.6305704075" NodeIdAtMax="1201" IncrementAtMax="24" />
  <ExtremValue Name="" ID="0" Type="TotalPorePressure" MinValue="-4220.16791609983" NodeIdAtMin="1237" IncrementAtMin="24" MaxValue="11813.7025454075" NodeIdAtMax="1201" IncrementAtMax="24" />
  <ExtremValue Name="" ID="0" Type="MITMeanNormalEffectiveStress" MinValue="-2677.78019425731" NodeIdAtMin="727" IncrementAtMin="24" MaxValue="2224.80940089659" NodeIdAtMax="641" IncrementAtMax="24" />
  <ExtremValue Name="" ID="0" Type="MITMeanNormalTotalStress" MinValue="-4590.93586944697" NodeIdAtMin="717" IncrementAtMin="24" MaxValue="11848.0291914625" NodeIdAtMax="1201" IncrementAtMax="24" />
  <ExtremValue Name="" ID="0" Type="MITMaximumShearStress" MinValue="-9.12726253324049" NodeIdAtMin="728" IncrementAtMin="24" MaxValue="1690.24352770802" NodeIdAtMax="715" IncrementAtMax="24" />
  <ExtremValue Name="" ID="0" Type="MITStressRatio" MinValue="-26664.3504296764" NodeIdAtMin="1977" IncrementAtMin="24" MaxValue="16254.527733882" NodeIdAtMax="2023" IncrementAtMax="24" />
  <ExtremValue Name="" ID="0" Type="DisplacementX" MinValue="-0.00183044469885352" NodeIdAtMin="897" IncrementAtMin="24" MaxValue="0.00651993415910193" NodeIdAtMax="1528" IncrementAtMax="24" />
  <ExtremValue Name="" ID="0" Type="DisplacementY" MinValue="-0.023" NodeIdAtMin="0" IncrementAtMin="24" MaxValue="0.00263615890248333" NodeIdAtMax="934" IncrementAtMax="24" />
  <ExtremValue Name="" ID="0" Type="DisplacementNorm" MinValue="5.29530309771053E-47" NodeIdAtMin="107" IncrementAtMin="24" MaxValue="0.0230000013265667" NodeIdAtMax="1" IncrementAtMax="24" />
  <ExtremValue Name="" ID="0" Type="CambridgeMeanNormalEffectiveStress" MinValue="-1762.35207653577" NodeIdAtMin="26" IncrementAtMin="24" MaxValue="6121.1628592251" NodeIdAtMax="641" IncrementAtMax="24" />
  <ExtremValue Name="" ID="0" Type="CambridgeMeanNormalTotalStress" MinValue="-3997.28371781114" NodeIdAtMin="1237" IncrementAtMin="24" MaxValue="11984.0080049407" NodeIdAtMax="1201" IncrementAtMax="24" />
  <ExtremValue Name="" ID="0" Type="CambridgeDeviatorStress" MinValue="-2206.31134823674" NodeIdAtMin="1245" IncrementAtMin="24" MaxValue="12014.5524232169" NodeIdAtMax="645" IncrementAtMax="24" />
  <ExtremValue Name="" ID="0" Type="CambridgeStressRatio" MinValue="-86514.0618882828" NodeIdAtMin="1534" IncrementAtMin="24" MaxValue="139597.881838645" NodeIdAtMax="1781" IncrementAtMax="24" />
  <ExtremValue Name="" ID="0" Type="StrainX" MinValue="-0.0321484397555853" NodeIdAtMin="258" IncrementAtMin="24" MaxValue="0.017577787022677" NodeIdAtMax="272" IncrementAtMax="24" />
  <ExtremValue Name="" ID="0" Type="StrainY" MinValue="-0.0104594626864135" NodeIdAtMin="272" IncrementAtMin="24" MaxValue="0.0353244936568473" NodeIdAtMax="258" IncrementAtMax="24" />
  <ExtremValue Name="" ID="0" Type="ShearStrainXY" MinValue="-0.103049601144493" NodeIdAtMin="1223" IncrementAtMin="24" MaxValue="0.017110752895202" NodeIdAtMax="108" IncrementAtMax="24" />
  <ExtremValue Name="" ID="0" Type="VolumetricStrain" MinValue="-0.000854419129219995" NodeIdAtMin="1237" IncrementAtMin="24" MaxValue="0.00235252611408142" NodeIdAtMax="1201" IncrementAtMax="24" />
  <ExtremValue Name="" ID="0" Type="DeviatorStrain" MinValue="-0.000486734593922969" NodeIdAtMin="279" IncrementAtMin="24" MaxValue="0.0603491327723559" NodeIdAtMax="2" IncrementAtMax="24" />
  <ExtremValue Name="" ID="0" Type="MaximumShearStrain" MinValue="-0.002722211970664" NodeIdAtMin="108" IncrementAtMin="24" MaxValue="0.0515267127087021" NodeIdAtMax="1223" IncrementAtMax="24" />
  <ExtremValue Name="" ID="0" Type="MobilizedAngleFriction" MinValue="0" NodeIdAtMin="0" IncrementAtMin="24" MaxValue="90" NodeIdAtMax="2" IncrementAtMax="24" />
  <ExtremValue Name="" ID="0" Type="PlaneStrainMaximumShearAngle" MinValue="-7.12784015000198" NodeIdAtMin="639" IncrementAtMin="24" MaxValue="155.230229110171" NodeIdAtMax="149" IncrementAtMax="24" />
  <ExtremValue Name="" ID="0" Type="Earth_pressure_coefficient_in_xy_plane" MinValue="-3012.46069293573" NodeIdAtMin="613" IncrementAtMin="24" MaxValue="2017.95503011249" NodeIdAtMax="1641" IncrementAtMax="24" />
  <ExtremValue Name="" ID="0" Type="MajorEffectivePrincipalStress2D" MinValue="-2275.16415393966" NodeIdAtMin="727" IncrementAtMin="24" MaxValue="2604.87411734348" NodeIdAtMax="641" IncrementAtMax="24" />
  <ExtremValue Name="" ID="0" Type="MinorEffectivePrincipalStress2D" MinValue="-4295.39170138248" NodeIdAtMin="26" IncrementAtMin="24" MaxValue="1844.7446844497" NodeIdAtMax="641" IncrementAtMax="24" />
  <ExtremValue Name="" ID="0" Type="MajorTotalPrincipalStress2D" MinValue="-3827.37439054783" NodeIdAtMin="717" IncrementAtMin="24" MaxValue="12266.1081760287" NodeIdAtMax="1201" IncrementAtMax="24" />
  <ExtremValue Name="" ID="0" Type="MinorTotalPrincipalStress2D" MinValue="-5354.49734834611" NodeIdAtMin="717" IncrementAtMin="24" MaxValue="11429.9502068963" NodeIdAtMax="1201" IncrementAtMax="24" />
  <ExtremValue Name="" ID="0" Type="MajorPrincipalStrain2D" MinValue="-0.00740257342830504" NodeIdAtMin="1178" IncrementAtMin="24" MaxValue="0.0510498155478797" NodeIdAtMax="1223" IncrementAtMax="24" />
  <ExtremValue Name="" ID="0" Type="MinorPrincipalStrain2D" MinValue="-0.0563625372337141" NodeIdAtMin="2" IncrementAtMin="24" MaxValue="0.00632172188094093" NodeIdAtMax="108" IncrementAtMax="24" />
  <ExtremValue Name="" ID="0" Type="EffectiveStressX" MinValue="-3157.05833671981" NodeIdAtMin="717" IncrementAtMin="25" MaxValue="2088.5596731019" NodeIdAtMax="641" IncrementAtMax="25" />
  <ExtremValue Name="" ID="0" Type="EffectiveStressY" MinValue="-453.580712517655" NodeIdAtMin="108" IncrementAtMin="25" MaxValue="13607.9748982776" NodeIdAtMax="641" IncrementAtMax="25" />
  <ExtremValue Name="" ID="0" Type="EffectiveStressZ" MinValue="-2719.79300435464" NodeIdAtMin="26" IncrementAtMin="25" MaxValue="2176.47895449181" NodeIdAtMax="641" IncrementAtMax="25" />
  <ExtremValue Name="" ID="0" Type="ShearStressXY" MinValue="-1438.61098742242" NodeIdAtMin="715" IncrementAtMin="25" MaxValue="682.626104882783" NodeIdAtMax="26" IncrementAtMax="25" />
  <ExtremValue Name="" ID="0" Type="TotalStressX" MinValue="-5474.92787464656" NodeIdAtMin="717" IncrementAtMin="25" MaxValue="12347.2492601889" NodeIdAtMax="1201" IncrementAtMax="25" />
  <ExtremValue Name="" ID="0" Type="TotalStressY" MinValue="-4180.48724141028" NodeIdAtMin="1237" IncrementAtMin="25" MaxValue="13727.1283217834" NodeIdAtMax="641" IncrementAtMax="25" />
  <ExtremValue Name="" ID="0" Type="TotalStressZ" MinValue="-4580.68926194418" NodeIdAtMin="1237" IncrementAtMin="25" MaxValue="12518.3189455962" NodeIdAtMax="1201" IncrementAtMax="25" />
  <ExtremValue Name="" ID="0" Type="ExcessPorePressure" MinValue="-4730.91396141387" NodeIdAtMin="1237" IncrementAtMin="25" MaxValue="12351.4030020456" NodeIdAtMax="1201" IncrementAtMax="25" />
  <ExtremValue Name="" ID="0" Type="TotalPorePressure" MinValue="-4678.98623141387" NodeIdAtMin="1237" IncrementAtMin="25" MaxValue="12402.4749770456" NodeIdAtMax="1201" IncrementAtMax="25" />
  <ExtremValue Name="" ID="0" Type="MITMeanNormalEffectiveStress" MinValue="-2675.05712665231" NodeIdAtMin="727" IncrementAtMin="25" MaxValue="2132.51931379686" NodeIdAtMax="641" IncrementAtMax="25" />
  <ExtremValue Name="" ID="0" Type="MITMeanNormalTotalStress" MinValue="-4810.24791349518" NodeIdAtMin="717" IncrementAtMin="25" MaxValue="12432.7841028926" NodeIdAtMax="1201" IncrementAtMax="25" />
  <ExtremValue Name="" ID="0" Type="MITMaximumShearStress" MinValue="-9.05016035029591" NodeIdAtMin="177" IncrementAtMin="25" MaxValue="1715.9238507731" NodeIdAtMax="26" IncrementAtMax="25" />
  <ExtremValue Name="" ID="0" Type="MITStressRatio" MinValue="-10074.4203794473" NodeIdAtMin="276" IncrementAtMin="25" MaxValue="5778.80706476907" NodeIdAtMax="1977" IncrementAtMax="25" />
  <ExtremValue Name="" ID="0" Type="DisplacementX" MinValue="-0.00180006371148538" NodeIdAtMin="897" IncrementAtMin="25" MaxValue="0.00686021263247369" NodeIdAtMax="1528" IncrementAtMax="25" />
  <ExtremValue Name="" ID="0" Type="DisplacementY" MinValue="-0.024" NodeIdAtMin="0" IncrementAtMin="25" MaxValue="0.00273610706105832" NodeIdAtMax="934" IncrementAtMax="25" />
  <ExtremValue Name="" ID="0" Type="DisplacementNorm" MinValue="5.56955777064312E-47" NodeIdAtMin="107" IncrementAtMin="25" MaxValue="0.0240000012390566" NodeIdAtMax="1" IncrementAtMax="25" />
  <ExtremValue Name="" ID="0" Type="CambridgeMeanNormalEffectiveStress" MinValue="-1727.89468131449" NodeIdAtMin="26" IncrementAtMin="25" MaxValue="5957.67117529044" NodeIdAtMax="641" IncrementAtMax="25" />
  <ExtremValue Name="" ID="0" Type="CambridgeMeanNormalTotalStress" MinValue="-4509.9473129571" NodeIdAtMin="1237" IncrementAtMin="25" MaxValue="12551.4264999636" NodeIdAtMax="1201" IncrementAtMax="25" />
  <ExtremValue Name="" ID="0" Type="CambridgeDeviatorStress" MinValue="-1965.52046124735" NodeIdAtMin="108" IncrementAtMin="25" MaxValue="11760.6037688618" NodeIdAtMax="645" IncrementAtMax="25" />
  <ExtremValue Name="" ID="0" Type="CambridgeStressRatio" MinValue="-99188.6206064736" NodeIdAtMin="438" IncrementAtMin="25" MaxValue="96837.4142724101" NodeIdAtMax="1781" IncrementAtMax="25" />
  <ExtremValue Name="" ID="0" Type="StrainX" MinValue="-0.0340657255229838" NodeIdAtMin="258" IncrementAtMin="25" MaxValue="0.0189826426308218" NodeIdAtMax="272" IncrementAtMax="25" />
  <ExtremValue Name="" ID="0" Type="StrainY" MinValue="-0.0115214239929877" NodeIdAtMin="272" IncrementAtMin="25" MaxValue="0.0373617058299409" NodeIdAtMax="258" IncrementAtMax="25" />
  <ExtremValue Name="" ID="0" Type="ShearStrainXY" MinValue="-0.10982302682464" NodeIdAtMin="1223" IncrementAtMin="25" MaxValue="0.0188287477506293" NodeIdAtMax="108" IncrementAtMax="25" />
  <ExtremValue Name="" ID="0" Type="VolumetricStrain" MinValue="-0.000946182792282796" NodeIdAtMin="1237" IncrementAtMin="25" MaxValue="0.00247028060040908" NodeIdAtMax="1201" IncrementAtMax="25" />
  <ExtremValue Name="" ID="0" Type="DeviatorStrain" MinValue="-0.00152847525624729" NodeIdAtMin="276" IncrementAtMin="25" MaxValue="0.0645763976824952" NodeIdAtMax="2" IncrementAtMax="25" />
  <ExtremValue Name="" ID="0" Type="MaximumShearStrain" MinValue="-0.00299782243979033" NodeIdAtMin="108" IncrementAtMin="25" MaxValue="0.0549131679829579" NodeIdAtMax="1223" IncrementAtMax="25" />
  <ExtremValue Name="" ID="0" Type="MobilizedAngleFriction" MinValue="0" NodeIdAtMin="0" IncrementAtMin="25" MaxValue="90" NodeIdAtMax="2" IncrementAtMax="25" />
  <ExtremValue Name="" ID="0" Type="PlaneStrainMaximumShearAngle" MinValue="-6.74574422138191" NodeIdAtMin="802" IncrementAtMin="25" MaxValue="152.210930502903" NodeIdAtMax="129" IncrementAtMax="25" />
  <ExtremValue Name="" ID="0" Type="Earth_pressure_coefficient_in_xy_plane" MinValue="-1085.99105196675" NodeIdAtMin="1862" IncrementAtMin="25" MaxValue="3926.40399605575" NodeIdAtMax="1861" IncrementAtMax="25" />
  <ExtremValue Name="" ID="0" Type="MajorEffectivePrincipalStress2D" MinValue="-2244.55058528103" NodeIdAtMin="727" IncrementAtMin="25" MaxValue="2505.46153495248" NodeIdAtMax="641" IncrementAtMax="25" />
  <ExtremValue Name="" ID="0" Type="MinorEffectivePrincipalStress2D" MinValue="-4285.62516896985" NodeIdAtMin="26" IncrementAtMin="25" MaxValue="1759.57709264123" NodeIdAtMax="641" IncrementAtMax="25" />
  <ExtremValue Name="" ID="0" Type="MajorTotalPrincipalStress2D" MinValue="-4282.44277113906" NodeIdAtMin="1237" IncrementAtMin="25" MaxValue="12845.003759533" NodeIdAtMax="1201" IncrementAtMax="25" />
  <ExtremValue Name="" ID="0" Type="MinorTotalPrincipalStress2D" MinValue="-5590.34284244441" NodeIdAtMin="717" IncrementAtMin="25" MaxValue="12020.5644462521" NodeIdAtMax="1201" IncrementAtMax="25" />
  <ExtremValue Name="" ID="0" Type="MajorPrincipalStrain2D" MinValue="-0.007676929732675" NodeIdAtMin="1178" IncrementAtMin="25" MaxValue="0.0544747114966354" NodeIdAtMax="1223" IncrementAtMax="25" />
  <ExtremValue Name="" ID="0" Type="MinorPrincipalStrain2D" MinValue="-0.0602710821326418" NodeIdAtMin="2" IncrementAtMin="25" MaxValue="0.00658289572939527" NodeIdAtMax="108" IncrementAtMax="25" />
  <ExtremValue Name="" ID="0" Type="EffectiveStressX" MinValue="-3228.39907128438" NodeIdAtMin="717" IncrementAtMin="26" MaxValue="2031.24537116897" NodeIdAtMax="641" IncrementAtMax="26" />
  <ExtremValue Name="" ID="0" Type="EffectiveStressY" MinValue="-377.513729849292" NodeIdAtMin="108" IncrementAtMin="26" MaxValue="13529.733031005" NodeIdAtMax="641" IncrementAtMax="26" />
  <ExtremValue Name="" ID="0" Type="EffectiveStressZ" MinValue="-2785.02302046242" NodeIdAtMin="26" IncrementAtMin="26" MaxValue="2131.3833968876" NodeIdAtMax="641" IncrementAtMax="26" />
  <ExtremValue Name="" ID="0" Type="ShearStressXY" MinValue="-1486.84940239486" NodeIdAtMin="715" IncrementAtMin="26" MaxValue="714.025841616569" NodeIdAtMax="26" IncrementAtMax="26" />
  <ExtremValue Name="" ID="0" Type="TotalStressX" MinValue="-5776.51048213741" NodeIdAtMin="717" IncrementAtMin="26" MaxValue="12832.7662301695" NodeIdAtMax="1201" IncrementAtMax="26" />
  <ExtremValue Name="" ID="0" Type="TotalStressY" MinValue="-4518.20837273111" NodeIdAtMin="1237" IncrementAtMin="26" MaxValue="13647.6821096654" NodeIdAtMax="641" IncrementAtMax="26" />
  <ExtremValue Name="" ID="0" Type="TotalStressZ" MinValue="-4921.79696197657" NodeIdAtMin="1237" IncrementAtMin="26" MaxValue="13001.2411444098" NodeIdAtMax="1201" IncrementAtMax="26" />
  <ExtremValue Name="" ID="0" Type="ExcessPorePressure" MinValue="-5090.79825860521" NodeIdAtMin="1237" IncrementAtMin="26" MaxValue="12824.5325738331" NodeIdAtMax="1201" IncrementAtMax="26" />
  <ExtremValue Name="" ID="0" Type="TotalPorePressure" MinValue="-5038.87052860521" NodeIdAtMin="1237" IncrementAtMin="26" MaxValue="12875.6045488331" NodeIdAtMax="1201" IncrementAtMax="26" />
  <ExtremValue Name="" ID="0" Type="MITMeanNormalEffectiveStress" MinValue="-2749.13784695973" NodeIdAtMin="727" IncrementAtMin="26" MaxValue="2081.31438402829" NodeIdAtMax="641" IncrementAtMax="26" />
  <ExtremValue Name="" ID="0" Type="MITMeanNormalTotalStress" MinValue="-5101.28494387851" NodeIdAtMin="717" IncrementAtMin="26" MaxValue="12917.0036872896" NodeIdAtMax="1201" IncrementAtMax="26" />
  <ExtremValue Name="" ID="0" Type="MITMaximumShearStress" MinValue="-8.59127525011731" NodeIdAtMin="177" IncrementAtMin="26" MaxValue="1791.14870880718" NodeIdAtMax="26" IncrementAtMax="26" />
  <ExtremValue Name="" ID="0" Type="MITStressRatio" MinValue="-27263.2011099294" NodeIdAtMin="1561" IncrementAtMin="26" MaxValue="7476.2503987592" NodeIdAtMax="1565" IncrementAtMax="26" />
  <ExtremValue Name="" ID="0" Type="DisplacementX" MinValue="-0.00176750535701029" NodeIdAtMin="108" IncrementAtMin="26" MaxValue="0.00716933633155152" NodeIdAtMax="1528" IncrementAtMax="26" />
  <ExtremValue Name="" ID="0" Type="DisplacementY" MinValue="-0.025" NodeIdAtMin="0" IncrementAtMin="26" MaxValue="0.00282673323888225" NodeIdAtMax="934" IncrementAtMax="26" />
  <ExtremValue Name="" ID="0" Type="DisplacementNorm" MinValue="5.85425297545653E-47" NodeIdAtMin="107" IncrementAtMin="26" MaxValue="0.0250000011960086" NodeIdAtMax="1" IncrementAtMax="26" />
  <ExtremValue Name="" ID="0" Type="CambridgeMeanNormalEffectiveStress" MinValue="-1780.41530561201" NodeIdAtMin="26" IncrementAtMin="26" MaxValue="5897.45393302051" NodeIdAtMax="641" IncrementAtMax="26" />
  <ExtremValue Name="" ID="0" Type="CambridgeMeanNormalTotalStress" MinValue="-4850.82728009416" NodeIdAtMin="1237" IncrementAtMin="26" MaxValue="13034.9874368856" NodeIdAtMax="1201" IncrementAtMax="26" />
  <ExtremValue Name="" ID="0" Type="CambridgeDeviatorStress" MinValue="-2204.94971017477" NodeIdAtMin="108" IncrementAtMin="26" MaxValue="11693.136796209" NodeIdAtMax="645" IncrementAtMax="26" />
  <ExtremValue Name="" ID="0" Type="CambridgeStressRatio" MinValue="-1688935.34602968" NodeIdAtMin="1741" IncrementAtMin="26" MaxValue="1562698.97443625" NodeIdAtMax="449" IncrementAtMax="26" />
  <ExtremValue Name="" ID="0" Type="StrainX" MinValue="-0.0358255855970712" NodeIdAtMin="258" IncrementAtMin="26" MaxValue="0.0201730040770735" NodeIdAtMax="272" IncrementAtMax="26" />
  <ExtremValue Name="" ID="0" Type="StrainY" MinValue="-0.0123633655822118" NodeIdAtMin="272" IncrementAtMin="26" MaxValue="0.0392464052003296" NodeIdAtMax="258" IncrementAtMax="26" />
  <ExtremValue Name="" ID="0" Type="ShearStrainXY" MinValue="-0.115891918749161" NodeIdAtMin="1223" IncrementAtMin="26" MaxValue="0.0204668897796363" NodeIdAtMax="108" IncrementAtMax="26" />
  <ExtremValue Name="" ID="0" Type="VolumetricStrain" MinValue="-0.00101815965172112" NodeIdAtMin="1237" IncrementAtMin="26" MaxValue="0.00256490651476663" NodeIdAtMax="1201" IncrementAtMax="26" />
  <ExtremValue Name="" ID="0" Type="DeviatorStrain" MinValue="-0.00273390946821071" NodeIdAtMin="276" IncrementAtMin="26" MaxValue="0.0682150442847042" NodeIdAtMax="2" IncrementAtMax="26" />
  <ExtremValue Name="" ID="0" Type="MaximumShearStrain" MinValue="-0.00329075177664172" NodeIdAtMin="108" IncrementAtMin="26" MaxValue="0.0579476107083993" NodeIdAtMax="1223" IncrementAtMax="26" />
  <ExtremValue Name="" ID="0" Type="MobilizedAngleFriction" MinValue="0" NodeIdAtMin="0" IncrementAtMin="26" MaxValue="90" NodeIdAtMax="10" IncrementAtMax="26" />
  <ExtremValue Name="" ID="0" Type="PlaneStrainMaximumShearAngle" MinValue="-6.87870175320985" NodeIdAtMin="802" IncrementAtMin="26" MaxValue="142.0523590795" NodeIdAtMax="129" IncrementAtMax="26" />
  <ExtremValue Name="" ID="0" Type="Earth_pressure_coefficient_in_xy_plane" MinValue="-346.493068214905" NodeIdAtMin="2344" IncrementAtMin="26" MaxValue="2045.61205603775" NodeIdAtMax="460" IncrementAtMax="26" />
  <ExtremValue Name="" ID="0" Type="MajorEffectivePrincipalStress2D" MinValue="-2296.25757237327" NodeIdAtMin="727" IncrementAtMin="26" MaxValue="2438.11055012088" NodeIdAtMax="641" IncrementAtMax="26" />
  <ExtremValue Name="" ID="0" Type="MinorEffectivePrincipalStress2D" MinValue="-4425.36817595791" NodeIdAtMin="26" IncrementAtMin="26" MaxValue="1724.51821793569" NodeIdAtMax="641" IncrementAtMax="26" />
  <ExtremValue Name="" ID="0" Type="MajorTotalPrincipalStress2D" MinValue="-4623.45513830816" NodeIdAtMin="1237" IncrementAtMin="26" MaxValue="13326.4842427849" NodeIdAtMax="1201" IncrementAtMax="26" />
  <ExtremValue Name="" ID="0" Type="MinorTotalPrincipalStress2D" MinValue="-5899.82577731384" NodeIdAtMin="717" IncrementAtMin="26" MaxValue="12507.5231317943" NodeIdAtMax="1201" IncrementAtMax="26" />
  <ExtremValue Name="" ID="0" Type="MajorPrincipalStrain2D" MinValue="-0.00797567322042273" NodeIdAtMin="1178" IncrementAtMin="26" MaxValue="0.0575293415134014" NodeIdAtMax="1223" IncrementAtMax="26" />
  <ExtremValue Name="" ID="0" Type="MinorPrincipalStrain2D" MinValue="-0.0636467073773789" NodeIdAtMin="2" IncrementAtMin="26" MaxValue="0.00684269827953711" NodeIdAtMax="108" IncrementAtMax="26" />
  <ExtremValue Name="" ID="0" Type="EffectiveStressX" MinValue="-3293.9964694933" NodeIdAtMin="717" IncrementAtMin="27" MaxValue="2035.4381970039" NodeIdAtMax="641" IncrementAtMax="27" />
  <ExtremValue Name="" ID="0" Type="EffectiveStressY" MinValue="-412.44663891965" NodeIdAtMin="108" IncrementAtMin="27" MaxValue="13152.9062170655" NodeIdAtMax="641" IncrementAtMax="27" />
  <ExtremValue Name="" ID="0" Type="EffectiveStressZ" MinValue="-2812.35125427094" NodeIdAtMin="26" IncrementAtMin="27" MaxValue="2044.88831017705" NodeIdAtMax="641" IncrementAtMax="27" />
  <ExtremValue Name="" ID="0" Type="ShearStressXY" MinValue="-1513.76955166734" NodeIdAtMin="715" IncrementAtMin="27" MaxValue="726.555570897017" NodeIdAtMax="26" IncrementAtMax="27" />
  <ExtremValue Name="" ID="0" Type="TotalStressX" MinValue="-6032.99025415973" NodeIdAtMin="717" IncrementAtMin="27" MaxValue="13284.7818366775" NodeIdAtMax="1201" IncrementAtMax="27" />
  <ExtremValue Name="" ID="0" Type="TotalStressY" MinValue="-4851.02682137329" NodeIdAtMin="1237" IncrementAtMin="27" MaxValue="13708.3974818959" NodeIdAtMax="1201" IncrementAtMax="27" />
  <ExtremValue Name="" ID="0" Type="TotalStressZ" MinValue="-5254.50898605222" NodeIdAtMin="1237" IncrementAtMin="27" MaxValue="13449.3781029758" NodeIdAtMax="1201" IncrementAtMax="27" />
  <ExtremValue Name="" ID="0" Type="ExcessPorePressure" MinValue="-5410.75317211513" NodeIdAtMin="1237" IncrementAtMin="27" MaxValue="13260.9306560744" NodeIdAtMax="1201" IncrementAtMax="27" />
  <ExtremValue Name="" ID="0" Type="TotalPorePressure" MinValue="-5358.82544211513" NodeIdAtMin="1237" IncrementAtMin="27" MaxValue="13312.0026310744" NodeIdAtMax="1201" IncrementAtMax="27" />
  <ExtremValue Name="" ID="0" Type="MITMeanNormalEffectiveStress" MinValue="-2775.52366914895" NodeIdAtMin="727" IncrementAtMin="27" MaxValue="2040.16325359047" NodeIdAtMax="641" IncrementAtMax="27" />
  <ExtremValue Name="" ID="0" Type="MITMeanNormalTotalStress" MinValue="-5355.4288234799" NodeIdAtMin="1237" IncrementAtMin="27" MaxValue="13367.0799698267" NodeIdAtMax="1201" IncrementAtMax="27" />
  <ExtremValue Name="" ID="0" Type="MITMaximumShearStress" MinValue="-8.6163944231636" NodeIdAtMin="177" IncrementAtMin="27" MaxValue="1848.34735840579" NodeIdAtMax="26" IncrementAtMax="27" />
  <ExtremValue Name="" ID="0" Type="MITStressRatio" MinValue="-97842.7817707295" NodeIdAtMin="1948" IncrementAtMin="27" MaxValue="26768.6471744071" NodeIdAtMax="2160" IncrementAtMax="27" />
  <ExtremValue Name="" ID="0" Type="DisplacementX" MinValue="-0.00174586384240879" NodeIdAtMin="108" IncrementAtMin="27" MaxValue="0.00748541072394392" NodeIdAtMax="1528" IncrementAtMax="27" />
  <ExtremValue Name="" ID="0" Type="DisplacementY" MinValue="-0.026" NodeIdAtMin="0" IncrementAtMin="27" MaxValue="0.00292104894848956" NodeIdAtMax="934" IncrementAtMax="27" />
  <ExtremValue Name="" ID="0" Type="DisplacementNorm" MinValue="6.126619434034E-47" NodeIdAtMin="107" IncrementAtMin="27" MaxValue="0.0260000011079022" NodeIdAtMax="1" IncrementAtMax="27" />
  <ExtremValue Name="" ID="0" Type="CambridgeMeanNormalEffectiveStress" MinValue="-1810.54343466843" NodeIdAtMin="26" IncrementAtMin="27" MaxValue="5744.41090808216" NodeIdAtMax="641" IncrementAtMax="27" />
  <ExtremValue Name="" ID="0" Type="CambridgeMeanNormalTotalStress" MinValue="-5187.2948227777" NodeIdAtMin="1237" IncrementAtMin="27" MaxValue="13480.8524738497" NodeIdAtMax="1201" IncrementAtMax="27" />
  <ExtremValue Name="" ID="0" Type="CambridgeDeviatorStress" MinValue="-1990.36354664808" NodeIdAtMin="1208" IncrementAtMin="27" MaxValue="11506.8975640021" NodeIdAtMax="645" IncrementAtMax="27" />
  <ExtremValue Name="" ID="0" Type="CambridgeStressRatio" MinValue="-24809.2736446278" NodeIdAtMin="1762" IncrementAtMin="27" MaxValue="89257.7826009868" NodeIdAtMax="1764" IncrementAtMax="27" />
  <ExtremValue Name="" ID="0" Type="StrainX" MinValue="-0.0376070966628028" NodeIdAtMin="258" IncrementAtMin="27" MaxValue="0.0214020762980924" NodeIdAtMax="272" IncrementAtMax="27" />
  <ExtremValue Name="" ID="0" Type="StrainY" MinValue="-0.0132444279523784" NodeIdAtMin="272" IncrementAtMin="27" MaxValue="0.0411358198451449" NodeIdAtMax="258" IncrementAtMax="27" />
  <ExtremValue Name="" ID="0" Type="ShearStrainXY" MinValue="-0.122360440919868" NodeIdAtMin="1223" IncrementAtMin="27" MaxValue="0.0223785190798625" NodeIdAtMax="108" IncrementAtMax="27" />
  <ExtremValue Name="" ID="0" Type="VolumetricStrain" MinValue="-0.00108215063442309" NodeIdAtMin="1237" IncrementAtMin="27" MaxValue="0.00265218613121483" NodeIdAtMax="1201" IncrementAtMax="27" />
  <ExtremValue Name="" ID="0" Type="DeviatorStrain" MinValue="-0.00398387563571353" NodeIdAtMin="276" IncrementAtMin="27" MaxValue="0.0719178789932352" NodeIdAtMax="2" IncrementAtMax="27" />
  <ExtremValue Name="" ID="0" Type="MaximumShearStrain" MinValue="-0.00348030381027067" NodeIdAtMin="108" IncrementAtMin="27" MaxValue="0.0611818597015159" NodeIdAtMax="1223" IncrementAtMax="27" />
  <ExtremValue Name="" ID="0" Type="MobilizedAngleFriction" MinValue="0" NodeIdAtMin="0" IncrementAtMin="27" MaxValue="90" NodeIdAtMax="10" IncrementAtMax="27" />
  <ExtremValue Name="" ID="0" Type="PlaneStrainMaximumShearAngle" MinValue="-8.89054211398778" NodeIdAtMin="639" IncrementAtMin="27" MaxValue="141.456621675074" NodeIdAtMax="129" IncrementAtMax="27" />
  <ExtremValue Name="" ID="0" Type="Earth_pressure_coefficient_in_xy_plane" MinValue="-1373.41330159933" NodeIdAtMin="949" IncrementAtMin="27" MaxValue="5143.29140572328" NodeIdAtMax="1305" IncrementAtMax="27" />
  <ExtremValue Name="" ID="0" Type="MajorEffectivePrincipalStress2D" MinValue="-2299.58738631286" NodeIdAtMin="727" IncrementAtMin="27" MaxValue="2509.83787143718" NodeIdAtMax="25" IncrementAtMax="27" />
  <ExtremValue Name="" ID="0" Type="MinorEffectivePrincipalStress2D" MinValue="-4508.60382847002" NodeIdAtMin="26" IncrementAtMin="27" MaxValue="1592.08646111118" NodeIdAtMax="641" IncrementAtMax="27" />
  <ExtremValue Name="" ID="0" Type="MajorTotalPrincipalStress2D" MinValue="-4961.00374489108" NodeIdAtMin="1237" IncrementAtMin="27" MaxValue="13779.439615768" NodeIdAtMax="1201" IncrementAtMax="27" />
  <ExtremValue Name="" ID="0" Type="MinorTotalPrincipalStress2D" MinValue="-6169.84260934946" NodeIdAtMin="717" IncrementAtMin="27" MaxValue="12954.7203238853" NodeIdAtMax="1201" IncrementAtMax="27" />
  <ExtremValue Name="" ID="0" Type="MajorPrincipalStrain2D" MinValue="-0.00824263909186239" NodeIdAtMin="1178" IncrementAtMin="27" MaxValue="0.0608042006293938" NodeIdAtMax="1223" IncrementAtMax="27" />
  <ExtremValue Name="" ID="0" Type="MinorPrincipalStrain2D" MinValue="-0.0670850713524713" NodeIdAtMin="2" IncrementAtMin="27" MaxValue="0.00697129405649045" NodeIdAtMax="108" IncrementAtMax="27" />
  <ExtremValue Name="" ID="0" Type="EffectiveStressX" MinValue="-3332.78793240052" NodeIdAtMin="717" IncrementAtMin="28" MaxValue="1867.63626674583" NodeIdAtMax="641" IncrementAtMax="28" />
  <ExtremValue Name="" ID="0" Type="EffectiveStressY" MinValue="-353.706025795245" NodeIdAtMin="260" IncrementAtMin="28" MaxValue="12701.6578960475" NodeIdAtMax="641" IncrementAtMax="28" />
  <ExtremValue Name="" ID="0" Type="EffectiveStressZ" MinValue="-2815.76789949002" NodeIdAtMin="26" IncrementAtMin="28" MaxValue="1893.451300781" NodeIdAtMax="641" IncrementAtMax="28" />
  <ExtremValue Name="" ID="0" Type="ShearStressXY" MinValue="-1516.61109346479" NodeIdAtMin="715" IncrementAtMin="28" MaxValue="743.008792753187" NodeIdAtMax="26" IncrementAtMax="28" />
  <ExtremValue Name="" ID="0" Type="TotalStressX" MinValue="-6330.79939040575" NodeIdAtMin="717" IncrementAtMin="28" MaxValue="13736.7855999059" NodeIdAtMax="1201" IncrementAtMax="28" />
  <ExtremValue Name="" ID="0" Type="TotalStressY" MinValue="-5276.87454391455" NodeIdAtMin="1237" IncrementAtMin="28" MaxValue="14115.9291633457" NodeIdAtMax="1201" IncrementAtMax="28" />
  <ExtremValue Name="" ID="0" Type="TotalStressZ" MinValue="-5676.94664198829" NodeIdAtMin="1237" IncrementAtMin="28" MaxValue="13883.626862742" NodeIdAtMax="1201" IncrementAtMax="28" />
  <ExtremValue Name="" ID="0" Type="ExcessPorePressure" MinValue="-5870.65785901347" NodeIdAtMin="1237" IncrementAtMin="28" MaxValue="13696.7809732193" NodeIdAtMax="1201" IncrementAtMax="28" />
  <ExtremValue Name="" ID="0" Type="TotalPorePressure" MinValue="-5818.73012901347" NodeIdAtMin="1237" IncrementAtMin="28" MaxValue="13747.8529482193" NodeIdAtMax="1201" IncrementAtMax="28" />
  <ExtremValue Name="" ID="0" Type="MITMeanNormalEffectiveStress" MinValue="-2794.17488002865" NodeIdAtMin="727" IncrementAtMin="28" MaxValue="1880.54378376342" NodeIdAtMax="641" IncrementAtMax="28" />
  <ExtremValue Name="" ID="0" Type="MITMeanNormalTotalStress" MinValue="-5779.55445892849" NodeIdAtMin="1237" IncrementAtMin="28" MaxValue="13810.2062313239" NodeIdAtMax="1201" IncrementAtMax="28" />
  <ExtremValue Name="" ID="0" Type="MITMaximumShearStress" MinValue="-7.74475974108716" NodeIdAtMin="177" IncrementAtMin="28" MaxValue="1908.40573495212" NodeIdAtMax="26" IncrementAtMax="28" />
  <ExtremValue Name="" ID="0" Type="MITStressRatio" MinValue="-1869.39926542212" NodeIdAtMin="363" IncrementAtMin="28" MaxValue="7263.85115856045" NodeIdAtMax="370" IncrementAtMax="28" />
  <ExtremValue Name="" ID="0" Type="DisplacementX" MinValue="-0.00167003271221563" NodeIdAtMin="108" IncrementAtMin="28" MaxValue="0.00783185459051854" NodeIdAtMax="1528" IncrementAtMax="28" />
  <ExtremValue Name="" ID="0" Type="DisplacementY" MinValue="-0.0270118555659626" NodeIdAtMin="271" IncrementAtMin="28" MaxValue="0.00298664339162898" NodeIdAtMax="118" IncrementAtMax="28" />
  <ExtremValue Name="" ID="0" Type="DisplacementNorm" MinValue="6.3800057116412E-47" NodeIdAtMin="107" IncrementAtMin="28" MaxValue="0.0270182969179915" NodeIdAtMax="271" IncrementAtMax="28" />
  <ExtremValue Name="" ID="0" Type="CambridgeMeanNormalEffectiveStress" MinValue="-1825.63715043161" NodeIdAtMin="26" IncrementAtMin="28" MaxValue="5487.58182119144" NodeIdAtMax="641" IncrementAtMax="28" />
  <ExtremValue Name="" ID="0" Type="CambridgeMeanNormalTotalStress" MinValue="-5611.99448725718" NodeIdAtMin="1237" IncrementAtMin="28" MaxValue="13912.1138753312" NodeIdAtMax="1201" IncrementAtMax="28" />
  <ExtremValue Name="" ID="0" Type="CambridgeDeviatorStress" MinValue="-1988.58373680197" NodeIdAtMin="108" IncrementAtMin="28" MaxValue="11148.0795785576" NodeIdAtMax="645" IncrementAtMax="28" />
  <ExtremValue Name="" ID="0" Type="CambridgeStressRatio" MinValue="-350286.87331333" NodeIdAtMin="356" IncrementAtMin="28" MaxValue="1740594.12430969" NodeIdAtMax="280" IncrementAtMax="28" />
  <ExtremValue Name="" ID="0" Type="StrainX" MinValue="-0.039638098450772" NodeIdAtMin="258" IncrementAtMin="28" MaxValue="0.0228371150863379" NodeIdAtMax="272" IncrementAtMax="28" />
  <ExtremValue Name="" ID="0" Type="StrainY" MinValue="-0.0143002625453361" NodeIdAtMin="272" IncrementAtMin="28" MaxValue="0.0432710781292755" NodeIdAtMax="258" IncrementAtMax="28" />
  <ExtremValue Name="" ID="0" Type="ShearStrainXY" MinValue="-0.129571069185981" NodeIdAtMin="1223" IncrementAtMin="28" MaxValue="0.0252061782084626" NodeIdAtMax="108" IncrementAtMax="28" />
  <ExtremValue Name="" ID="0" Type="VolumetricStrain" MinValue="-0.00117413157180273" NodeIdAtMin="1237" IncrementAtMin="28" MaxValue="0.00273935619464379" NodeIdAtMax="1201" IncrementAtMax="28" />
  <ExtremValue Name="" ID="0" Type="DeviatorStrain" MinValue="-0.0060684674041194" NodeIdAtMin="276" IncrementAtMin="28" MaxValue="0.076234473143839" NodeIdAtMax="2" IncrementAtMax="28" />
  <ExtremValue Name="" ID="0" Type="MaximumShearStrain" MinValue="-0.00526698336216431" NodeIdAtMin="276" IncrementAtMin="28" MaxValue="0.064787340518231" NodeIdAtMax="1223" IncrementAtMax="28" />
  <ExtremValue Name="" ID="0" Type="MobilizedAngleFriction" MinValue="0" NodeIdAtMin="0" IncrementAtMin="28" MaxValue="90" NodeIdAtMax="10" IncrementAtMax="28" />
  <ExtremValue Name="" ID="0" Type="PlaneStrainMaximumShearAngle" MinValue="-7.4546850312083" NodeIdAtMin="802" IncrementAtMin="28" MaxValue="140.081810177222" NodeIdAtMax="162" IncrementAtMax="28" />
  <ExtremValue Name="" ID="0" Type="Earth_pressure_coefficient_in_xy_plane" MinValue="-47336.0468950173" NodeIdAtMin="551" IncrementAtMin="28" MaxValue="7617.38056713993" NodeIdAtMax="219" IncrementAtMax="28" />
  <ExtremValue Name="" ID="0" Type="MajorEffectivePrincipalStress2D" MinValue="-2289.12050168484" NodeIdAtMin="727" IncrementAtMin="28" MaxValue="2495.22312648799" NodeIdAtMax="25" IncrementAtMax="28" />
  <ExtremValue Name="" ID="0" Type="MinorEffectivePrincipalStress2D" MinValue="-4569.7295822155" NodeIdAtMin="26" IncrementAtMin="28" MaxValue="1467.33317627482" NodeIdAtMax="641" IncrementAtMax="28" />
  <ExtremValue Name="" ID="0" Type="MajorTotalPrincipalStress2D" MinValue="-5395.93803998518" NodeIdAtMin="1237" IncrementAtMin="28" MaxValue="14219.5201482567" NodeIdAtMax="1201" IncrementAtMax="28" />
  <ExtremValue Name="" ID="0" Type="MinorTotalPrincipalStress2D" MinValue="-6488.6386673193" NodeIdAtMin="717" IncrementAtMin="28" MaxValue="13400.8923143912" NodeIdAtMax="1201" IncrementAtMax="28" />
  <ExtremValue Name="" ID="0" Type="MajorPrincipalStrain2D" MinValue="-0.00855608550271877" NodeIdAtMin="1178" IncrementAtMin="28" MaxValue="0.0644986745231722" NodeIdAtMax="1223" IncrementAtMax="28" />
  <ExtremValue Name="" ID="0" Type="MinorPrincipalStrain2D" MinValue="-0.0710849535953041" NodeIdAtMin="2" IncrementAtMin="28" MaxValue="0.00702251228529292" NodeIdAtMax="108" IncrementAtMax="28" />
  <ExtremValue Name="" ID="0" Type="EffectiveStressX" MinValue="-3371.48878470002" NodeIdAtMin="717" IncrementAtMin="29" MaxValue="1513.4719253762" NodeIdAtMax="641" IncrementAtMax="29" />
  <ExtremValue Name="" ID="0" Type="EffectiveStressY" MinValue="-430.02721198544" NodeIdAtMin="260" IncrementAtMin="29" MaxValue="12446.8863942457" NodeIdAtMax="641" IncrementAtMax="29" />
  <ExtremValue Name="" ID="0" Type="EffectiveStressZ" MinValue="-2866.96928189816" NodeIdAtMin="727" IncrementAtMin="29" MaxValue="1733.32846467656" NodeIdAtMax="641" IncrementAtMax="29" />
  <ExtremValue Name="" ID="0" Type="ShearStressXY" MinValue="-1545.54701435228" NodeIdAtMin="715" IncrementAtMin="29" MaxValue="777.549095228979" NodeIdAtMax="26" IncrementAtMax="29" />
  <ExtremValue Name="" ID="0" Type="TotalStressX" MinValue="-6809.17219215473" NodeIdAtMin="717" IncrementAtMin="29" MaxValue="14564.5528730659" NodeIdAtMax="1201" IncrementAtMax="29" />
  <ExtremValue Name="" ID="0" Type="TotalStressY" MinValue="-6044.22419488486" NodeIdAtMin="1237" IncrementAtMin="29" MaxValue="14893.7693920879" NodeIdAtMax="1201" IncrementAtMax="29" />
  <ExtremValue Name="" ID="0" Type="TotalStressZ" MinValue="-6415.62657760841" NodeIdAtMin="1237" IncrementAtMin="29" MaxValue="14689.1057581287" NodeIdAtMax="1201" IncrementAtMax="29" />
  <ExtremValue Name="" ID="0" Type="ExcessPorePressure" MinValue="-6662.49488297762" NodeIdAtMin="1237" IncrementAtMin="29" MaxValue="14505.5820928542" NodeIdAtMax="1201" IncrementAtMax="29" />
  <ExtremValue Name="" ID="0" Type="TotalPorePressure" MinValue="-6610.56715297762" NodeIdAtMin="1237" IncrementAtMin="29" MaxValue="14556.6540678542" NodeIdAtMax="1201" IncrementAtMax="29" />
  <ExtremValue Name="" ID="0" Type="MITMeanNormalEffectiveStress" MinValue="-2866.96928189817" NodeIdAtMin="727" IncrementAtMin="29" MaxValue="1623.40019502638" NodeIdAtMax="641" IncrementAtMax="29" />
  <ExtremValue Name="" ID="0" Type="MITMeanNormalTotalStress" MinValue="-6509.00904708675" NodeIdAtMin="1237" IncrementAtMin="29" MaxValue="14626.8293155973" NodeIdAtMax="1201" IncrementAtMax="29" />
  <ExtremValue Name="" ID="0" Type="MITMaximumShearStress" MinValue="-6.05324764945347" NodeIdAtMin="177" IncrementAtMin="29" MaxValue="2011.50438596014" NodeIdAtMax="26" IncrementAtMax="29" />
  <ExtremValue Name="" ID="0" Type="MITStressRatio" MinValue="-8127.9161836133" NodeIdAtMin="1997" IncrementAtMin="29" MaxValue="5122.24878235542" NodeIdAtMax="2028" IncrementAtMax="29" />
  <ExtremValue Name="" ID="0" Type="DisplacementX" MinValue="-0.00151111358846477" NodeIdAtMin="108" IncrementAtMin="29" MaxValue="0.00849859231912067" NodeIdAtMax="1528" IncrementAtMax="29" />
  <ExtremValue Name="" ID="0" Type="DisplacementY" MinValue="-0.0290570294992154" NodeIdAtMin="271" IncrementAtMin="29" MaxValue="0.0031765778802442" NodeIdAtMax="130" IncrementAtMax="29" />
  <ExtremValue Name="" ID="0" Type="DisplacementNorm" MinValue="6.91747412544781E-47" NodeIdAtMin="107" IncrementAtMin="29" MaxValue="0.0290638456228809" NodeIdAtMax="271" IncrementAtMax="29" />
  <ExtremValue Name="" ID="0" Type="CambridgeMeanNormalEffectiveStress" MinValue="-1848.76763534809" NodeIdAtMin="26" IncrementAtMin="29" MaxValue="5231.2289280995" NodeIdAtMax="641" IncrementAtMax="29" />
  <ExtremValue Name="" ID="0" Type="CambridgeMeanNormalTotalStress" MinValue="-6354.08076301945" NodeIdAtMin="1237" IncrementAtMin="29" MaxValue="14715.8093410942" NodeIdAtMax="1201" IncrementAtMax="29" />
  <ExtremValue Name="" ID="0" Type="CambridgeDeviatorStress" MinValue="-1788.10325482803" NodeIdAtMin="366" IncrementAtMin="29" MaxValue="10833.7029709301" NodeIdAtMax="641" IncrementAtMax="29" />
  <ExtremValue Name="" ID="0" Type="CambridgeStressRatio" MinValue="-14216.8892671657" NodeIdAtMin="1515" IncrementAtMin="29" MaxValue="49072.4198986542" NodeIdAtMax="1547" IncrementAtMax="29" />
  <ExtremValue Name="" ID="0" Type="StrainX" MinValue="-0.043644255505665" NodeIdAtMin="258" IncrementAtMin="29" MaxValue="0.0255376469172122" NodeIdAtMax="272" IncrementAtMax="29" />
  <ExtremValue Name="" ID="0" Type="StrainY" MinValue="-0.0162343185074773" NodeIdAtMin="272" IncrementAtMin="29" MaxValue="0.0474917313081768" NodeIdAtMax="258" IncrementAtMax="29" />
  <ExtremValue Name="" ID="0" Type="ShearStrainXY" MinValue="-0.143219154721283" NodeIdAtMin="1223" IncrementAtMin="29" MaxValue="0.0304226128169778" NodeIdAtMax="108" IncrementAtMax="29" />
  <ExtremValue Name="" ID="0" Type="VolumetricStrain" MinValue="-0.00133249897659561" NodeIdAtMin="1237" IncrementAtMin="29" MaxValue="0.00290111641857081" NodeIdAtMax="1201" IncrementAtMax="29" />
  <ExtremValue Name="" ID="0" Type="DeviatorStrain" MinValue="-0.00856582995519826" NodeIdAtMin="276" IncrementAtMin="29" MaxValue="0.0843551651446893" NodeIdAtMax="2" IncrementAtMax="29" />
  <ExtremValue Name="" ID="0" Type="MaximumShearStrain" MinValue="-0.00744390721568084" NodeIdAtMin="265" IncrementAtMin="29" MaxValue="0.0716121362384083" NodeIdAtMax="1223" IncrementAtMax="29" />
  <ExtremValue Name="" ID="0" Type="MobilizedAngleFriction" MinValue="0" NodeIdAtMin="0" IncrementAtMin="29" MaxValue="90" NodeIdAtMax="10" IncrementAtMax="29" />
  <ExtremValue Name="" ID="0" Type="PlaneStrainMaximumShearAngle" MinValue="-12.0217172734972" NodeIdAtMin="6" IncrementAtMin="29" MaxValue="155.27715894636" NodeIdAtMax="150" IncrementAtMax="29" />
  <ExtremValue Name="" ID="0" Type="Earth_pressure_coefficient_in_xy_plane" MinValue="-2955.64807583772" NodeIdAtMin="2106" IncrementAtMin="29" MaxValue="846.617934598905" NodeIdAtMax="2250" IncrementAtMax="29" />
  <ExtremValue Name="" ID="0" Type="MajorEffectivePrincipalStress2D" MinValue="-2316.75106391739" NodeIdAtMin="727" IncrementAtMin="29" MaxValue="2499.4860107825" NodeIdAtMax="25" IncrementAtMax="29" />
  <ExtremValue Name="" ID="0" Type="MinorEffectivePrincipalStress2D" MinValue="-4680.68300513708" NodeIdAtMin="26" IncrementAtMin="29" MaxValue="1382.14488591704" NodeIdAtMax="641" IncrementAtMax="29" />
  <ExtremValue Name="" ID="0" Type="MajorTotalPrincipalStress2D" MinValue="-6164.29319553068" NodeIdAtMin="1237" IncrementAtMin="29" MaxValue="15024.1374462673" NodeIdAtMax="1201" IncrementAtMax="29" />
  <ExtremValue Name="" ID="0" Type="MinorTotalPrincipalStress2D" MinValue="-7005.15578185472" NodeIdAtMin="717" IncrementAtMin="29" MaxValue="14229.5211849273" NodeIdAtMax="1201" IncrementAtMax="29" />
  <ExtremValue Name="" ID="0" Type="MajorPrincipalStrain2D" MinValue="-0.00909683629761705" NodeIdAtMin="1178" IncrementAtMin="29" MaxValue="0.0714556459046595" NodeIdAtMax="1223" IncrementAtMax="29" />
  <ExtremValue Name="" ID="0" Type="MinorPrincipalStrain2D" MinValue="-0.07862395843051" NodeIdAtMin="2" IncrementAtMin="29" MaxValue="0.00753286263656161" NodeIdAtMax="265" IncrementAtMax="29" />
  <ExtremValue Name="" ID="0" Type="EffectiveStressX" MinValue="-3456.60312756094" NodeIdAtMin="717" IncrementAtMin="30" MaxValue="1536.54975429458" NodeIdAtMax="641" IncrementAtMax="30" />
  <ExtremValue Name="" ID="0" Type="EffectiveStressY" MinValue="-464.791480795291" NodeIdAtMin="260" IncrementAtMin="30" MaxValue="12117.5078205772" NodeIdAtMax="641" IncrementAtMax="30" />
  <ExtremValue Name="" ID="0" Type="EffectiveStressZ" MinValue="-2928.96755656549" NodeIdAtMin="727" IncrementAtMin="30" MaxValue="1636.9492772528" NodeIdAtMax="641" IncrementAtMax="30" />
  <ExtremValue Name="" ID="0" Type="ShearStressXY" MinValue="-1745.06964226189" NodeIdAtMin="715" IncrementAtMin="30" MaxValue="794.772228407129" NodeIdAtMax="26" IncrementAtMax="30" />
  <ExtremValue Name="" ID="0" Type="TotalStressX" MinValue="-7042.28561900588" NodeIdAtMin="717" IncrementAtMin="30" MaxValue="14980.0173098742" NodeIdAtMax="1201" IncrementAtMax="30" />
  <ExtremValue Name="" ID="0" Type="TotalStressY" MinValue="-6373.12134093173" NodeIdAtMin="1237" IncrementAtMin="30" MaxValue="15306.1459019481" NodeIdAtMax="1201" IncrementAtMax="30" />
  <ExtremValue Name="" ID="0" Type="TotalStressZ" MinValue="-6763.89086617401" NodeIdAtMin="1237" IncrementAtMin="30" MaxValue="15105.7061127643" NodeIdAtMax="1201" IncrementAtMax="30" />
  <ExtremValue Name="" ID="0" Type="ExcessPorePressure" MinValue="-6893.81632343258" NodeIdAtMin="1237" IncrementAtMin="30" MaxValue="14902.6219037624" NodeIdAtMax="1201" IncrementAtMax="30" />
  <ExtremValue Name="" ID="0" Type="TotalPorePressure" MinValue="-6841.88859343258" NodeIdAtMin="1237" IncrementAtMin="30" MaxValue="14953.6938787624" NodeIdAtMax="1201" IncrementAtMax="30" />
  <ExtremValue Name="" ID="0" Type="MITMeanNormalEffectiveStress" MinValue="-2928.9675565655" NodeIdAtMin="727" IncrementAtMin="30" MaxValue="1586.74951577369" NodeIdAtMax="641" IncrementAtMax="30" />
  <ExtremValue Name="" ID="0" Type="MITMeanNormalTotalStress" MinValue="-6857.17908953055" NodeIdAtMin="1237" IncrementAtMin="30" MaxValue="15042.8617113192" NodeIdAtMax="1201" IncrementAtMax="30" />
  <ExtremValue Name="" ID="0" Type="MITMaximumShearStress" MinValue="-6.70733490687026" NodeIdAtMin="1523" IncrementAtMin="30" MaxValue="2061.65892351266" NodeIdAtMax="26" IncrementAtMax="30" />
  <ExtremValue Name="" ID="0" Type="MITStressRatio" MinValue="-3145.91425576904" NodeIdAtMin="1565" IncrementAtMin="30" MaxValue="1750.48115793343" NodeIdAtMax="2026" IncrementAtMax="30" />
  <ExtremValue Name="" ID="0" Type="DisplacementX" MinValue="-0.00149235939061975" NodeIdAtMin="108" IncrementAtMin="30" MaxValue="0.00881146278795661" NodeIdAtMax="1528" IncrementAtMax="30" />
  <ExtremValue Name="" ID="0" Type="DisplacementY" MinValue="-0.0300745660340164" NodeIdAtMin="271" IncrementAtMin="30" MaxValue="0.00329678559412822" NodeIdAtMax="986" IncrementAtMax="30" />
  <ExtremValue Name="" ID="0" Type="DisplacementNorm" MinValue="7.22931910676795E-47" NodeIdAtMin="107" IncrementAtMin="30" MaxValue="0.0300815612058309" NodeIdAtMax="271" IncrementAtMax="30" />
  <ExtremValue Name="" ID="0" Type="CambridgeMeanNormalEffectiveStress" MinValue="-1882.40343965742" NodeIdAtMin="26" IncrementAtMin="30" MaxValue="5097.00228404153" NodeIdAtMax="641" IncrementAtMax="30" />
  <ExtremValue Name="" ID="0" Type="CambridgeMeanNormalTotalStress" MinValue="-6695.82650666428" NodeIdAtMin="1237" IncrementAtMin="30" MaxValue="15130.6231081955" NodeIdAtMax="1201" IncrementAtMax="30" />
  <ExtremValue Name="" ID="0" Type="CambridgeDeviatorStress" MinValue="-1585.65246697727" NodeIdAtMin="1227" IncrementAtMin="30" MaxValue="10573.7105927555" NodeIdAtMax="645" IncrementAtMax="30" />
  <ExtremValue Name="" ID="0" Type="CambridgeStressRatio" MinValue="-1588081.53084866" NodeIdAtMin="1225" IncrementAtMin="30" MaxValue="1182846.44654061" NodeIdAtMax="268" IncrementAtMax="30" />
  <ExtremValue Name="" ID="0" Type="StrainX" MinValue="-0.0454217701196579" NodeIdAtMin="258" IncrementAtMin="30" MaxValue="0.0267011766810664" NodeIdAtMax="272" IncrementAtMax="30" />
  <ExtremValue Name="" ID="0" Type="StrainY" MinValue="-0.0170423406863311" NodeIdAtMin="272" IncrementAtMin="30" MaxValue="0.0493973383546325" NodeIdAtMax="258" IncrementAtMax="30" />
  <ExtremValue Name="" ID="0" Type="ShearStrainXY" MinValue="-0.149442639423297" NodeIdAtMin="1223" IncrementAtMin="30" MaxValue="0.0332233447515913" NodeIdAtMax="108" IncrementAtMax="30" />
  <ExtremValue Name="" ID="0" Type="VolumetricStrain" MinValue="-0.00137876326468663" NodeIdAtMin="1237" IncrementAtMin="30" MaxValue="0.00298052438075251" NodeIdAtMax="1201" IncrementAtMax="30" />
  <ExtremValue Name="" ID="0" Type="DeviatorStrain" MinValue="-0.00894966075641008" NodeIdAtMin="266" IncrementAtMin="30" MaxValue="0.0877752807817685" NodeIdAtMax="2" IncrementAtMax="30" />
  <ExtremValue Name="" ID="0" Type="MaximumShearStrain" MinValue="-0.00784256322687477" NodeIdAtMin="266" IncrementAtMin="30" MaxValue="0.0747243336341591" NodeIdAtMax="1223" IncrementAtMax="30" />
  <ExtremValue Name="" ID="0" Type="MobilizedAngleFriction" MinValue="0" NodeIdAtMin="0" IncrementAtMin="30" MaxValue="90" NodeIdAtMax="10" IncrementAtMax="30" />
  <ExtremValue Name="" ID="0" Type="PlaneStrainMaximumShearAngle" MinValue="-36.4945820103466" NodeIdAtMin="1162" IncrementAtMin="30" MaxValue="151.700532484763" NodeIdAtMax="150" IncrementAtMax="30" />
  <ExtremValue Name="" ID="0" Type="Earth_pressure_coefficient_in_xy_plane" MinValue="-8665.96703959167" NodeIdAtMin="2344" IncrementAtMin="30" MaxValue="2372.84238867361" NodeIdAtMax="2249" IncrementAtMax="30" />
  <ExtremValue Name="" ID="0" Type="MajorEffectivePrincipalStress2D" MinValue="-2355.85699956168" NodeIdAtMin="727" IncrementAtMin="30" MaxValue="2572.38871257496" NodeIdAtMax="25" IncrementAtMax="30" />
  <ExtremValue Name="" ID="0" Type="MinorEffectivePrincipalStress2D" MinValue="-4764.94109458774" NodeIdAtMin="26" IncrementAtMin="30" MaxValue="1263.25230291727" NodeIdAtMax="641" IncrementAtMax="30" />
  <ExtremValue Name="" ID="0" Type="MajorTotalPrincipalStress2D" MinValue="-6492.10983974526" NodeIdAtMin="1237" IncrementAtMin="30" MaxValue="15437.6172086452" NodeIdAtMax="1201" IncrementAtMax="30" />
  <ExtremValue Name="" ID="0" Type="MinorTotalPrincipalStress2D" MinValue="-7262.47580001" NodeIdAtMin="717" IncrementAtMin="30" MaxValue="14648.1062139933" NodeIdAtMax="1201" IncrementAtMax="30" />
  <ExtremValue Name="" ID="0" Type="MajorPrincipalStrain2D" MinValue="-0.00932647874476122" NodeIdAtMin="1178" IncrementAtMin="30" MaxValue="0.0745940596324173" NodeIdAtMax="1223" IncrementAtMax="30" />
  <ExtremValue Name="" ID="0" Type="MinorPrincipalStrain2D" MinValue="-0.0818116803973746" NodeIdAtMin="2" IncrementAtMin="30" MaxValue="0.00804495811581734" NodeIdAtMax="266" IncrementAtMax="30" />
  <ExtremValue Name="" ID="0" Type="EffectiveStressX" MinValue="-3451.48113934354" NodeIdAtMin="717" IncrementAtMin="31" MaxValue="1473.05509566101" NodeIdAtMax="641" IncrementAtMax="31" />
  <ExtremValue Name="" ID="0" Type="EffectiveStressY" MinValue="-473.618489244036" NodeIdAtMin="260" IncrementAtMin="31" MaxValue="11975.5031516078" NodeIdAtMax="641" IncrementAtMax="31" />
  <ExtremValue Name="" ID="0" Type="EffectiveStressZ" MinValue="-2951.35548233615" NodeIdAtMin="727" IncrementAtMin="31" MaxValue="1592.29222876612" NodeIdAtMax="641" IncrementAtMax="31" />
  <ExtremValue Name="" ID="0" Type="ShearStressXY" MinValue="-1832.71862606425" NodeIdAtMin="715" IncrementAtMin="31" MaxValue="812.281357512531" NodeIdAtMax="26" IncrementAtMax="31" />
  <ExtremValue Name="" ID="0" Type="TotalStressX" MinValue="-7244.82558192153" NodeIdAtMin="1237" IncrementAtMin="31" MaxValue="15280.9926791016" NodeIdAtMax="1201" IncrementAtMax="31" />
  <ExtremValue Name="" ID="0" Type="TotalStressY" MinValue="-6693.9894343236" NodeIdAtMin="1237" IncrementAtMin="31" MaxValue="15576.2976786122" NodeIdAtMax="1201" IncrementAtMax="31" />
  <ExtremValue Name="" ID="0" Type="TotalStressZ" MinValue="-7062.50778960843" NodeIdAtMin="1237" IncrementAtMin="31" MaxValue="15396.064011262" NodeIdAtMax="1201" IncrementAtMax="31" />
  <ExtremValue Name="" ID="0" Type="ExcessPorePressure" MinValue="-7307.39641386972" NodeIdAtMin="1237" IncrementAtMin="31" MaxValue="15197.0267546865" NodeIdAtMax="1201" IncrementAtMax="31" />
  <ExtremValue Name="" ID="0" Type="TotalPorePressure" MinValue="-7255.46868386972" NodeIdAtMin="1237" IncrementAtMin="31" MaxValue="15248.0987296865" NodeIdAtMax="1201" IncrementAtMax="31" />
  <ExtremValue Name="" ID="0" Type="MITMeanNormalEffectiveStress" MinValue="-2951.35548233616" NodeIdAtMin="727" IncrementAtMin="31" MaxValue="1532.67366221357" NodeIdAtMax="641" IncrementAtMax="31" />
  <ExtremValue Name="" ID="0" Type="MITMeanNormalTotalStress" MinValue="-7153.66668576498" NodeIdAtMin="1237" IncrementAtMin="31" MaxValue="15338.5283451818" NodeIdAtMax="1201" IncrementAtMax="31" />
  <ExtremValue Name="" ID="0" Type="MITMaximumShearStress" MinValue="-31.6785547335736" NodeIdAtMin="1523" IncrementAtMin="31" MaxValue="2111.54030159479" NodeIdAtMax="26" IncrementAtMax="31" />
  <ExtremValue Name="" ID="0" Type="MITStressRatio" MinValue="-12516.7614504596" NodeIdAtMin="2025" IncrementAtMin="31" MaxValue="5806.29535022888" NodeIdAtMax="1758" IncrementAtMax="31" />
  <ExtremValue Name="" ID="0" Type="DisplacementX" MinValue="-0.00144538456246871" NodeIdAtMin="108" IncrementAtMin="31" MaxValue="0.00913637530296922" NodeIdAtMax="1528" IncrementAtMax="31" />
  <ExtremValue Name="" ID="0" Type="DisplacementY" MinValue="-0.0310928523946998" NodeIdAtMin="271" IncrementAtMin="31" MaxValue="0.00340299957063224" NodeIdAtMax="986" IncrementAtMax="31" />
  <ExtremValue Name="" ID="0" Type="DisplacementNorm" MinValue="7.5246361765302E-47" NodeIdAtMin="107" IncrementAtMin="31" MaxValue="0.0310998792373543" NodeIdAtMax="271" IncrementAtMax="31" />
  <ExtremValue Name="" ID="0" Type="CambridgeMeanNormalEffectiveStress" MinValue="-1893.28990976421" NodeIdAtMin="26" IncrementAtMin="31" MaxValue="5013.61682534498" NodeIdAtMax="641" IncrementAtMax="31" />
  <ExtremValue Name="" ID="0" Type="CambridgeMeanNormalTotalStress" MinValue="-7000.44093528452" NodeIdAtMin="1237" IncrementAtMin="31" MaxValue="15417.7847896586" NodeIdAtMax="1201" IncrementAtMax="31" />
  <ExtremValue Name="" ID="0" Type="CambridgeDeviatorStress" MinValue="-1797.79263366839" NodeIdAtMin="366" IncrementAtMin="31" MaxValue="10458.1481026408" NodeIdAtMax="641" IncrementAtMax="31" />
  <ExtremValue Name="" ID="0" Type="CambridgeStressRatio" MinValue="-256943.116446121" NodeIdAtMin="1549" IncrementAtMin="31" MaxValue="69388.0938156003" NodeIdAtMax="1544" IncrementAtMax="31" />
  <ExtremValue Name="" ID="0" Type="StrainX" MinValue="-0.0474269222412975" NodeIdAtMin="258" IncrementAtMin="31" MaxValue="0.0279609070523181" NodeIdAtMax="272" IncrementAtMax="31" />
  <ExtremValue Name="" ID="0" Type="StrainY" MinValue="-0.0179042098468623" NodeIdAtMin="272" IncrementAtMin="31" MaxValue="0.0514902486651707" NodeIdAtMax="258" IncrementAtMax="31" />
  <ExtremValue Name="" ID="0" Type="ShearStrainXY" MinValue="-0.156133590956649" NodeIdAtMin="1223" IncrementAtMin="31" MaxValue="0.0355099482577855" NodeIdAtMax="108" IncrementAtMax="31" />
  <ExtremValue Name="" ID="0" Type="VolumetricStrain" MinValue="-0.00146147928277406" NodeIdAtMin="1237" IncrementAtMin="31" MaxValue="0.00303940535093732" NodeIdAtMax="1201" IncrementAtMax="31" />
  <ExtremValue Name="" ID="0" Type="DeviatorStrain" MinValue="-0.00945459243663265" NodeIdAtMin="264" IncrementAtMin="31" MaxValue="0.0916402147754377" NodeIdAtMax="2" IncrementAtMax="31" />
  <ExtremValue Name="" ID="0" Type="MaximumShearStrain" MinValue="-0.00823825250093238" NodeIdAtMin="264" IncrementAtMin="31" MaxValue="0.0780704643927649" NodeIdAtMax="1223" IncrementAtMax="31" />
  <ExtremValue Name="" ID="0" Type="MobilizedAngleFriction" MinValue="0" NodeIdAtMin="0" IncrementAtMin="31" MaxValue="90" NodeIdAtMax="10" IncrementAtMax="31" />
  <ExtremValue Name="" ID="0" Type="PlaneStrainMaximumShearAngle" MinValue="-36.7308143377262" NodeIdAtMin="1158" IncrementAtMin="31" MaxValue="156.857290098547" NodeIdAtMax="903" IncrementAtMax="31" />
  <ExtremValue Name="" ID="0" Type="Earth_pressure_coefficient_in_xy_plane" MinValue="-442.037297971875" NodeIdAtMin="391" IncrementAtMin="31" MaxValue="189.528001015413" NodeIdAtMax="614" IncrementAtMax="31" />
  <ExtremValue Name="" ID="0" Type="MajorEffectivePrincipalStress2D" MinValue="-2356.66887314341" NodeIdAtMin="727" IncrementAtMin="31" MaxValue="2557.36362360482" NodeIdAtMax="25" IncrementAtMax="31" />
  <ExtremValue Name="" ID="0" Type="MinorEffectivePrincipalStress2D" MinValue="-4819.99134514879" NodeIdAtMin="26" IncrementAtMin="31" MaxValue="1226.00437238854" NodeIdAtMax="641" IncrementAtMax="31" />
  <ExtremValue Name="" ID="0" Type="MajorTotalPrincipalStress2D" MinValue="-6817.71864940147" NodeIdAtMin="1237" IncrementAtMin="31" MaxValue="15730.5107155244" NodeIdAtMax="1201" IncrementAtMax="31" />
  <ExtremValue Name="" ID="0" Type="MinorTotalPrincipalStress2D" MinValue="-7489.61472212849" NodeIdAtMin="1237" IncrementAtMin="31" MaxValue="14946.5459748391" NodeIdAtMax="1201" IncrementAtMax="31" />
  <ExtremValue Name="" ID="0" Type="MajorPrincipalStrain2D" MinValue="-0.00956709985091427" NodeIdAtMin="1178" IncrementAtMin="31" MaxValue="0.0779959673198496" NodeIdAtMax="1223" IncrementAtMax="31" />
  <ExtremValue Name="" ID="0" Type="MinorPrincipalStrain2D" MinValue="-0.0854131110842099" NodeIdAtMin="2" IncrementAtMin="31" MaxValue="0.0083659989387567" NodeIdAtMax="264" IncrementAtMax="31" />
  <ExtremValue Name="" ID="0" Type="EffectiveStressX" MinValue="-3477.03248831207" NodeIdAtMin="717" IncrementAtMin="32" MaxValue="1349.07731792913" NodeIdAtMax="641" IncrementAtMax="32" />
  <ExtremValue Name="" ID="0" Type="EffectiveStressY" MinValue="-502.529456339314" NodeIdAtMin="260" IncrementAtMin="32" MaxValue="11716.8858153146" NodeIdAtMax="641" IncrementAtMax="32" />
  <ExtremValue Name="" ID="0" Type="EffectiveStressZ" MinValue="-2960.84971043328" NodeIdAtMin="727" IncrementAtMin="32" MaxValue="1498.9139280418" NodeIdAtMax="641" IncrementAtMax="32" />
  <ExtremValue Name="" ID="0" Type="ShearStressXY" MinValue="-1612.72788286343" NodeIdAtMin="715" IncrementAtMin="32" MaxValue="813.99925237659" NodeIdAtMax="26" IncrementAtMax="32" />
  <ExtremValue Name="" ID="0" Type="TotalStressX" MinValue="-7681.29712984347" NodeIdAtMin="1237" IncrementAtMin="32" MaxValue="15833.0260039418" NodeIdAtMax="1201" IncrementAtMax="32" />
  <ExtremValue Name="" ID="0" Type="TotalStressY" MinValue="-7109.92353607011" NodeIdAtMin="1237" IncrementAtMin="32" MaxValue="16055.3887779185" NodeIdAtMax="1201" IncrementAtMax="32" />
  <ExtremValue Name="" ID="0" Type="TotalStressZ" MinValue="-7492.33549062419" NodeIdAtMin="1237" IncrementAtMin="32" MaxValue="15920.2670950299" NodeIdAtMax="1201" IncrementAtMax="32" />
  <ExtremValue Name="" ID="0" Type="ExcessPorePressure" MinValue="-7609.41671425731" NodeIdAtMin="1237" IncrementAtMin="32" MaxValue="15721.1843018495" NodeIdAtMax="1201" IncrementAtMax="32" />
  <ExtremValue Name="" ID="0" Type="TotalPorePressure" MinValue="-7557.48898425731" NodeIdAtMin="1237" IncrementAtMin="32" MaxValue="15772.2562768495" NodeIdAtMax="1201" IncrementAtMax="32" />
  <ExtremValue Name="" ID="0" Type="MITMeanNormalEffectiveStress" MinValue="-2960.84971043329" NodeIdAtMin="727" IncrementAtMin="32" MaxValue="1423.99562298546" NodeIdAtMax="641" IncrementAtMax="32" />
  <ExtremValue Name="" ID="0" Type="MITMeanNormalTotalStress" MinValue="-7586.81631023383" NodeIdAtMin="1237" IncrementAtMin="32" MaxValue="15876.6465494858" NodeIdAtMax="1201" IncrementAtMax="32" />
  <ExtremValue Name="" ID="0" Type="MITMaximumShearStress" MinValue="-3.54124439788331" NodeIdAtMin="46" IncrementAtMin="32" MaxValue="2156.96556366281" NodeIdAtMax="26" IncrementAtMax="32" />
  <ExtremValue Name="" ID="0" Type="MITStressRatio" MinValue="-1133.09397226463" NodeIdAtMin="355" IncrementAtMin="32" MaxValue="3754.25194844626" NodeIdAtMax="1548" IncrementAtMax="32" />
  <ExtremValue Name="" ID="0" Type="DisplacementX" MinValue="-0.00141108823847634" NodeIdAtMin="108" IncrementAtMin="32" MaxValue="0.009480381639132" NodeIdAtMax="1528" IncrementAtMax="32" />
  <ExtremValue Name="" ID="0" Type="DisplacementY" MinValue="-0.0321268152665167" NodeIdAtMin="271" IncrementAtMin="32" MaxValue="0.00350584551317699" NodeIdAtMax="986" IncrementAtMax="32" />
  <ExtremValue Name="" ID="0" Type="DisplacementNorm" MinValue="7.76484869508427E-47" NodeIdAtMin="107" IncrementAtMin="32" MaxValue="0.0321340128694875" NodeIdAtMax="271" IncrementAtMax="32" />
  <ExtremValue Name="" ID="0" Type="CambridgeMeanNormalEffectiveStress" MinValue="-1875.08809917873" NodeIdAtMin="26" IncrementAtMin="32" MaxValue="4854.9590204285" NodeIdAtMax="641" IncrementAtMax="32" />
  <ExtremValue Name="" ID="0" Type="CambridgeMeanNormalTotalStress" MinValue="-7427.85205217926" NodeIdAtMin="1237" IncrementAtMin="32" MaxValue="15936.2272922967" NodeIdAtMax="1201" IncrementAtMax="32" />
  <ExtremValue Name="" ID="0" Type="CambridgeDeviatorStress" MinValue="-1682.14213505582" NodeIdAtMin="1211" IncrementAtMin="32" MaxValue="10305.642112551" NodeIdAtMax="641" IncrementAtMax="32" />
  <ExtremValue Name="" ID="0" Type="CambridgeStressRatio" MinValue="-168215.189829654" NodeIdAtMin="370" IncrementAtMin="32" MaxValue="107862.980426023" NodeIdAtMax="1491" IncrementAtMax="32" />
  <ExtremValue Name="" ID="0" Type="StrainX" MinValue="-0.0494755614996631" NodeIdAtMin="258" IncrementAtMin="32" MaxValue="0.029287219363914" NodeIdAtMax="272" IncrementAtMax="32" />
  <ExtremValue Name="" ID="0" Type="StrainY" MinValue="-0.0188635191666915" NodeIdAtMin="272" IncrementAtMin="32" MaxValue="0.0536437799448194" NodeIdAtMax="258" IncrementAtMax="32" />
  <ExtremValue Name="" ID="0" Type="ShearStrainXY" MinValue="-0.163132988710552" NodeIdAtMin="1223" IncrementAtMin="32" MaxValue="0.0379918735721517" NodeIdAtMax="108" IncrementAtMax="32" />
  <ExtremValue Name="" ID="0" Type="VolumetricStrain" MinValue="-0.00152188334285162" NodeIdAtMin="1237" IncrementAtMin="32" MaxValue="0.00314423686036997" NodeIdAtMax="1201" IncrementAtMax="32" />
  <ExtremValue Name="" ID="0" Type="DeviatorStrain" MinValue="-0.00998550420345123" NodeIdAtMin="264" IncrementAtMin="32" MaxValue="0.0960317439048439" NodeIdAtMax="2" IncrementAtMax="32" />
  <ExtremValue Name="" ID="0" Type="MaximumShearStrain" MinValue="-0.00870042122846778" NodeIdAtMin="264" IncrementAtMin="32" MaxValue="0.0815707341317146" NodeIdAtMax="1223" IncrementAtMax="32" />
  <ExtremValue Name="" ID="0" Type="MobilizedAngleFriction" MinValue="0" NodeIdAtMin="0" IncrementAtMin="32" MaxValue="90" NodeIdAtMax="10" IncrementAtMax="32" />
  <ExtremValue Name="" ID="0" Type="PlaneStrainMaximumShearAngle" MinValue="-36.4329474787038" NodeIdAtMin="1158" IncrementAtMin="32" MaxValue="159.277719047658" NodeIdAtMax="903" IncrementAtMax="32" />
  <ExtremValue Name="" ID="0" Type="Earth_pressure_coefficient_in_xy_plane" MinValue="-3918.88175966213" NodeIdAtMin="614" IncrementAtMin="32" MaxValue="2092.94994648448" NodeIdAtMax="607" IncrementAtMax="32" />
  <ExtremValue Name="" ID="0" Type="MajorEffectivePrincipalStress2D" MinValue="-2336.97358284545" NodeIdAtMin="727" IncrementAtMin="32" MaxValue="2636.66498346544" NodeIdAtMax="25" IncrementAtMax="32" />
  <ExtremValue Name="" ID="0" Type="MinorEffectivePrincipalStress2D" MinValue="-4828.2317839789" NodeIdAtMin="26" IncrementAtMin="32" MaxValue="1153.37352227473" NodeIdAtMax="641" IncrementAtMax="32" />
  <ExtremValue Name="" ID="0" Type="MajorTotalPrincipalStress2D" MinValue="-7243.67942544428" NodeIdAtMin="1237" IncrementAtMin="32" MaxValue="16253.3862153794" NodeIdAtMax="1201" IncrementAtMax="32" />
  <ExtremValue Name="" ID="0" Type="MinorTotalPrincipalStress2D" MinValue="-7929.95319502338" NodeIdAtMin="1237" IncrementAtMin="32" MaxValue="15499.9068835923" NodeIdAtMax="1201" IncrementAtMax="32" />
  <ExtremValue Name="" ID="0" Type="MajorPrincipalStrain2D" MinValue="-0.00982884257652322" NodeIdAtMin="1178" IncrementAtMin="32" MaxValue="0.0815574352787716" NodeIdAtMax="1223" IncrementAtMax="32" />
  <ExtremValue Name="" ID="0" Type="MinorPrincipalStrain2D" MinValue="-0.0894873583754243" NodeIdAtMin="2" IncrementAtMin="32" MaxValue="0.00883491336899281" NodeIdAtMax="264" IncrementAtMax="32" />
  <ExtremValue Name="" ID="0" Type="EffectiveStressX" MinValue="-3542.31104891714" NodeIdAtMin="717" IncrementAtMin="33" MaxValue="1248.99704761602" NodeIdAtMax="641" IncrementAtMax="33" />
  <ExtremValue Name="" ID="0" Type="EffectiveStressY" MinValue="-529.366859290363" NodeIdAtMin="260" IncrementAtMin="33" MaxValue="11618.5311209356" NodeIdAtMax="641" IncrementAtMax="33" />
  <ExtremValue Name="" ID="0" Type="EffectiveStressZ" MinValue="-3001.80131727938" NodeIdAtMin="727" IncrementAtMin="33" MaxValue="1437.25477916443" NodeIdAtMax="641" IncrementAtMax="33" />
  <ExtremValue Name="" ID="0" Type="ShearStressXY" MinValue="-1658.67660539092" NodeIdAtMin="715" IncrementAtMin="33" MaxValue="835.306019188782" NodeIdAtMax="26" IncrementAtMax="33" />
  <ExtremValue Name="" ID="0" Type="TotalStressX" MinValue="-7956.08004265814" NodeIdAtMin="1237" IncrementAtMin="33" MaxValue="16191.0735739811" NodeIdAtMax="1201" IncrementAtMax="33" />
  <ExtremValue Name="" ID="0" Type="TotalStressY" MinValue="-7410.12614525188" NodeIdAtMin="1237" IncrementAtMin="33" MaxValue="16418.5018207227" NodeIdAtMax="1201" IncrementAtMax="33" />
  <ExtremValue Name="" ID="0" Type="TotalStressZ" MinValue="-7782.68392107363" NodeIdAtMin="1184" IncrementAtMin="33" MaxValue="16279.9082694852" NodeIdAtMax="1201" IncrementAtMax="33" />
  <ExtremValue Name="" ID="0" Type="ExcessPorePressure" MinValue="-7967.59045313149" NodeIdAtMin="1237" IncrementAtMin="33" MaxValue="16079.1908956479" NodeIdAtMax="1201" IncrementAtMax="33" />
  <ExtremValue Name="" ID="0" Type="TotalPorePressure" MinValue="-7915.66272313149" NodeIdAtMin="1237" IncrementAtMin="33" MaxValue="16130.2628706479" NodeIdAtMax="1201" IncrementAtMax="33" />
  <ExtremValue Name="" ID="0" Type="MITMeanNormalEffectiveStress" MinValue="-3001.80131727939" NodeIdAtMin="727" IncrementAtMin="33" MaxValue="1343.12591339023" NodeIdAtMax="641" IncrementAtMax="33" />
  <ExtremValue Name="" ID="0" Type="MITMeanNormalTotalStress" MinValue="-7867.03785429097" NodeIdAtMin="1237" IncrementAtMin="33" MaxValue="16235.4909217332" NodeIdAtMax="1201" IncrementAtMax="33" />
  <ExtremValue Name="" ID="0" Type="MITMaximumShearStress" MinValue="-3.29872676350712" NodeIdAtMin="46" IncrementAtMin="33" MaxValue="2210.49499047077" NodeIdAtMax="26" IncrementAtMax="33" />
  <ExtremValue Name="" ID="0" Type="MITStressRatio" MinValue="-3122.42296802824" NodeIdAtMin="193" IncrementAtMin="33" MaxValue="19751.6598247788" NodeIdAtMax="527" IncrementAtMax="33" />
  <ExtremValue Name="" ID="0" Type="DisplacementX" MinValue="-0.00137038702990789" NodeIdAtMin="108" IncrementAtMin="33" MaxValue="0.00980372025502466" NodeIdAtMax="1528" IncrementAtMax="33" />
  <ExtremValue Name="" ID="0" Type="DisplacementY" MinValue="-0.0331491956290897" NodeIdAtMin="271" IncrementAtMin="33" MaxValue="0.00361051032151897" NodeIdAtMax="986" IncrementAtMax="33" />
  <ExtremValue Name="" ID="0" Type="DisplacementNorm" MinValue="8.04823928919115E-47" NodeIdAtMin="107" IncrementAtMin="33" MaxValue="0.0331564816398616" NodeIdAtMax="271" IncrementAtMax="33" />
  <ExtremValue Name="" ID="0" Type="CambridgeMeanNormalEffectiveStress" MinValue="-1904.28774350355" NodeIdAtMin="26" IncrementAtMin="33" MaxValue="4768.26098257201" NodeIdAtMax="641" IncrementAtMax="33" />
  <ExtremValue Name="" ID="0" Type="CambridgeMeanNormalTotalStress" MinValue="-7714.73395127794" NodeIdAtMin="1237" IncrementAtMin="33" MaxValue="16296.4945547297" NodeIdAtMax="1201" IncrementAtMax="33" />
  <ExtremValue Name="" ID="0" Type="CambridgeDeviatorStress" MinValue="-1586.08127319235" NodeIdAtMin="1227" IncrementAtMin="33" MaxValue="10285.9626488974" NodeIdAtMax="641" IncrementAtMax="33" />
  <ExtremValue Name="" ID="0" Type="CambridgeStressRatio" MinValue="-724836.878288579" NodeIdAtMin="1492" IncrementAtMin="33" MaxValue="291965.226061984" NodeIdAtMax="184" IncrementAtMax="33" />
  <ExtremValue Name="" ID="0" Type="StrainX" MinValue="-0.0513889591124778" NodeIdAtMin="258" IncrementAtMin="33" MaxValue="0.0304786390402649" NodeIdAtMax="272" IncrementAtMax="33" />
  <ExtremValue Name="" ID="0" Type="StrainY" MinValue="-0.0196779424137093" NodeIdAtMin="272" IncrementAtMin="33" MaxValue="0.0556507162069788" NodeIdAtMax="258" IncrementAtMax="33" />
  <ExtremValue Name="" ID="0" Type="ShearStrainXY" MinValue="-0.169720830859394" NodeIdAtMin="1223" IncrementAtMin="33" MaxValue="0.0401707352520316" NodeIdAtMax="108" IncrementAtMax="33" />
  <ExtremValue Name="" ID="0" Type="VolumetricStrain" MinValue="-0.0015935180906265" NodeIdAtMin="1237" IncrementAtMin="33" MaxValue="0.00321583817912966" NodeIdAtMax="1201" IncrementAtMax="33" />
  <ExtremValue Name="" ID="0" Type="DeviatorStrain" MinValue="-0.0105122323605322" NodeIdAtMin="264" IncrementAtMin="33" MaxValue="0.0998622241606012" NodeIdAtMax="2" IncrementAtMax="33" />
  <ExtremValue Name="" ID="0" Type="MaximumShearStrain" MinValue="-0.00915076718973387" NodeIdAtMin="264" IncrementAtMin="33" MaxValue="0.0848655556806922" NodeIdAtMax="1223" IncrementAtMax="33" />
  <ExtremValue Name="" ID="0" Type="MobilizedAngleFriction" MinValue="0" NodeIdAtMin="0" IncrementAtMin="33" MaxValue="90" NodeIdAtMax="10" IncrementAtMax="33" />
  <ExtremValue Name="" ID="0" Type="PlaneStrainMaximumShearAngle" MinValue="-36.3491892950202" NodeIdAtMin="1158" IncrementAtMin="33" MaxValue="172.905135204465" NodeIdAtMax="130" IncrementAtMax="33" />
  <ExtremValue Name="" ID="0" Type="Earth_pressure_coefficient_in_xy_plane" MinValue="-5229.22412920984" NodeIdAtMin="2401" IncrementAtMin="33" MaxValue="6732.93391655178" NodeIdAtMax="628" IncrementAtMax="33" />
  <ExtremValue Name="" ID="0" Type="MajorEffectivePrincipalStress2D" MinValue="-2354.83673552766" NodeIdAtMin="727" IncrementAtMin="33" MaxValue="2709.15078901236" NodeIdAtMax="25" IncrementAtMax="33" />
  <ExtremValue Name="" ID="0" Type="MinorEffectivePrincipalStress2D" MinValue="-4903.00232086195" NodeIdAtMin="26" IncrementAtMin="33" MaxValue="1105.5108526741" NodeIdAtMax="641" IncrementAtMax="33" />
  <ExtremValue Name="" ID="0" Type="MajorTotalPrincipalStress2D" MinValue="-7565.10280623997" NodeIdAtMin="1184" IncrementAtMin="33" MaxValue="16600.2503688408" NodeIdAtMax="1201" IncrementAtMax="33" />
  <ExtremValue Name="" ID="0" Type="MinorTotalPrincipalStress2D" MinValue="-8210.77433567353" NodeIdAtMin="1237" IncrementAtMin="33" MaxValue="15870.7314746256" NodeIdAtMax="1201" IncrementAtMax="33" />
  <ExtremValue Name="" ID="0" Type="MajorPrincipalStrain2D" MinValue="-0.0100802974377415" NodeIdAtMin="1178" IncrementAtMin="33" MaxValue="0.0849256914559395" NodeIdAtMax="1223" IncrementAtMax="33" />
  <ExtremValue Name="" ID="0" Type="MinorPrincipalStrain2D" MinValue="-0.0930558196784906" NodeIdAtMin="2" IncrementAtMin="33" MaxValue="0.00928772374629545" NodeIdAtMax="264" IncrementAtMax="33" />
  <ExtremValue Name="" ID="0" Type="EffectiveStressX" MinValue="-3490.54887093598" NodeIdAtMin="717" IncrementAtMin="34" MaxValue="1197.7516220682" NodeIdAtMax="25" IncrementAtMax="34" />
  <ExtremValue Name="" ID="0" Type="EffectiveStressY" MinValue="-557.556229682074" NodeIdAtMin="260" IncrementAtMin="34" MaxValue="11403.0980381903" NodeIdAtMax="641" IncrementAtMax="34" />
  <ExtremValue Name="" ID="0" Type="EffectiveStressZ" MinValue="-3003.68406903525" NodeIdAtMin="727" IncrementAtMin="34" MaxValue="1331.95430494812" NodeIdAtMax="641" IncrementAtMax="34" />
  <ExtremValue Name="" ID="0" Type="ShearStressXY" MinValue="-1795.95395518457" NodeIdAtMin="715" IncrementAtMin="34" MaxValue="870.916047674145" NodeIdAtMax="26" IncrementAtMax="34" />
  <ExtremValue Name="" ID="0" Type="TotalStressX" MinValue="-8333.43442310877" NodeIdAtMin="1237" IncrementAtMin="34" MaxValue="16541.9167094186" NodeIdAtMax="1201" IncrementAtMax="34" />
  <ExtremValue Name="" ID="0" Type="TotalStressY" MinValue="-7974.23337688329" NodeIdAtMin="1237" IncrementAtMin="34" MaxValue="16680.3712163133" NodeIdAtMax="1201" IncrementAtMax="34" />
  <ExtremValue Name="" ID="0" Type="TotalStressZ" MinValue="-8283.08199038757" NodeIdAtMin="1184" IncrementAtMin="34" MaxValue="16592.3398710742" NodeIdAtMax="1201" IncrementAtMax="34" />
  <ExtremValue Name="" ID="0" Type="ExcessPorePressure" MinValue="-8239.77842532943" NodeIdAtMin="1237" IncrementAtMin="34" MaxValue="16400.4049719473" NodeIdAtMax="1201" IncrementAtMax="34" />
  <ExtremValue Name="" ID="0" Type="TotalPorePressure" MinValue="-8187.85069532943" NodeIdAtMin="1237" IncrementAtMin="34" MaxValue="16451.4769469473" NodeIdAtMax="1201" IncrementAtMax="34" />
  <ExtremValue Name="" ID="0" Type="MITMeanNormalEffectiveStress" MinValue="-3003.68406903526" NodeIdAtMin="727" IncrementAtMin="34" MaxValue="1189.8200766185" NodeIdAtMax="641" IncrementAtMax="34" />
  <ExtremValue Name="" ID="0" Type="MITMeanNormalTotalStress" MinValue="-8275.63974898061" NodeIdAtMin="1237" IncrementAtMin="34" MaxValue="16567.1282902464" NodeIdAtMax="1201" IncrementAtMax="34" />
  <ExtremValue Name="" ID="0" Type="MITMaximumShearStress" MinValue="-2.90020231680898" NodeIdAtMin="46" IncrementAtMin="34" MaxValue="2268.67553554731" NodeIdAtMax="26" IncrementAtMax="34" />
  <ExtremValue Name="" ID="0" Type="MITStressRatio" MinValue="-34279.6601736636" NodeIdAtMin="2379" IncrementAtMin="34" MaxValue="9425.5853583863" NodeIdAtMax="2378" IncrementAtMax="34" />
  <ExtremValue Name="" ID="0" Type="DisplacementX" MinValue="-0.00129988979327208" NodeIdAtMin="108" IncrementAtMin="34" MaxValue="0.0102426546535427" NodeIdAtMax="272" IncrementAtMax="34" />
  <ExtremValue Name="" ID="0" Type="DisplacementY" MinValue="-0.0341598853963619" NodeIdAtMin="271" IncrementAtMin="34" MaxValue="0.00370081403065181" NodeIdAtMax="986" IncrementAtMax="34" />
  <ExtremValue Name="" ID="0" Type="DisplacementNorm" MinValue="8.35156528010267E-47" NodeIdAtMin="107" IncrementAtMin="34" MaxValue="0.034167539185215" NodeIdAtMax="271" IncrementAtMax="34" />
  <ExtremValue Name="" ID="0" Type="CambridgeMeanNormalEffectiveStress" MinValue="-1911.82841136398" NodeIdAtMin="26" IncrementAtMin="34" MaxValue="4594.24606380911" NodeIdAtMax="641" IncrementAtMax="34" />
  <ExtremValue Name="" ID="0" Type="CambridgeMeanNormalTotalStress" MinValue="-8175.17095828151" NodeIdAtMin="1237" IncrementAtMin="34" MaxValue="16604.8759322687" NodeIdAtMax="1201" IncrementAtMax="34" />
  <ExtremValue Name="" ID="0" Type="CambridgeDeviatorStress" MinValue="-1661.22599523229" NodeIdAtMin="1213" IncrementAtMin="34" MaxValue="10220.71699368" NodeIdAtMax="641" IncrementAtMax="34" />
  <ExtremValue Name="" ID="0" Type="CambridgeStressRatio" MinValue="-2223112.69497565" NodeIdAtMin="898" IncrementAtMin="34" MaxValue="957814.80024984" NodeIdAtMax="1224" IncrementAtMax="34" />
  <ExtremValue Name="" ID="0" Type="StrainX" MinValue="-0.0536288321670775" NodeIdAtMin="258" IncrementAtMin="34" MaxValue="0.0319484633545028" NodeIdAtMax="272" IncrementAtMax="34" />
  <ExtremValue Name="" ID="0" Type="StrainY" MinValue="-0.020806985391438" NodeIdAtMin="1520" IncrementAtMin="34" MaxValue="0.0580503602618076" NodeIdAtMax="258" IncrementAtMax="34" />
  <ExtremValue Name="" ID="0" Type="ShearStrainXY" MinValue="-0.177188035951799" NodeIdAtMin="1" IncrementAtMin="34" MaxValue="0.0429430615019672" NodeIdAtMax="108" IncrementAtMax="34" />
  <ExtremValue Name="" ID="0" Type="VolumetricStrain" MinValue="-0.00164795568506611" NodeIdAtMin="1237" IncrementAtMin="34" MaxValue="0.00328008099438955" NodeIdAtMax="1201" IncrementAtMax="34" />
  <ExtremValue Name="" ID="0" Type="DeviatorStrain" MinValue="-0.0112106290355792" NodeIdAtMin="275" IncrementAtMin="34" MaxValue="0.104048086743618" NodeIdAtMax="2" IncrementAtMax="34" />
  <ExtremValue Name="" ID="0" Type="MaximumShearStrain" MinValue="-0.00974436413625886" NodeIdAtMin="275" IncrementAtMin="34" MaxValue="0.088760982983129" NodeIdAtMax="1" IncrementAtMax="34" />
  <ExtremValue Name="" ID="0" Type="MobilizedAngleFriction" MinValue="0" NodeIdAtMin="0" IncrementAtMin="34" MaxValue="90" NodeIdAtMax="10" IncrementAtMax="34" />
  <ExtremValue Name="" ID="0" Type="PlaneStrainMaximumShearAngle" MinValue="-36.2349412568795" NodeIdAtMin="1158" IncrementAtMin="34" MaxValue="173.514456412613" NodeIdAtMax="130" IncrementAtMax="34" />
  <ExtremValue Name="" ID="0" Type="Earth_pressure_coefficient_in_xy_plane" MinValue="-7312.31305378774" NodeIdAtMin="1645" IncrementAtMin="34" MaxValue="2029.09988927591" NodeIdAtMax="1378" IncrementAtMax="34" />
  <ExtremValue Name="" ID="0" Type="MajorEffectivePrincipalStress2D" MinValue="-2336.65826220069" NodeIdAtMin="727" IncrementAtMin="34" MaxValue="2699.10777399117" NodeIdAtMax="25" IncrementAtMax="34" />
  <ExtremValue Name="" ID="0" Type="MinorEffectivePrincipalStress2D" MinValue="-4967.53722640915" NodeIdAtMin="26" IncrementAtMin="34" MaxValue="1003.35475629211" NodeIdAtMax="641" IncrementAtMax="34" />
  <ExtremValue Name="" ID="0" Type="MajorTotalPrincipalStress2D" MinValue="-8091.76857036072" NodeIdAtMin="1237" IncrementAtMin="34" MaxValue="16927.7112003665" NodeIdAtMax="1201" IncrementAtMax="34" />
  <ExtremValue Name="" ID="0" Type="MinorTotalPrincipalStress2D" MinValue="-8459.5109276005" NodeIdAtMin="1237" IncrementAtMin="34" MaxValue="16206.5453801264" NodeIdAtMax="1201" IncrementAtMax="34" />
  <ExtremValue Name="" ID="0" Type="MajorPrincipalStrain2D" MinValue="-0.0102433070620577" NodeIdAtMin="1178" IncrementAtMin="34" MaxValue="0.0888049477819914" NodeIdAtMax="1" IncrementAtMax="34" />
  <ExtremValue Name="" ID="0" Type="MinorPrincipalStrain2D" MinValue="-0.0969517201680933" NodeIdAtMin="2" IncrementAtMin="34" MaxValue="0.00983037909159001" NodeIdAtMax="275" IncrementAtMax="34" />
  <ExtremValue Name="" ID="0" Type="EffectiveStressX" MinValue="-3558.95121054354" NodeIdAtMin="717" IncrementAtMin="35" MaxValue="1201.60317475083" NodeIdAtMax="25" IncrementAtMax="35" />
  <ExtremValue Name="" ID="0" Type="EffectiveStressY" MinValue="-534.908185366138" NodeIdAtMin="260" IncrementAtMin="35" MaxValue="11079.19389453" NodeIdAtMax="641" IncrementAtMax="35" />
  <ExtremValue Name="" ID="0" Type="EffectiveStressZ" MinValue="-3058.52045693713" NodeIdAtMin="727" IncrementAtMin="35" MaxValue="1135.89636662889" NodeIdAtMax="713" IncrementAtMax="35" />
  <ExtremValue Name="" ID="0" Type="ShearStressXY" MinValue="-1903.24845069612" NodeIdAtMin="715" IncrementAtMin="35" MaxValue="918.477810363176" NodeIdAtMax="26" IncrementAtMax="35" />
  <ExtremValue Name="" ID="0" Type="TotalStressX" MinValue="-9131.97755392306" NodeIdAtMin="1184" IncrementAtMin="35" MaxValue="17516.0965327321" NodeIdAtMax="1274" IncrementAtMax="35" />
  <ExtremValue Name="" ID="0" Type="TotalStressY" MinValue="-8729.81196880176" NodeIdAtMin="1237" IncrementAtMin="35" MaxValue="17703.1429040303" NodeIdAtMax="1274" IncrementAtMax="35" />
  <ExtremValue Name="" ID="0" Type="TotalStressZ" MinValue="-9311.73507315382" NodeIdAtMin="1184" IncrementAtMin="35" MaxValue="17311.8364108309" NodeIdAtMax="1274" IncrementAtMax="35" />
  <ExtremValue Name="" ID="0" Type="ExcessPorePressure" MinValue="-9197.0753795969" NodeIdAtMin="1184" IncrementAtMin="35" MaxValue="17200.4011945783" NodeIdAtMax="1274" IncrementAtMax="35" />
  <ExtremValue Name="" ID="0" Type="TotalPorePressure" MinValue="-9136.74403959691" NodeIdAtMin="1184" IncrementAtMin="35" MaxValue="17253.7338245783" NodeIdAtMax="1274" IncrementAtMax="35" />
  <ExtremValue Name="" ID="0" Type="MITMeanNormalEffectiveStress" MinValue="-3058.52045693714" NodeIdAtMin="727" IncrementAtMin="35" MaxValue="992.222717783658" NodeIdAtMax="25" IncrementAtMax="35" />
  <ExtremValue Name="" ID="0" Type="MITMeanNormalTotalStress" MinValue="-9221.85631353844" NodeIdAtMin="1184" IncrementAtMin="35" MaxValue="17413.9664717815" NodeIdAtMax="1274" IncrementAtMax="35" />
  <ExtremValue Name="" ID="0" Type="MITMaximumShearStress" MinValue="-3.57329875392483" NodeIdAtMin="1194" IncrementAtMin="35" MaxValue="2369.72331918535" NodeIdAtMax="26" IncrementAtMax="35" />
  <ExtremValue Name="" ID="0" Type="MITStressRatio" MinValue="-11230.5824426695" NodeIdAtMin="1438" IncrementAtMin="35" MaxValue="7661.82247233633" NodeIdAtMax="436" IncrementAtMax="35" />
  <ExtremValue Name="" ID="0" Type="DisplacementX" MinValue="-0.00116640737726852" NodeIdAtMin="108" IncrementAtMin="35" MaxValue="0.0110685406607032" NodeIdAtMax="272" IncrementAtMax="35" />
  <ExtremValue Name="" ID="0" Type="DisplacementY" MinValue="-0.0361817496682327" NodeIdAtMin="271" IncrementAtMin="35" MaxValue="0.00388916062685247" NodeIdAtMax="986" IncrementAtMax="35" />
  <ExtremValue Name="" ID="0" Type="DisplacementNorm" MinValue="8.9705874599422E-47" NodeIdAtMin="107" IncrementAtMin="35" MaxValue="0.0361898454094238" NodeIdAtMax="271" IncrementAtMax="35" />
  <ExtremValue Name="" ID="0" Type="CambridgeMeanNormalEffectiveStress" MinValue="-1934.62498608175" NodeIdAtMin="26" IncrementAtMin="35" MaxValue="4239.86445452438" NodeIdAtMax="641" IncrementAtMax="35" />
  <ExtremValue Name="" ID="0" Type="CambridgeMeanNormalTotalStress" MinValue="-8980.44464046116" NodeIdAtMin="1184" IncrementAtMin="35" MaxValue="17510.3586158644" NodeIdAtMax="1274" IncrementAtMax="35" />
  <ExtremValue Name="" ID="0" Type="CambridgeDeviatorStress" MinValue="-1722.78711536223" NodeIdAtMin="260" IncrementAtMin="35" MaxValue="10269.8388924253" NodeIdAtMax="641" IncrementAtMax="35" />
  <ExtremValue Name="" ID="0" Type="CambridgeStressRatio" MinValue="-32464.5680477118" NodeIdAtMin="369" IncrementAtMin="35" MaxValue="241412.842671181" NodeIdAtMax="280" IncrementAtMax="35" />
  <ExtremValue Name="" ID="0" Type="StrainX" MinValue="-0.0578317218521074" NodeIdAtMin="258" IncrementAtMin="35" MaxValue="0.0346761164686279" NodeIdAtMax="272" IncrementAtMax="35" />
  <ExtremValue Name="" ID="0" Type="StrainY" MinValue="-0.0232307888245768" NodeIdAtMin="1520" IncrementAtMin="35" MaxValue="0.0625222098037944" NodeIdAtMax="258" IncrementAtMax="35" />
  <ExtremValue Name="" ID="0" Type="ShearStrainXY" MinValue="-0.194728642848199" NodeIdAtMin="1" IncrementAtMin="35" MaxValue="0.0492338731397901" NodeIdAtMax="108" IncrementAtMax="35" />
  <ExtremValue Name="" ID="0" Type="VolumetricStrain" MinValue="-0.0018394150759194" NodeIdAtMin="1184" IncrementAtMin="35" MaxValue="0.0034400802389158" NodeIdAtMax="1274" IncrementAtMax="35" />
  <ExtremValue Name="" ID="0" Type="DeviatorStrain" MinValue="-0.0133510390498689" NodeIdAtMin="275" IncrementAtMin="35" MaxValue="0.113014693933186" NodeIdAtMax="1" IncrementAtMax="35" />
  <ExtremValue Name="" ID="0" Type="MaximumShearStrain" MinValue="-0.0116920894256282" NodeIdAtMin="260" IncrementAtMin="35" MaxValue="0.0975631068388903" NodeIdAtMax="1" IncrementAtMax="35" />
  <ExtremValue Name="" ID="0" Type="MobilizedAngleFriction" MinValue="0" NodeIdAtMin="0" IncrementAtMin="35" MaxValue="90" NodeIdAtMax="12" IncrementAtMax="35" />
  <ExtremValue Name="" ID="0" Type="PlaneStrainMaximumShearAngle" MinValue="-35.9763036974573" NodeIdAtMin="1158" IncrementAtMin="35" MaxValue="183.500520293383" NodeIdAtMax="903" IncrementAtMax="35" />
  <ExtremValue Name="" ID="0" Type="Earth_pressure_coefficient_in_xy_plane" MinValue="-548.462382252015" NodeIdAtMin="403" IncrementAtMin="35" MaxValue="250.152515514017" NodeIdAtMax="2189" IncrementAtMax="35" />
  <ExtremValue Name="" ID="0" Type="MajorEffectivePrincipalStress2D" MinValue="-2344.87705987307" NodeIdAtMin="727" IncrementAtMin="35" MaxValue="2780.97800413956" NodeIdAtMax="25" IncrementAtMax="35" />
  <ExtremValue Name="" ID="0" Type="MinorEffectivePrincipalStress2D" MinValue="-5074.48699796738" NodeIdAtMin="26" IncrementAtMin="35" MaxValue="714.105508577402" NodeIdAtMax="637" IncrementAtMax="35" />
  <ExtremValue Name="" ID="0" Type="MajorTotalPrincipalStress2D" MinValue="-9098.53494481291" NodeIdAtMin="1184" IncrementAtMin="35" MaxValue="17623.9853267967" NodeIdAtMax="1201" IncrementAtMax="35" />
  <ExtremValue Name="" ID="0" Type="MinorTotalPrincipalStress2D" MinValue="-9345.17768226398" NodeIdAtMin="1184" IncrementAtMin="35" MaxValue="17250.2271913193" NodeIdAtMax="1274" IncrementAtMax="35" />
  <ExtremValue Name="" ID="0" Type="MajorPrincipalStrain2D" MinValue="-0.0114007383306843" NodeIdAtMin="275" IncrementAtMin="35" MaxValue="0.0975533347871122" NodeIdAtMax="1" IncrementAtMax="35" />
  <ExtremValue Name="" ID="0" Type="MinorPrincipalStrain2D" MinValue="-0.104325124619764" NodeIdAtMin="2" IncrementAtMin="35" MaxValue="0.0127045623962489" NodeIdAtMax="260" IncrementAtMax="35" />
  <ExtremValue Name="" ID="0" Type="EffectiveStressX" MinValue="-3588.96900712514" NodeIdAtMin="717" IncrementAtMin="36" MaxValue="1208.24180282104" NodeIdAtMax="25" IncrementAtMax="36" />
  <ExtremValue Name="" ID="0" Type="EffectiveStressY" MinValue="-503.237473937237" NodeIdAtMin="260" IncrementAtMin="36" MaxValue="10771.2393176357" NodeIdAtMax="641" IncrementAtMax="36" />
  <ExtremValue Name="" ID="0" Type="EffectiveStressZ" MinValue="-3094.98798697966" NodeIdAtMin="727" IncrementAtMin="36" MaxValue="1133.93126137872" NodeIdAtMax="713" IncrementAtMax="36" />
  <ExtremValue Name="" ID="0" Type="ShearStressXY" MinValue="-1900.94133549461" NodeIdAtMin="715" IncrementAtMin="36" MaxValue="925.825366837098" NodeIdAtMax="26" IncrementAtMax="36" />
  <ExtremValue Name="" ID="0" Type="TotalStressX" MinValue="-9665.51373572041" NodeIdAtMin="1184" IncrementAtMin="36" MaxValue="18053.9699987969" NodeIdAtMax="1274" IncrementAtMax="36" />
  <ExtremValue Name="" ID="0" Type="TotalStressY" MinValue="-9066.83083432336" NodeIdAtMin="1237" IncrementAtMin="36" MaxValue="18204.078384728" NodeIdAtMax="1274" IncrementAtMax="36" />
  <ExtremValue Name="" ID="0" Type="TotalStressZ" MinValue="-9841.82557674467" NodeIdAtMin="1184" IncrementAtMin="36" MaxValue="17826.6073529712" NodeIdAtMax="1274" IncrementAtMax="36" />
  <ExtremValue Name="" ID="0" Type="ExcessPorePressure" MinValue="-9733.99177192444" NodeIdAtMin="1184" IncrementAtMin="36" MaxValue="17712.8605985191" NodeIdAtMax="1274" IncrementAtMax="36" />
  <ExtremValue Name="" ID="0" Type="TotalPorePressure" MinValue="-9673.66043192444" NodeIdAtMin="1184" IncrementAtMin="36" MaxValue="17766.1932285191" NodeIdAtMax="1274" IncrementAtMax="36" />
  <ExtremValue Name="" ID="0" Type="MITMeanNormalEffectiveStress" MinValue="-3094.98798697967" NodeIdAtMin="727" IncrementAtMin="36" MaxValue="991.738422099027" NodeIdAtMax="25" IncrementAtMax="36" />
  <ExtremValue Name="" ID="0" Type="MITMeanNormalTotalStress" MinValue="-9753.66965623254" NodeIdAtMin="1184" IncrementAtMin="36" MaxValue="17940.288675884" NodeIdAtMax="1274" IncrementAtMax="36" />
  <ExtremValue Name="" ID="0" Type="MITMaximumShearStress" MinValue="-4.25711021523408" NodeIdAtMin="1194" IncrementAtMin="36" MaxValue="2401.50162781664" NodeIdAtMax="26" IncrementAtMax="36" />
  <ExtremValue Name="" ID="0" Type="MITStressRatio" MinValue="-77139.8839328463" NodeIdAtMin="1801" IncrementAtMin="36" MaxValue="282742.429043589" NodeIdAtMax="1752" IncrementAtMax="36" />
  <ExtremValue Name="" ID="0" Type="DisplacementX" MinValue="-0.00107791755631177" NodeIdAtMin="108" IncrementAtMin="36" MaxValue="0.0114910990948392" NodeIdAtMax="272" IncrementAtMax="36" />
  <ExtremValue Name="" ID="0" Type="DisplacementY" MinValue="-0.0371991522252348" NodeIdAtMin="271" IncrementAtMin="36" MaxValue="0.00397983812590189" NodeIdAtMax="986" IncrementAtMax="36" />
  <ExtremValue Name="" ID="0" Type="DisplacementNorm" MinValue="9.29234083558833E-47" NodeIdAtMin="107" IncrementAtMin="36" MaxValue="0.0372076534597122" NodeIdAtMax="271" IncrementAtMax="36" />
  <ExtremValue Name="" ID="0" Type="CambridgeMeanNormalEffectiveStress" MinValue="-1935.7275101108" NodeIdAtMin="26" IncrementAtMin="36" MaxValue="4072.04156368114" NodeIdAtMax="641" IncrementAtMax="36" />
  <ExtremValue Name="" ID="0" Type="CambridgeMeanNormalTotalStress" MinValue="-9518.00687244214" NodeIdAtMin="1184" IncrementAtMin="36" MaxValue="18028.218578832" NodeIdAtMax="1274" IncrementAtMax="36" />
  <ExtremValue Name="" ID="0" Type="CambridgeDeviatorStress" MinValue="-1932.26598339202" NodeIdAtMin="260" IncrementAtMin="36" MaxValue="10060.2884018772" NodeIdAtMax="641" IncrementAtMax="36" />
  <ExtremValue Name="" ID="0" Type="CambridgeStressRatio" MinValue="-188945.110852152" NodeIdAtMin="356" IncrementAtMin="36" MaxValue="249265.122075845" NodeIdAtMax="444" IncrementAtMax="36" />
  <ExtremValue Name="" ID="0" Type="StrainX" MinValue="-0.0599761876671739" NodeIdAtMin="258" IncrementAtMin="36" MaxValue="0.036129746153471" NodeIdAtMax="272" IncrementAtMax="36" />
  <ExtremValue Name="" ID="0" Type="StrainY" MinValue="-0.0245186514358655" NodeIdAtMin="1520" IncrementAtMin="36" MaxValue="0.0648193278021823" NodeIdAtMax="258" IncrementAtMax="36" />
  <ExtremValue Name="" ID="0" Type="ShearStrainXY" MinValue="-0.202038523835268" NodeIdAtMin="1" IncrementAtMin="36" MaxValue="0.0511729424698106" NodeIdAtMax="108" IncrementAtMax="36" />
  <ExtremValue Name="" ID="0" Type="VolumetricStrain" MinValue="-0.0019467983543849" NodeIdAtMin="1184" IncrementAtMin="36" MaxValue="0.00354257211970394" NodeIdAtMax="1274" IncrementAtMax="36" />
  <ExtremValue Name="" ID="0" Type="DeviatorStrain" MinValue="-0.0148937943141985" NodeIdAtMin="275" IncrementAtMin="36" MaxValue="0.117192678713576" NodeIdAtMax="1" IncrementAtMax="36" />
  <ExtremValue Name="" ID="0" Type="MaximumShearStrain" MinValue="-0.0130265374488255" NodeIdAtMin="275" IncrementAtMin="36" MaxValue="0.10120195219651" NodeIdAtMax="1" IncrementAtMax="36" />
  <ExtremValue Name="" ID="0" Type="MobilizedAngleFriction" MinValue="0" NodeIdAtMin="0" IncrementAtMin="36" MaxValue="90" NodeIdAtMax="12" IncrementAtMax="36" />
  <ExtremValue Name="" ID="0" Type="PlaneStrainMaximumShearAngle" MinValue="-35.5352196411748" NodeIdAtMin="1158" IncrementAtMin="36" MaxValue="171.237398093712" NodeIdAtMax="902" IncrementAtMax="36" />
  <ExtremValue Name="" ID="0" Type="Earth_pressure_coefficient_in_xy_plane" MinValue="-738.914556326255" NodeIdAtMin="2324" IncrementAtMin="36" MaxValue="2625.31290600156" NodeIdAtMax="2311" IncrementAtMax="36" />
  <ExtremValue Name="" ID="0" Type="MajorEffectivePrincipalStress2D" MinValue="-2356.36627759568" NodeIdAtMin="727" IncrementAtMin="36" MaxValue="2821.00176837731" NodeIdAtMax="25" IncrementAtMax="36" />
  <ExtremValue Name="" ID="0" Type="MinorEffectivePrincipalStress2D" MinValue="-5100.1873533649" NodeIdAtMin="26" IncrementAtMin="36" MaxValue="664.607609470234" NodeIdAtMax="0" IncrementAtMax="36" />
  <ExtremValue Name="" ID="0" Type="MajorTotalPrincipalStress2D" MinValue="-9632.45052678626" NodeIdAtMin="1184" IncrementAtMin="36" MaxValue="18114.4623230935" NodeIdAtMax="1274" IncrementAtMax="36" />
  <ExtremValue Name="" ID="0" Type="MinorTotalPrincipalStress2D" MinValue="-9874.88878567883" NodeIdAtMin="1184" IncrementAtMin="36" MaxValue="17766.1150286746" NodeIdAtMax="1274" IncrementAtMax="36" />
  <ExtremValue Name="" ID="0" Type="MajorPrincipalStrain2D" MinValue="-0.0127636173452625" NodeIdAtMin="275" IncrementAtMin="36" MaxValue="0.101181350679811" NodeIdAtMax="1" IncrementAtMax="36" />
  <ExtremValue Name="" ID="0" Type="MinorPrincipalStrain2D" MinValue="-0.108203166248263" NodeIdAtMin="2" IncrementAtMin="36" MaxValue="0.0132894575523885" NodeIdAtMax="275" IncrementAtMax="36" />
  <ExtremValue Name="" ID="0" Type="EffectiveStressX" MinValue="-3599.89379536833" NodeIdAtMin="717" IncrementAtMin="37" MaxValue="1219.02365939385" NodeIdAtMax="25" IncrementAtMax="37" />
  <ExtremValue Name="" ID="0" Type="EffectiveStressY" MinValue="-450.979388986865" NodeIdAtMin="260" IncrementAtMin="37" MaxValue="10510.9355855041" NodeIdAtMax="641" IncrementAtMax="37" />
  <ExtremValue Name="" ID="0" Type="EffectiveStressZ" MinValue="-3119.33590199432" NodeIdAtMin="727" IncrementAtMin="37" MaxValue="1136.22079059169" NodeIdAtMax="713" IncrementAtMax="37" />
  <ExtremValue Name="" ID="0" Type="ShearStressXY" MinValue="-1916.53084447689" NodeIdAtMin="715" IncrementAtMin="37" MaxValue="915.35449417222" NodeIdAtMax="26" IncrementAtMax="37" />
  <ExtremValue Name="" ID="0" Type="TotalStressX" MinValue="-10192.3411479013" NodeIdAtMin="1184" IncrementAtMin="37" MaxValue="18559.4117539918" NodeIdAtMax="1274" IncrementAtMax="37" />
  <ExtremValue Name="" ID="0" Type="TotalStressY" MinValue="-9570.94500951381" NodeIdAtMin="1184" IncrementAtMin="37" MaxValue="18600.2784373408" NodeIdAtMax="1274" IncrementAtMax="37" />
  <ExtremValue Name="" ID="0" Type="TotalStressZ" MinValue="-10369.8880204677" NodeIdAtMin="1184" IncrementAtMin="37" MaxValue="18300.0990498389" NodeIdAtMax="1274" IncrementAtMax="37" />
  <ExtremValue Name="" ID="0" Type="ExcessPorePressure" MinValue="-10255.6265598401" NodeIdAtMin="1184" IncrementAtMin="37" MaxValue="18154.3207178017" NodeIdAtMax="1274" IncrementAtMax="37" />
  <ExtremValue Name="" ID="0" Type="TotalPorePressure" MinValue="-10195.2952198401" NodeIdAtMin="1184" IncrementAtMin="37" MaxValue="18207.6533478017" NodeIdAtMax="1274" IncrementAtMax="37" />
  <ExtremValue Name="" ID="0" Type="MITMeanNormalEffectiveStress" MinValue="-3119.33590199433" NodeIdAtMin="727" IncrementAtMin="37" MaxValue="994.554828163907" NodeIdAtMax="25" IncrementAtMax="37" />
  <ExtremValue Name="" ID="0" Type="MITMeanNormalTotalStress" MinValue="-10281.1145841845" NodeIdAtMin="1184" IncrementAtMin="37" MaxValue="18429.7554019153" NodeIdAtMax="1274" IncrementAtMax="37" />
  <ExtremValue Name="" ID="0" Type="MITMaximumShearStress" MinValue="-4.97643973277419" NodeIdAtMin="1194" IncrementAtMin="37" MaxValue="2467.92354351206" NodeIdAtMax="26" IncrementAtMax="37" />
  <ExtremValue Name="" ID="0" Type="MITStressRatio" MinValue="-1655.4154183099" NodeIdAtMin="1666" IncrementAtMin="37" MaxValue="3366.33173814939" NodeIdAtMax="1667" IncrementAtMax="37" />
  <ExtremValue Name="" ID="0" Type="DisplacementX" MinValue="-0.00102560228117965" NodeIdAtMin="108" IncrementAtMin="37" MaxValue="0.011908370189643" NodeIdAtMax="272" IncrementAtMax="37" />
  <ExtremValue Name="" ID="0" Type="DisplacementY" MinValue="-0.038226042035742" NodeIdAtMin="271" IncrementAtMin="37" MaxValue="0.00407221918079644" NodeIdAtMax="986" IncrementAtMax="37" />
  <ExtremValue Name="" ID="0" Type="DisplacementNorm" MinValue="9.55420297703103E-47" NodeIdAtMin="107" IncrementAtMin="37" MaxValue="0.0382350254127877" NodeIdAtMax="271" IncrementAtMax="37" />
  <ExtremValue Name="" ID="0" Type="CambridgeMeanNormalEffectiveStress" MinValue="-1941.37493180576" NodeIdAtMin="26" IncrementAtMin="37" MaxValue="3944.3078469816" NodeIdAtMax="641" IncrementAtMax="37" />
  <ExtremValue Name="" ID="0" Type="CambridgeMeanNormalTotalStress" MinValue="-10044.3913926276" NodeIdAtMin="1184" IncrementAtMin="37" MaxValue="18486.5964137238" NodeIdAtMax="1274" IncrementAtMax="37" />
  <ExtremValue Name="" ID="0" Type="CambridgeDeviatorStress" MinValue="-1656.28017083691" NodeIdAtMin="276" IncrementAtMin="37" MaxValue="9860.87337713824" NodeIdAtMax="641" IncrementAtMax="37" />
  <ExtremValue Name="" ID="0" Type="CambridgeStressRatio" MinValue="-2309709.89815202" NodeIdAtMin="1539" IncrementAtMin="37" MaxValue="630608.155841293" NodeIdAtMax="1541" IncrementAtMax="37" />
  <ExtremValue Name="" ID="0" Type="StrainX" MinValue="-0.062161442088517" NodeIdAtMin="258" IncrementAtMin="37" MaxValue="0.0375364257707862" NodeIdAtMax="272" IncrementAtMax="37" />
  <ExtremValue Name="" ID="0" Type="StrainY" MinValue="-0.0257058376184038" NodeIdAtMin="1520" IncrementAtMin="37" MaxValue="0.0671271209976228" NodeIdAtMax="258" IncrementAtMax="37" />
  <ExtremValue Name="" ID="0" Type="ShearStrainXY" MinValue="-0.208624849455369" NodeIdAtMin="1" IncrementAtMin="37" MaxValue="0.0529181048391968" NodeIdAtMax="108" IncrementAtMax="37" />
  <ExtremValue Name="" ID="0" Type="VolumetricStrain" MinValue="-0.00205112531196803" NodeIdAtMin="1184" IncrementAtMin="37" MaxValue="0.00363086414356044" NodeIdAtMax="1274" IncrementAtMax="37" />
  <ExtremValue Name="" ID="0" Type="DeviatorStrain" MinValue="-0.0156664911462076" NodeIdAtMin="263" IncrementAtMin="37" MaxValue="0.120977175578231" NodeIdAtMax="1" IncrementAtMax="37" />
  <ExtremValue Name="" ID="0" Type="MaximumShearStrain" MinValue="-0.0138300956288869" NodeIdAtMin="263" IncrementAtMin="37" MaxValue="0.104527742566863" NodeIdAtMax="13" IncrementAtMax="37" />
  <ExtremValue Name="" ID="0" Type="MobilizedAngleFriction" MinValue="0" NodeIdAtMin="0" IncrementAtMin="37" MaxValue="90" NodeIdAtMax="12" IncrementAtMax="37" />
  <ExtremValue Name="" ID="0" Type="PlaneStrainMaximumShearAngle" MinValue="-35.3966070336131" NodeIdAtMin="1158" IncrementAtMin="37" MaxValue="170.036183319116" NodeIdAtMax="902" IncrementAtMax="37" />
  <ExtremValue Name="" ID="0" Type="Earth_pressure_coefficient_in_xy_plane" MinValue="-534.724352120624" NodeIdAtMin="2401" IncrementAtMin="37" MaxValue="600.036299821671" NodeIdAtMax="207" IncrementAtMax="37" />
  <ExtremValue Name="" ID="0" Type="MajorEffectivePrincipalStress2D" MinValue="-2353.74251008351" NodeIdAtMin="727" IncrementAtMin="37" MaxValue="2859.290163946" NodeIdAtMax="25" IncrementAtMax="37" />
  <ExtremValue Name="" ID="0" Type="MinorEffectivePrincipalStress2D" MinValue="-5160.6733088818" NodeIdAtMin="26" IncrementAtMin="37" MaxValue="643.613010624427" NodeIdAtMax="0" IncrementAtMax="37" />
  <ExtremValue Name="" ID="0" Type="MajorTotalPrincipalStress2D" MinValue="-10155.8358319594" NodeIdAtMin="1184" IncrementAtMin="37" MaxValue="18615.1429479635" NodeIdAtMax="1274" IncrementAtMax="37" />
  <ExtremValue Name="" ID="0" Type="MinorTotalPrincipalStress2D" MinValue="-10406.3933364096" NodeIdAtMin="1184" IncrementAtMin="37" MaxValue="18244.3678558672" NodeIdAtMax="1274" IncrementAtMax="37" />
  <ExtremValue Name="" ID="0" Type="MajorPrincipalStrain2D" MinValue="-0.0135358207353495" NodeIdAtMin="263" IncrementAtMin="37" MaxValue="0.104514209087096" NodeIdAtMax="14" IncrementAtMax="37" />
  <ExtremValue Name="" ID="0" Type="MinorPrincipalStrain2D" MinValue="-0.112105090692951" NodeIdAtMin="2" IncrementAtMin="37" MaxValue="0.0141243705224243" NodeIdAtMax="263" IncrementAtMax="37" />
  <ExtremValue Name="" ID="0" Type="EffectiveStressX" MinValue="-3620.95312383364" NodeIdAtMin="717" IncrementAtMin="38" MaxValue="1218.9958483842" NodeIdAtMax="25" IncrementAtMax="38" />
  <ExtremValue Name="" ID="0" Type="EffectiveStressY" MinValue="-447.172240318435" NodeIdAtMin="26" IncrementAtMin="38" MaxValue="10175.7982276759" NodeIdAtMax="641" IncrementAtMax="38" />
  <ExtremValue Name="" ID="0" Type="EffectiveStressZ" MinValue="-3158.80992669891" NodeIdAtMin="727" IncrementAtMin="38" MaxValue="1140.24859873738" NodeIdAtMax="713" IncrementAtMax="38" />
  <ExtremValue Name="" ID="0" Type="ShearStressXY" MinValue="-1913.86659906525" NodeIdAtMin="715" IncrementAtMin="38" MaxValue="931.386646228415" NodeIdAtMax="26" IncrementAtMax="38" />
  <ExtremValue Name="" ID="0" Type="TotalStressX" MinValue="-10784.9628589165" NodeIdAtMin="1184" IncrementAtMin="38" MaxValue="19110.8770656969" NodeIdAtMax="1274" IncrementAtMax="38" />
  <ExtremValue Name="" ID="0" Type="TotalStressY" MinValue="-10182.675883642" NodeIdAtMin="1184" IncrementAtMin="38" MaxValue="19124.7031953186" NodeIdAtMax="1274" IncrementAtMax="38" />
  <ExtremValue Name="" ID="0" Type="TotalStressZ" MinValue="-10958.0811352703" NodeIdAtMin="1184" IncrementAtMin="38" MaxValue="18834.9203518851" NodeIdAtMax="1274" IncrementAtMax="38" />
  <ExtremValue Name="" ID="0" Type="ExcessPorePressure" MinValue="-10853.7769701667" NodeIdAtMin="1184" IncrementAtMin="38" MaxValue="18690.5547287628" NodeIdAtMax="1274" IncrementAtMax="38" />
  <ExtremValue Name="" ID="0" Type="TotalPorePressure" MinValue="-10793.4456301667" NodeIdAtMin="1184" IncrementAtMin="38" MaxValue="18743.8873587628" NodeIdAtMax="1274" IncrementAtMax="38" />
  <ExtremValue Name="" ID="0" Type="MITMeanNormalEffectiveStress" MinValue="-3158.80992669892" NodeIdAtMin="727" IncrementAtMin="38" MaxValue="990.792911107398" NodeIdAtMax="25" IncrementAtMax="38" />
  <ExtremValue Name="" ID="0" Type="MITMeanNormalTotalStress" MinValue="-10871.5219970934" NodeIdAtMin="1184" IncrementAtMin="38" MaxValue="18972.898708791" NodeIdAtMax="1274" IncrementAtMax="38" />
  <ExtremValue Name="" ID="0" Type="MITMaximumShearStress" MinValue="-6.03196861978226" NodeIdAtMin="1194" IncrementAtMin="38" MaxValue="2502.02000082608" NodeIdAtMax="26" IncrementAtMax="38" />
  <ExtremValue Name="" ID="0" Type="MITStressRatio" MinValue="-23144.4281279103" NodeIdAtMin="1805" IncrementAtMin="38" MaxValue="27896.3920548254" NodeIdAtMax="1818" IncrementAtMax="38" />
  <ExtremValue Name="" ID="0" Type="DisplacementX" MinValue="-0.00089530736629302" NodeIdAtMin="108" IncrementAtMin="38" MaxValue="0.0123476391205277" NodeIdAtMax="272" IncrementAtMax="38" />
  <ExtremValue Name="" ID="0" Type="DisplacementY" MinValue="-0.0392424003274064" NodeIdAtMin="271" IncrementAtMin="38" MaxValue="0.00426723710326594" NodeIdAtMax="1521" IncrementAtMax="38" />
  <ExtremValue Name="" ID="0" Type="DisplacementNorm" MinValue="9.83452986463826E-47" NodeIdAtMin="107" IncrementAtMin="38" MaxValue="0.0392515415821883" NodeIdAtMax="271" IncrementAtMax="38" />
  <ExtremValue Name="" ID="0" Type="CambridgeMeanNormalEffectiveStress" MinValue="-1941.92896647009" NodeIdAtMin="26" IncrementAtMin="38" MaxValue="3808.74841954741" NodeIdAtMax="641" IncrementAtMax="38" />
  <ExtremValue Name="" ID="0" Type="CambridgeMeanNormalTotalStress" MinValue="-10641.9066259429" NodeIdAtMin="1184" IncrementAtMin="38" MaxValue="19023.5002043002" NodeIdAtMax="1274" IncrementAtMax="38" />
  <ExtremValue Name="" ID="0" Type="CambridgeDeviatorStress" MinValue="-1591.27183337174" NodeIdAtMin="510" IncrementAtMin="38" MaxValue="9560.7618820499" NodeIdAtMax="641" IncrementAtMax="38" />
  <ExtremValue Name="" ID="0" Type="CambridgeStressRatio" MinValue="-2564381.93345773" NodeIdAtMin="1512" IncrementAtMin="38" MaxValue="9394898.66879794" NodeIdAtMax="1540" IncrementAtMax="38" />
  <ExtremValue Name="" ID="0" Type="StrainX" MinValue="-0.064440670476931" NodeIdAtMin="258" IncrementAtMin="38" MaxValue="0.039029513061415" NodeIdAtMax="272" IncrementAtMax="38" />
  <ExtremValue Name="" ID="0" Type="StrainY" MinValue="-0.0270567985590022" NodeIdAtMin="1520" IncrementAtMin="38" MaxValue="0.0695423768100204" NodeIdAtMax="258" IncrementAtMax="38" />
  <ExtremValue Name="" ID="0" Type="ShearStrainXY" MinValue="-0.216121014878931" NodeIdAtMin="13" IncrementAtMin="38" MaxValue="0.054328603822904" NodeIdAtMax="108" IncrementAtMax="38" />
  <ExtremValue Name="" ID="0" Type="VolumetricStrain" MinValue="-0.00217075539403334" NodeIdAtMin="1184" IncrementAtMin="38" MaxValue="0.00373811094575263" NodeIdAtMax="1274" IncrementAtMax="38" />
  <ExtremValue Name="" ID="0" Type="DeviatorStrain" MinValue="-0.0162400871426076" NodeIdAtMin="263" IncrementAtMin="38" MaxValue="0.125901350480806" NodeIdAtMax="14" IncrementAtMax="38" />
  <ExtremValue Name="" ID="0" Type="MaximumShearStrain" MinValue="-0.0142456170671539" NodeIdAtMin="263" IncrementAtMin="38" MaxValue="0.109023782450797" NodeIdAtMax="14" IncrementAtMax="38" />
  <ExtremValue Name="" ID="0" Type="MobilizedAngleFriction" MinValue="0" NodeIdAtMin="0" IncrementAtMin="38" MaxValue="90" NodeIdAtMax="11" IncrementAtMax="38" />
  <ExtremValue Name="" ID="0" Type="PlaneStrainMaximumShearAngle" MinValue="-35.2354791475574" NodeIdAtMin="1158" IncrementAtMin="38" MaxValue="206.773105816262" NodeIdAtMax="109" IncrementAtMax="38" />
  <ExtremValue Name="" ID="0" Type="Earth_pressure_coefficient_in_xy_plane" MinValue="-2382.64565831658" NodeIdAtMin="366" IncrementAtMin="38" MaxValue="657.19647520031" NodeIdAtMax="2253" IncrementAtMax="38" />
  <ExtremValue Name="" ID="0" Type="MajorEffectivePrincipalStress2D" MinValue="-2365.84180256409" NodeIdAtMin="727" IncrementAtMin="38" MaxValue="2891.41896774373" NodeIdAtMax="25" IncrementAtMax="38" />
  <ExtremValue Name="" ID="0" Type="MinorEffectivePrincipalStress2D" MinValue="-5191.32733037199" NodeIdAtMin="26" IncrementAtMin="38" MaxValue="622.391115883228" NodeIdAtMax="0" IncrementAtMax="38" />
  <ExtremValue Name="" ID="0" Type="MajorTotalPrincipalStress2D" MinValue="-10755.1806616511" NodeIdAtMin="1184" IncrementAtMin="38" MaxValue="19163.1145651994" NodeIdAtMax="1274" IncrementAtMax="38" />
  <ExtremValue Name="" ID="0" Type="MinorTotalPrincipalStress2D" MinValue="-10987.8633325357" NodeIdAtMin="1184" IncrementAtMin="38" MaxValue="18782.6828523826" NodeIdAtMax="1274" IncrementAtMax="38" />
  <ExtremValue Name="" ID="0" Type="MajorPrincipalStrain2D" MinValue="-0.0139447721842539" NodeIdAtMin="263" IncrementAtMin="38" MaxValue="0.109017411252412" NodeIdAtMax="14" IncrementAtMax="38" />
  <ExtremValue Name="" ID="0" Type="MinorPrincipalStrain2D" MinValue="-0.116030370875667" NodeIdAtMin="2" IncrementAtMin="38" MaxValue="0.0145464619500539" NodeIdAtMax="263" IncrementAtMax="38" />
  <ExtremValue Name="" ID="0" Type="EffectiveStressX" MinValue="-3677.84353593898" NodeIdAtMin="717" IncrementAtMin="39" MaxValue="1261.90413922715" NodeIdAtMax="716" IncrementAtMax="39" />
  <ExtremValue Name="" ID="0" Type="EffectiveStressY" MinValue="-494.121091848199" NodeIdAtMin="278" IncrementAtMin="39" MaxValue="9651.25900994521" NodeIdAtMax="641" IncrementAtMax="39" />
  <ExtremValue Name="" ID="0" Type="EffectiveStressZ" MinValue="-3204.95714700588" NodeIdAtMin="727" IncrementAtMin="39" MaxValue="1130.45814383958" NodeIdAtMax="713" IncrementAtMax="39" />
  <ExtremValue Name="" ID="0" Type="ShearStressXY" MinValue="-1920.9848525969" NodeIdAtMin="715" IncrementAtMin="39" MaxValue="959.133853732043" NodeIdAtMax="26" IncrementAtMax="39" />
  <ExtremValue Name="" ID="0" Type="TotalStressX" MinValue="-11345.3624320257" NodeIdAtMin="1184" IncrementAtMin="39" MaxValue="19682.2529689844" NodeIdAtMax="1274" IncrementAtMax="39" />
  <ExtremValue Name="" ID="0" Type="TotalStressY" MinValue="-10736.2668741864" NodeIdAtMin="1184" IncrementAtMin="39" MaxValue="19652.9436701481" NodeIdAtMax="1274" IncrementAtMax="39" />
  <ExtremValue Name="" ID="0" Type="TotalStressZ" MinValue="-11520.9005850441" NodeIdAtMin="1184" IncrementAtMin="39" MaxValue="19373.6343526555" NodeIdAtMax="1274" IncrementAtMax="39" />
  <ExtremValue Name="" ID="0" Type="ExcessPorePressure" MinValue="-11407.8229140558" NodeIdAtMin="1184" IncrementAtMin="39" MaxValue="19243.5218519079" NodeIdAtMax="1274" IncrementAtMax="39" />
  <ExtremValue Name="" ID="0" Type="TotalPorePressure" MinValue="-11347.4915740558" NodeIdAtMin="1184" IncrementAtMin="39" MaxValue="19296.8544819079" NodeIdAtMax="1274" IncrementAtMax="39" />
  <ExtremValue Name="" ID="0" Type="MITMeanNormalEffectiveStress" MinValue="-3204.9571470059" NodeIdAtMin="727" IncrementAtMin="39" MaxValue="994.825590546925" NodeIdAtMax="25" IncrementAtMax="39" />
  <ExtremValue Name="" ID="0" Type="MITMeanNormalTotalStress" MinValue="-11433.1315085349" NodeIdAtMin="1184" IncrementAtMin="39" MaxValue="19527.9436608199" NodeIdAtMax="1274" IncrementAtMax="39" />
  <ExtremValue Name="" ID="0" Type="MITMaximumShearStress" MinValue="-6.48381115041382" NodeIdAtMin="1194" IncrementAtMin="39" MaxValue="2550.25317673241" NodeIdAtMax="26" IncrementAtMax="39" />
  <ExtremValue Name="" ID="0" Type="MITStressRatio" MinValue="-1457.98437351804" NodeIdAtMin="2025" IncrementAtMin="39" MaxValue="1806.06032931387" NodeIdAtMax="2301" IncrementAtMax="39" />
  <ExtremValue Name="" ID="0" Type="DisplacementX" MinValue="-0.000883988899209783" NodeIdAtMin="269" IncrementAtMin="39" MaxValue="0.0127997242555742" NodeIdAtMax="272" IncrementAtMax="39" />
  <ExtremValue Name="" ID="0" Type="DisplacementY" MinValue="-0.0402657708950527" NodeIdAtMin="271" IncrementAtMin="39" MaxValue="0.00472631548949064" NodeIdAtMax="1521" IncrementAtMax="39" />
  <ExtremValue Name="" ID="0" Type="DisplacementNorm" MinValue="1.01599130412397E-46" NodeIdAtMin="107" IncrementAtMin="39" MaxValue="0.0402755244965714" NodeIdAtMax="271" IncrementAtMax="39" />
  <ExtremValue Name="" ID="0" Type="CambridgeMeanNormalEffectiveStress" MinValue="-1969.15002050663" NodeIdAtMin="26" IncrementAtMin="39" MaxValue="3589.76446867681" NodeIdAtMax="641" IncrementAtMax="39" />
  <ExtremValue Name="" ID="0" Type="CambridgeMeanNormalTotalStress" MinValue="-11200.8432970854" NodeIdAtMin="1184" IncrementAtMin="39" MaxValue="19569.610330596" NodeIdAtMax="1274" IncrementAtMax="39" />
  <ExtremValue Name="" ID="0" Type="CambridgeDeviatorStress" MinValue="-1590.50231478567" NodeIdAtMin="275" IncrementAtMin="39" MaxValue="9102.06435825166" NodeIdAtMax="641" IncrementAtMax="39" />
  <ExtremValue Name="" ID="0" Type="CambridgeStressRatio" MinValue="-516688.881238342" NodeIdAtMin="266" IncrementAtMin="39" MaxValue="712360.91424551" NodeIdAtMax="261" IncrementAtMax="39" />
  <ExtremValue Name="" ID="0" Type="StrainX" MinValue="-0.0667624875821354" NodeIdAtMin="258" IncrementAtMin="39" MaxValue="0.0406237531489943" NodeIdAtMax="272" IncrementAtMax="39" />
  <ExtremValue Name="" ID="0" Type="StrainY" MinValue="-0.0284923112057211" NodeIdAtMin="1520" IncrementAtMin="39" MaxValue="0.0720335420008776" NodeIdAtMax="258" IncrementAtMax="39" />
  <ExtremValue Name="" ID="0" Type="ShearStrainXY" MinValue="-0.225402649653203" NodeIdAtMin="14" IncrementAtMin="39" MaxValue="0.0558555804719202" NodeIdAtMax="108" IncrementAtMax="39" />
  <ExtremValue Name="" ID="0" Type="VolumetricStrain" MinValue="-0.00228156458281117" NodeIdAtMin="1184" IncrementAtMin="39" MaxValue="0.00384870437038164" NodeIdAtMax="1274" IncrementAtMax="39" />
  <ExtremValue Name="" ID="0" Type="DeviatorStrain" MinValue="-0.0164751946563223" NodeIdAtMin="274" IncrementAtMin="39" MaxValue="0.13204220810116" NodeIdAtMax="15" IncrementAtMax="39" />
  <ExtremValue Name="" ID="0" Type="MaximumShearStrain" MinValue="-0.014320279512743" NodeIdAtMin="274" IncrementAtMin="39" MaxValue="0.11434463688939" NodeIdAtMax="15" IncrementAtMax="39" />
  <ExtremValue Name="" ID="0" Type="MobilizedAngleFriction" MinValue="0" NodeIdAtMin="0" IncrementAtMin="39" MaxValue="90" NodeIdAtMax="12" IncrementAtMax="39" />
  <ExtremValue Name="" ID="0" Type="PlaneStrainMaximumShearAngle" MinValue="-36.6652745738516" NodeIdAtMin="1154" IncrementAtMin="39" MaxValue="155.856831586114" NodeIdAtMax="152" IncrementAtMax="39" />
  <ExtremValue Name="" ID="0" Type="Earth_pressure_coefficient_in_xy_plane" MinValue="-1309.42492629721" NodeIdAtMin="221" IncrementAtMin="39" MaxValue="663.326298815096" NodeIdAtMax="317" IncrementAtMax="39" />
  <ExtremValue Name="" ID="0" Type="MajorEffectivePrincipalStress2D" MinValue="-2382.17625267306" NodeIdAtMin="727" IncrementAtMin="39" MaxValue="2945.31085316955" NodeIdAtMax="25" IncrementAtMax="39" />
  <ExtremValue Name="" ID="0" Type="MinorEffectivePrincipalStress2D" MinValue="-5257.38208946263" NodeIdAtMin="26" IncrementAtMin="39" MaxValue="596.794146472451" NodeIdAtMax="0" IncrementAtMax="39" />
  <ExtremValue Name="" ID="0" Type="MajorTotalPrincipalStress2D" MinValue="-11307.7288667272" NodeIdAtMin="1184" IncrementAtMin="39" MaxValue="19741.0098693747" NodeIdAtMax="1274" IncrementAtMax="39" />
  <ExtremValue Name="" ID="0" Type="MinorTotalPrincipalStress2D" MinValue="-11558.5341503426" NodeIdAtMin="1184" IncrementAtMin="39" MaxValue="19314.8774522652" NodeIdAtMax="1274" IncrementAtMax="39" />
  <ExtremValue Name="" ID="0" Type="MajorPrincipalStrain2D" MinValue="-0.0142432590938347" NodeIdAtMin="274" IncrementAtMin="39" MaxValue="0.114337593001076" NodeIdAtMax="15" IncrementAtMax="39" />
  <ExtremValue Name="" ID="0" Type="MinorPrincipalStrain2D" MinValue="-0.12021470481634" NodeIdAtMin="2" IncrementAtMin="39" MaxValue="0.0143972999316513" NodeIdAtMax="274" IncrementAtMax="39" />
  <ExtremValue Name="" ID="0" Type="EffectiveStressX" MinValue="-3599.88342426363" NodeIdAtMin="717" IncrementAtMin="40" MaxValue="1277.4832868087" NodeIdAtMax="716" IncrementAtMax="40" />
  <ExtremValue Name="" ID="0" Type="EffectiveStressY" MinValue="-500.660459446208" NodeIdAtMin="278" IncrementAtMin="40" MaxValue="9503.17405903594" NodeIdAtMax="641" IncrementAtMax="40" />
  <ExtremValue Name="" ID="0" Type="EffectiveStressZ" MinValue="-3214.54152172069" NodeIdAtMin="727" IncrementAtMin="40" MaxValue="1129.0497875346" NodeIdAtMax="713" IncrementAtMax="40" />
  <ExtremValue Name="" ID="0" Type="ShearStressXY" MinValue="-1876.29429823921" NodeIdAtMin="715" IncrementAtMin="40" MaxValue="939.563876080158" NodeIdAtMax="26" IncrementAtMax="40" />
  <ExtremValue Name="" ID="0" Type="TotalStressX" MinValue="-11869.7998423402" NodeIdAtMin="1184" IncrementAtMin="40" MaxValue="20220.6500191814" NodeIdAtMax="1274" IncrementAtMax="40" />
  <ExtremValue Name="" ID="0" Type="TotalStressY" MinValue="-11265.4105562096" NodeIdAtMin="1184" IncrementAtMin="40" MaxValue="20159.0585171175" NodeIdAtMax="1274" IncrementAtMax="40" />
  <ExtremValue Name="" ID="0" Type="TotalStressZ" MinValue="-12040.882847266" NodeIdAtMin="1184" IncrementAtMin="40" MaxValue="19895.5744757171" NodeIdAtMax="1274" IncrementAtMax="40" />
  <ExtremValue Name="" ID="0" Type="ExcessPorePressure" MinValue="-11932.4565573021" NodeIdAtMin="1184" IncrementAtMin="40" MaxValue="19769.7142457563" NodeIdAtMax="1274" IncrementAtMax="40" />
  <ExtremValue Name="" ID="0" Type="TotalPorePressure" MinValue="-11872.1252173021" NodeIdAtMin="1184" IncrementAtMin="40" MaxValue="19823.0468757563" NodeIdAtMax="1274" IncrementAtMax="40" />
  <ExtremValue Name="" ID="0" Type="MITMeanNormalEffectiveStress" MinValue="-3214.5415217207" NodeIdAtMin="727" IncrementAtMin="40" MaxValue="958.690641944542" NodeIdAtMax="25" IncrementAtMax="40" />
  <ExtremValue Name="" ID="0" Type="MITMeanNormalTotalStress" MinValue="-11955.3413448031" NodeIdAtMin="1184" IncrementAtMin="40" MaxValue="20058.1122474492" NodeIdAtMax="1274" IncrementAtMax="40" />
  <ExtremValue Name="" ID="0" Type="MITMaximumShearStress" MinValue="-6.39439652738104" NodeIdAtMin="1194" IncrementAtMin="40" MaxValue="2539.2942948209" NodeIdAtMax="26" IncrementAtMax="40" />
  <ExtremValue Name="" ID="0" Type="MITStressRatio" MinValue="-1905.23787344458" NodeIdAtMin="2025" IncrementAtMin="40" MaxValue="2219.63198595233" NodeIdAtMax="254" IncrementAtMax="40" />
  <ExtremValue Name="" ID="0" Type="DisplacementX" MinValue="-0.000929345767068017" NodeIdAtMin="269" IncrementAtMin="40" MaxValue="0.0132201023096383" NodeIdAtMax="272" IncrementAtMax="40" />
  <ExtremValue Name="" ID="0" Type="DisplacementY" MinValue="-0.0412886617111721" NodeIdAtMin="271" IncrementAtMin="40" MaxValue="0.00505735397418158" NodeIdAtMax="1521" IncrementAtMax="40" />
  <ExtremValue Name="" ID="0" Type="DisplacementNorm" MinValue="1.0437817340893E-46" NodeIdAtMin="107" IncrementAtMin="40" MaxValue="0.041298627259693" NodeIdAtMax="271" IncrementAtMax="40" />
  <ExtremValue Name="" ID="0" Type="CambridgeMeanNormalEffectiveStress" MinValue="-1920.41054778033" NodeIdAtMin="26" IncrementAtMin="40" MaxValue="3536.01529182679" NodeIdAtMax="641" IncrementAtMax="40" />
  <ExtremValue Name="" ID="0" Type="CambridgeMeanNormalTotalStress" MinValue="-11725.3644152719" NodeIdAtMin="1184" IncrementAtMin="40" MaxValue="20091.7610040053" NodeIdAtMax="1274" IncrementAtMax="40" />
  <ExtremValue Name="" ID="0" Type="CambridgeDeviatorStress" MinValue="-1581.68887708408" NodeIdAtMin="510" IncrementAtMin="40" MaxValue="8960.24053106253" NodeIdAtMax="641" IncrementAtMax="40" />
  <ExtremValue Name="" ID="0" Type="CambridgeStressRatio" MinValue="-171473.846956327" NodeIdAtMin="444" IncrementAtMin="40" MaxValue="47828836.5491848" NodeIdAtMax="368" IncrementAtMax="40" />
  <ExtremValue Name="" ID="0" Type="StrainX" MinValue="-0.0689559786016084" NodeIdAtMin="258" IncrementAtMin="40" MaxValue="0.0420703836868196" NodeIdAtMax="272" IncrementAtMax="40" />
  <ExtremValue Name="" ID="0" Type="StrainY" MinValue="-0.0297163051709884" NodeIdAtMin="1520" IncrementAtMin="40" MaxValue="0.0743695687239648" NodeIdAtMax="258" IncrementAtMax="40" />
  <ExtremValue Name="" ID="0" Type="ShearStrainXY" MinValue="-0.232122341713833" NodeIdAtMin="14" IncrementAtMin="40" MaxValue="0.0571103535434759" NodeIdAtMax="108" IncrementAtMax="40" />
  <ExtremValue Name="" ID="0" Type="VolumetricStrain" MinValue="-0.00238649131146042" NodeIdAtMin="1184" IncrementAtMin="40" MaxValue="0.00395394284915132" NodeIdAtMax="1274" IncrementAtMax="40" />
  <ExtremValue Name="" ID="0" Type="DeviatorStrain" MinValue="-0.0171411933656316" NodeIdAtMin="274" IncrementAtMin="40" MaxValue="0.136140364216993" NodeIdAtMax="15" IncrementAtMax="40" />
  <ExtremValue Name="" ID="0" Type="MaximumShearStrain" MinValue="-0.0149067363038937" NodeIdAtMin="274" IncrementAtMin="40" MaxValue="0.117893990842663" NodeIdAtMax="15" IncrementAtMax="40" />
  <ExtremValue Name="" ID="0" Type="MobilizedAngleFriction" MinValue="0" NodeIdAtMin="0" IncrementAtMin="40" MaxValue="90" NodeIdAtMax="14" IncrementAtMax="40" />
  <ExtremValue Name="" ID="0" Type="PlaneStrainMaximumShearAngle" MinValue="-36.4158865034238" NodeIdAtMin="1154" IncrementAtMin="40" MaxValue="163.590532209059" NodeIdAtMax="152" IncrementAtMax="40" />
  <ExtremValue Name="" ID="0" Type="Earth_pressure_coefficient_in_xy_plane" MinValue="-5913.35900292763" NodeIdAtMin="2347" IncrementAtMin="40" MaxValue="1617.18633446669" NodeIdAtMax="2252" IncrementAtMax="40" />
  <ExtremValue Name="" ID="0" Type="MajorEffectivePrincipalStress2D" MinValue="-2364.67551219355" NodeIdAtMin="727" IncrementAtMin="40" MaxValue="2890.20981955565" NodeIdAtMax="25" IncrementAtMax="40" />
  <ExtremValue Name="" ID="0" Type="MinorEffectivePrincipalStress2D" MinValue="-5195.60874648952" NodeIdAtMin="26" IncrementAtMin="40" MaxValue="592.717876071661" NodeIdAtMax="0" IncrementAtMax="40" />
  <ExtremValue Name="" ID="0" Type="MajorTotalPrincipalStress2D" MinValue="-11831.3346728351" NodeIdAtMin="1184" IncrementAtMin="40" MaxValue="20281.5836874574" NodeIdAtMax="1274" IncrementAtMax="40" />
  <ExtremValue Name="" ID="0" Type="MinorTotalPrincipalStress2D" MinValue="-12079.3480167711" NodeIdAtMin="1184" IncrementAtMin="40" MaxValue="19834.6408074411" NodeIdAtMax="1274" IncrementAtMax="40" />
  <ExtremValue Name="" ID="0" Type="MajorPrincipalStrain2D" MinValue="-0.0148491267146105" NodeIdAtMin="274" IncrementAtMin="40" MaxValue="0.117881038984152" NodeIdAtMax="15" IncrementAtMax="40" />
  <ExtremValue Name="" ID="0" Type="MinorPrincipalStrain2D" MinValue="-0.124098912445868" NodeIdAtMin="2" IncrementAtMin="40" MaxValue="0.014964345893177" NodeIdAtMax="274" IncrementAtMax="40" />
  <ExtremValue Name="" ID="0" Type="EffectiveStressX" MinValue="-3665.88406605929" NodeIdAtMin="717" IncrementAtMin="41" MaxValue="1307.0828713209" NodeIdAtMax="716" IncrementAtMax="41" />
  <ExtremValue Name="" ID="0" Type="EffectiveStressY" MinValue="-480.232260813589" NodeIdAtMin="278" IncrementAtMin="41" MaxValue="9352.57500914318" NodeIdAtMax="641" IncrementAtMax="41" />
  <ExtremValue Name="" ID="0" Type="EffectiveStressZ" MinValue="-3259.57264791958" NodeIdAtMin="727" IncrementAtMin="41" MaxValue="1141.8358877058" NodeIdAtMax="713" IncrementAtMax="41" />
  <ExtremValue Name="" ID="0" Type="ShearStressXY" MinValue="-1892.81925014865" NodeIdAtMin="715" IncrementAtMin="41" MaxValue="964.598964671" NodeIdAtMax="26" IncrementAtMax="41" />
  <ExtremValue Name="" ID="0" Type="TotalStressX" MinValue="-12395.037353354" NodeIdAtMin="1184" IncrementAtMin="41" MaxValue="20755.8942134075" NodeIdAtMax="1274" IncrementAtMax="41" />
  <ExtremValue Name="" ID="0" Type="TotalStressY" MinValue="-11798.9729829006" NodeIdAtMin="1184" IncrementAtMin="41" MaxValue="20698.0504291749" NodeIdAtMax="1274" IncrementAtMax="41" />
  <ExtremValue Name="" ID="0" Type="TotalStressZ" MinValue="-12565.0922374431" NodeIdAtMin="1184" IncrementAtMin="41" MaxValue="20432.1780121928" NodeIdAtMax="1274" IncrementAtMax="41" />
  <ExtremValue Name="" ID="0" Type="ExcessPorePressure" MinValue="-12456.2717068312" NodeIdAtMin="1184" IncrementAtMin="41" MaxValue="20321.3044301104" NodeIdAtMax="1274" IncrementAtMax="41" />
  <ExtremValue Name="" ID="0" Type="TotalPorePressure" MinValue="-12395.9403668312" NodeIdAtMin="1184" IncrementAtMin="41" MaxValue="20374.6370601104" NodeIdAtMax="1274" IncrementAtMax="41" />
  <ExtremValue Name="" ID="0" Type="MITMeanNormalEffectiveStress" MinValue="-3259.57264791959" NodeIdAtMin="727" IncrementAtMin="41" MaxValue="977.785092759771" NodeIdAtMax="25" IncrementAtMax="41" />
  <ExtremValue Name="" ID="0" Type="MITMeanNormalTotalStress" MinValue="-12480.0647953985" NodeIdAtMin="1184" IncrementAtMin="41" MaxValue="20594.0361128002" NodeIdAtMax="1274" IncrementAtMax="41" />
  <ExtremValue Name="" ID="0" Type="MITMaximumShearStress" MinValue="-29.842531662958" NodeIdAtMin="1" IncrementAtMin="41" MaxValue="2576.26654089976" NodeIdAtMax="26" IncrementAtMax="41" />
  <ExtremValue Name="" ID="0" Type="MITStressRatio" MinValue="-3839.862633758" NodeIdAtMin="2378" IncrementAtMin="41" MaxValue="13909.9451986996" NodeIdAtMax="2376" IncrementAtMax="41" />
  <ExtremValue Name="" ID="0" Type="DisplacementX" MinValue="-0.00096357058676661" NodeIdAtMin="269" IncrementAtMin="41" MaxValue="0.0136277544837568" NodeIdAtMax="272" IncrementAtMax="41" />
  <ExtremValue Name="" ID="0" Type="DisplacementY" MinValue="-0.0423180834226603" NodeIdAtMin="271" IncrementAtMin="41" MaxValue="0.00538840657157836" NodeIdAtMax="1521" IncrementAtMax="41" />
  <ExtremValue Name="" ID="0" Type="DisplacementNorm" MinValue="1.07753937697377E-46" NodeIdAtMin="107" IncrementAtMin="41" MaxValue="0.042328195373517" NodeIdAtMax="271" IncrementAtMax="41" />
  <ExtremValue Name="" ID="0" Type="CambridgeMeanNormalEffectiveStress" MinValue="-1958.60889903094" NodeIdAtMin="26" IncrementAtMin="41" MaxValue="3424.25738437958" NodeIdAtMax="641" IncrementAtMax="41" />
  <ExtremValue Name="" ID="0" Type="CambridgeMeanNormalTotalStress" MinValue="-12253.0341912326" NodeIdAtMin="1184" IncrementAtMin="41" MaxValue="20628.7075515917" NodeIdAtMax="1274" IncrementAtMax="41" />
  <ExtremValue Name="" ID="0" Type="CambridgeDeviatorStress" MinValue="-1575.8412001661" NodeIdAtMin="510" IncrementAtMin="41" MaxValue="8902.22705837265" NodeIdAtMax="641" IncrementAtMax="41" />
  <ExtremValue Name="" ID="0" Type="CambridgeStressRatio" MinValue="-55714.6256158941" NodeIdAtMin="1492" IncrementAtMin="41" MaxValue="142637.390611086" NodeIdAtMax="268" IncrementAtMax="41" />
  <ExtremValue Name="" ID="0" Type="StrainX" MinValue="-0.0710977764583599" NodeIdAtMin="258" IncrementAtMin="41" MaxValue="0.043434332050944" NodeIdAtMax="272" IncrementAtMax="41" />
  <ExtremValue Name="" ID="0" Type="StrainY" MinValue="-0.0308650226679232" NodeIdAtMin="1520" IncrementAtMin="41" MaxValue="0.0766636649971499" NodeIdAtMax="258" IncrementAtMax="41" />
  <ExtremValue Name="" ID="0" Type="ShearStrainXY" MinValue="-0.238638869192935" NodeIdAtMin="15" IncrementAtMin="41" MaxValue="0.0587418292280947" NodeIdAtMax="108" IncrementAtMax="41" />
  <ExtremValue Name="" ID="0" Type="VolumetricStrain" MinValue="-0.00249125434136621" NodeIdAtMin="1184" IncrementAtMin="41" MaxValue="0.00406426088602219" NodeIdAtMax="1274" IncrementAtMax="41" />
  <ExtremValue Name="" ID="0" Type="DeviatorStrain" MinValue="-0.0175190478352072" NodeIdAtMin="274" IncrementAtMin="41" MaxValue="0.1399494442332" NodeIdAtMax="15" IncrementAtMax="41" />
  <ExtremValue Name="" ID="0" Type="MaximumShearStrain" MinValue="-0.0152316904585924" NodeIdAtMin="274" IncrementAtMin="41" MaxValue="0.121192812660443" NodeIdAtMax="15" IncrementAtMax="41" />
  <ExtremValue Name="" ID="0" Type="MobilizedAngleFriction" MinValue="0" NodeIdAtMin="0" IncrementAtMin="41" MaxValue="90" NodeIdAtMax="14" IncrementAtMax="41" />
  <ExtremValue Name="" ID="0" Type="PlaneStrainMaximumShearAngle" MinValue="-35.9882045665754" NodeIdAtMin="1154" IncrementAtMin="41" MaxValue="145.76965387136" NodeIdAtMax="302" IncrementAtMax="41" />
  <ExtremValue Name="" ID="0" Type="Earth_pressure_coefficient_in_xy_plane" MinValue="-2091.82858241363" NodeIdAtMin="404" IncrementAtMin="41" MaxValue="397.240821952125" NodeIdAtMax="1899" IncrementAtMax="41" />
  <ExtremValue Name="" ID="0" Type="MajorEffectivePrincipalStress2D" MinValue="-2380.13719788258" NodeIdAtMin="727" IncrementAtMin="41" MaxValue="2955.66112613292" NodeIdAtMax="25" IncrementAtMax="41" />
  <ExtremValue Name="" ID="0" Type="MinorEffectivePrincipalStress2D" MinValue="-5278.465006997" NodeIdAtMin="26" IncrementAtMin="41" MaxValue="571.901571451804" NodeIdAtMax="0" IncrementAtMax="41" />
  <ExtremValue Name="" ID="0" Type="MajorTotalPrincipalStress2D" MinValue="-12354.176790376" NodeIdAtMin="1184" IncrementAtMin="41" MaxValue="20835.2371596972" NodeIdAtMax="1274" IncrementAtMax="41" />
  <ExtremValue Name="" ID="0" Type="MinorTotalPrincipalStress2D" MinValue="-12605.9528004211" NodeIdAtMin="1184" IncrementAtMin="41" MaxValue="20352.8350659031" NodeIdAtMax="1274" IncrementAtMax="41" />
  <ExtremValue Name="" ID="0" Type="MajorPrincipalStrain2D" MinValue="-0.0152077001153208" NodeIdAtMin="274" IncrementAtMin="41" MaxValue="0.121173284389331" NodeIdAtMax="15" IncrementAtMax="41" />
  <ExtremValue Name="" ID="0" Type="MinorPrincipalStrain2D" MinValue="-0.128034371339081" NodeIdAtMin="2" IncrementAtMin="41" MaxValue="0.0152556808018641" NodeIdAtMax="274" IncrementAtMax="41" />
  <ExtremValue Name="" ID="0" Type="EffectiveStressX" MinValue="-3749.55738843148" NodeIdAtMin="717" IncrementAtMin="42" MaxValue="1360.65534438425" NodeIdAtMax="716" IncrementAtMax="42" />
  <ExtremValue Name="" ID="0" Type="EffectiveStressY" MinValue="-522.961489193785" NodeIdAtMin="26" IncrementAtMin="42" MaxValue="9301.03846916167" NodeIdAtMax="641" IncrementAtMax="42" />
  <ExtremValue Name="" ID="0" Type="EffectiveStressZ" MinValue="-3317.21824580806" NodeIdAtMin="727" IncrementAtMin="42" MaxValue="1182.10069736482" NodeIdAtMax="713" IncrementAtMax="42" />
  <ExtremValue Name="" ID="0" Type="ShearStressXY" MinValue="-1950.28072296872" NodeIdAtMin="715" IncrementAtMin="42" MaxValue="993.019683522" NodeIdAtMax="26" IncrementAtMax="42" />
  <ExtremValue Name="" ID="0" Type="TotalStressX" MinValue="-12970.3147097065" NodeIdAtMin="1184" IncrementAtMin="42" MaxValue="21196.0990439419" NodeIdAtMax="1274" IncrementAtMax="42" />
  <ExtremValue Name="" ID="0" Type="TotalStressY" MinValue="-12374.1749693081" NodeIdAtMin="1184" IncrementAtMin="42" MaxValue="21114.3976932556" NodeIdAtMax="1274" IncrementAtMax="42" />
  <ExtremValue Name="" ID="0" Type="TotalStressZ" MinValue="-13135.6926429275" NodeIdAtMin="1184" IncrementAtMin="42" MaxValue="20864.2223950748" NodeIdAtMax="1274" IncrementAtMax="42" />
  <ExtremValue Name="" ID="0" Type="ExcessPorePressure" MinValue="-13031.9662020685" NodeIdAtMin="1184" IncrementAtMin="42" MaxValue="20755.2179467283" NodeIdAtMax="1274" IncrementAtMax="42" />
  <ExtremValue Name="" ID="0" Type="TotalPorePressure" MinValue="-12971.6348620685" NodeIdAtMin="1184" IncrementAtMin="42" MaxValue="20808.5505767283" NodeIdAtMax="1274" IncrementAtMax="42" />
  <ExtremValue Name="" ID="0" Type="MITMeanNormalEffectiveStress" MinValue="-3317.21824580808" NodeIdAtMin="727" IncrementAtMin="42" MaxValue="994.936726699077" NodeIdAtMax="25" IncrementAtMax="42" />
  <ExtremValue Name="" ID="0" Type="MITMeanNormalTotalStress" MinValue="-13053.003676317" NodeIdAtMin="1184" IncrementAtMin="42" MaxValue="21030.1607195083" NodeIdAtMax="1274" IncrementAtMax="42" />
  <ExtremValue Name="" ID="0" Type="MITMaximumShearStress" MinValue="-31.5407591392477" NodeIdAtMin="1" IncrementAtMin="42" MaxValue="2609.63729707797" NodeIdAtMax="26" IncrementAtMax="42" />
  <ExtremValue Name="" ID="0" Type="MITStressRatio" MinValue="-132635.090610597" NodeIdAtMin="2007" IncrementAtMin="42" MaxValue="485827.52058934" NodeIdAtMax="2150" IncrementAtMax="42" />
  <ExtremValue Name="" ID="0" Type="DisplacementX" MinValue="-0.000984714870077086" NodeIdAtMin="269" IncrementAtMin="42" MaxValue="0.014016863902485" NodeIdAtMax="272" IncrementAtMax="42" />
  <ExtremValue Name="" ID="0" Type="DisplacementY" MinValue="-0.043333258502558" NodeIdAtMin="271" IncrementAtMin="42" MaxValue="0.00561102419821223" NodeIdAtMax="1521" IncrementAtMax="42" />
  <ExtremValue Name="" ID="0" Type="DisplacementNorm" MinValue="1.10724047286017E-46" NodeIdAtMin="107" IncrementAtMin="42" MaxValue="0.0433432300411624" NodeIdAtMax="271" IncrementAtMax="42" />
  <ExtremValue Name="" ID="0" Type="CambridgeMeanNormalEffectiveStress" MinValue="-2012.28440653886" NodeIdAtMin="26" IncrementAtMin="42" MaxValue="3394.57155283259" NodeIdAtMax="641" IncrementAtMax="42" />
  <ExtremValue Name="" ID="0" Type="CambridgeMeanNormalTotalStress" MinValue="-12826.7274406474" NodeIdAtMin="1184" IncrementAtMin="42" MaxValue="21058.2397107574" NodeIdAtMax="1274" IncrementAtMax="42" />
  <ExtremValue Name="" ID="0" Type="CambridgeDeviatorStress" MinValue="-1688.38341583618" NodeIdAtMin="510" IncrementAtMin="42" MaxValue="8869.32421851629" NodeIdAtMax="641" IncrementAtMax="42" />
  <ExtremValue Name="" ID="0" Type="CambridgeStressRatio" MinValue="-125942.875377083" NodeIdAtMin="268" IncrementAtMin="42" MaxValue="10993.8721681996" NodeIdAtMax="260" IncrementAtMax="42" />
  <ExtremValue Name="" ID="0" Type="StrainX" MinValue="-0.0730844795357773" NodeIdAtMin="258" IncrementAtMin="42" MaxValue="0.0445722926796722" NodeIdAtMax="272" IncrementAtMax="42" />
  <ExtremValue Name="" ID="0" Type="StrainY" MinValue="-0.0318517166741523" NodeIdAtMin="1520" IncrementAtMin="42" MaxValue="0.0787537111315071" NodeIdAtMax="258" IncrementAtMax="42" />
  <ExtremValue Name="" ID="0" Type="ShearStrainXY" MinValue="-0.243631327170294" NodeIdAtMin="15" IncrementAtMin="42" MaxValue="0.0600975654849727" NodeIdAtMax="108" IncrementAtMax="42" />
  <ExtremValue Name="" ID="0" Type="VolumetricStrain" MinValue="-0.00260639324041366" NodeIdAtMin="1184" IncrementAtMin="42" MaxValue="0.00415104358934578" NodeIdAtMax="1274" IncrementAtMax="42" />
  <ExtremValue Name="" ID="0" Type="DeviatorStrain" MinValue="-0.0174172165017423" NodeIdAtMin="263" IncrementAtMin="42" MaxValue="0.142615319177975" NodeIdAtMax="15" IncrementAtMax="42" />
  <ExtremValue Name="" ID="0" Type="MaximumShearStrain" MinValue="-0.0151498241174964" NodeIdAtMin="263" IncrementAtMin="42" MaxValue="0.123501050945628" NodeIdAtMax="15" IncrementAtMax="42" />
  <ExtremValue Name="" ID="0" Type="MobilizedAngleFriction" MinValue="0" NodeIdAtMin="0" IncrementAtMin="42" MaxValue="90" NodeIdAtMax="12" IncrementAtMax="42" />
  <ExtremValue Name="" ID="0" Type="PlaneStrainMaximumShearAngle" MinValue="-35.9721577741641" NodeIdAtMin="1166" IncrementAtMin="42" MaxValue="149.460273718028" NodeIdAtMax="302" IncrementAtMax="42" />
  <ExtremValue Name="" ID="0" Type="Earth_pressure_coefficient_in_xy_plane" MinValue="-872.884567205657" NodeIdAtMin="2255" IncrementAtMin="42" MaxValue="407.991096226197" NodeIdAtMax="491" IncrementAtMax="42" />
  <ExtremValue Name="" ID="0" Type="MajorEffectivePrincipalStress2D" MinValue="-2416.01912903489" NodeIdAtMin="727" IncrementAtMin="42" MaxValue="3021.08238868123" NodeIdAtMax="25" IncrementAtMax="42" />
  <ExtremValue Name="" ID="0" Type="MinorEffectivePrincipalStress2D" MinValue="-5366.58316228937" NodeIdAtMin="26" IncrementAtMin="42" MaxValue="563.110204162758" NodeIdAtMax="0" IncrementAtMax="42" />
  <ExtremValue Name="" ID="0" Type="MajorTotalPrincipalStress2D" MinValue="-12924.2965378805" NodeIdAtMin="1184" IncrementAtMin="42" MaxValue="21285.9410793825" NodeIdAtMax="1274" IncrementAtMax="42" />
  <ExtremValue Name="" ID="0" Type="MinorTotalPrincipalStress2D" MinValue="-13181.7108147535" NodeIdAtMin="1184" IncrementAtMin="42" MaxValue="20774.3803596342" NodeIdAtMax="1274" IncrementAtMax="42" />
  <ExtremValue Name="" ID="0" Type="MajorPrincipalStrain2D" MinValue="-0.0153303810878373" NodeIdAtMin="273" IncrementAtMin="42" MaxValue="0.123493631766388" NodeIdAtMax="16" IncrementAtMax="42" />
  <ExtremValue Name="" ID="0" Type="MinorPrincipalStrain2D" MinValue="-0.131350352403405" NodeIdAtMin="2" IncrementAtMin="42" MaxValue="0.0153783818747586" NodeIdAtMax="263" IncrementAtMax="42" />
  <ExtremValue Name="" ID="0" Type="EffectiveStressX" MinValue="-3827.16435987656" NodeIdAtMin="717" IncrementAtMin="43" MaxValue="1413.96488053905" NodeIdAtMax="716" IncrementAtMax="43" />
  <ExtremValue Name="" ID="0" Type="EffectiveStressY" MinValue="-578.171858625676" NodeIdAtMin="26" IncrementAtMin="43" MaxValue="9237.77276432035" NodeIdAtMax="641" IncrementAtMax="43" />
  <ExtremValue Name="" ID="0" Type="EffectiveStressZ" MinValue="-3360.04504435373" NodeIdAtMin="727" IncrementAtMin="43" MaxValue="1210.80304072312" NodeIdAtMax="713" IncrementAtMax="43" />
  <ExtremValue Name="" ID="0" Type="ShearStressXY" MinValue="-2000.30699780345" NodeIdAtMin="715" IncrementAtMin="43" MaxValue="1027.27691745067" NodeIdAtMax="26" IncrementAtMax="43" />
  <ExtremValue Name="" ID="0" Type="TotalStressX" MinValue="-13436.0531338365" NodeIdAtMin="1184" IncrementAtMin="43" MaxValue="21620.9357050464" NodeIdAtMax="1274" IncrementAtMax="43" />
  <ExtremValue Name="" ID="0" Type="TotalStressY" MinValue="-12851.2471669823" NodeIdAtMin="1184" IncrementAtMin="43" MaxValue="21521.1295425515" NodeIdAtMax="1274" IncrementAtMax="43" />
  <ExtremValue Name="" ID="0" Type="TotalStressZ" MinValue="-13603.5415486023" NodeIdAtMin="1184" IncrementAtMin="43" MaxValue="21274.2540979915" NodeIdAtMax="1274" IncrementAtMax="43" />
  <ExtremValue Name="" ID="0" Type="ExcessPorePressure" MinValue="-13497.9404411734" NodeIdAtMin="1184" IncrementAtMin="43" MaxValue="21177.9235333971" NodeIdAtMax="1274" IncrementAtMax="43" />
  <ExtremValue Name="" ID="0" Type="TotalPorePressure" MinValue="-13437.6091011734" NodeIdAtMin="1184" IncrementAtMin="43" MaxValue="21231.2561633971" NodeIdAtMax="1274" IncrementAtMax="43" />
  <ExtremValue Name="" ID="0" Type="MITMeanNormalEffectiveStress" MinValue="-3360.04504435375" NodeIdAtMin="727" IncrementAtMin="43" MaxValue="1010.39036381457" NodeIdAtMax="25" IncrementAtMax="43" />
  <ExtremValue Name="" ID="0" Type="MITMeanNormalTotalStress" MinValue="-13519.7973412194" NodeIdAtMin="1184" IncrementAtMin="43" MaxValue="21447.5949015189" NodeIdAtMax="1274" IncrementAtMax="43" />
  <ExtremValue Name="" ID="0" Type="MITMaximumShearStress" MinValue="-28.7692210867164" NodeIdAtMin="1" IncrementAtMin="43" MaxValue="2652.5560296463" NodeIdAtMax="26" IncrementAtMax="43" />
  <ExtremValue Name="" ID="0" Type="MITStressRatio" MinValue="-93792.1583326556" NodeIdAtMin="536" IncrementAtMin="43" MaxValue="4114.47381136875" NodeIdAtMax="429" IncrementAtMax="43" />
  <ExtremValue Name="" ID="0" Type="DisplacementX" MinValue="-0.00101285776601189" NodeIdAtMin="269" IncrementAtMin="43" MaxValue="0.0144068482313458" NodeIdAtMax="272" IncrementAtMax="43" />
  <ExtremValue Name="" ID="0" Type="DisplacementY" MinValue="-0.0443576284297866" NodeIdAtMin="271" IncrementAtMin="43" MaxValue="0.0058775147221783" NodeIdAtMax="1521" IncrementAtMax="43" />
  <ExtremValue Name="" ID="0" Type="DisplacementNorm" MinValue="1.13392762983989E-46" NodeIdAtMin="107" IncrementAtMin="43" MaxValue="0.0443674723612109" NodeIdAtMax="271" IncrementAtMax="43" />
  <ExtremValue Name="" ID="0" Type="CambridgeMeanNormalEffectiveStress" MinValue="-2065.07096249617" NodeIdAtMin="26" IncrementAtMin="43" MaxValue="3351.0216414865" NodeIdAtMax="645" IncrementAtMax="43" />
  <ExtremValue Name="" ID="0" Type="CambridgeMeanNormalTotalStress" MinValue="-13296.9472831404" NodeIdAtMin="1184" IncrementAtMin="43" MaxValue="21472.1064485298" NodeIdAtMax="1274" IncrementAtMax="43" />
  <ExtremValue Name="" ID="0" Type="CambridgeDeviatorStress" MinValue="-1680.38569993435" NodeIdAtMin="510" IncrementAtMin="43" MaxValue="8839.7765161118" NodeIdAtMax="641" IncrementAtMax="43" />
  <ExtremValue Name="" ID="0" Type="CambridgeStressRatio" MinValue="-557431.031679821" NodeIdAtMin="1764" IncrementAtMin="43" MaxValue="268119.703340566" NodeIdAtMax="365" IncrementAtMax="43" />
  <ExtremValue Name="" ID="0" Type="StrainX" MinValue="-0.0751148274435319" NodeIdAtMin="258" IncrementAtMin="43" MaxValue="0.045697971037143" NodeIdAtMax="272" IncrementAtMax="43" />
  <ExtremValue Name="" ID="0" Type="StrainY" MinValue="-0.032866392028635" NodeIdAtMin="1520" IncrementAtMin="43" MaxValue="0.0808711032037556" NodeIdAtMax="258" IncrementAtMax="43" />
  <ExtremValue Name="" ID="0" Type="ShearStrainXY" MinValue="-0.250168244743671" NodeIdAtMin="15" IncrementAtMin="43" MaxValue="0.0617167950633245" NodeIdAtMax="108" IncrementAtMax="43" />
  <ExtremValue Name="" ID="0" Type="VolumetricStrain" MinValue="-0.00269958808823463" NodeIdAtMin="1184" IncrementAtMin="43" MaxValue="0.00423558470667961" NodeIdAtMax="1274" IncrementAtMax="43" />
  <ExtremValue Name="" ID="0" Type="DeviatorStrain" MinValue="-0.0177137681921288" NodeIdAtMin="274" IncrementAtMin="43" MaxValue="0.146551745953394" NodeIdAtMax="15" IncrementAtMax="43" />
  <ExtremValue Name="" ID="0" Type="MaximumShearStrain" MinValue="-0.015447573669752" NodeIdAtMin="273" IncrementAtMin="43" MaxValue="0.126910210332333" NodeIdAtMax="15" IncrementAtMax="43" />
  <ExtremValue Name="" ID="0" Type="MobilizedAngleFriction" MinValue="0" NodeIdAtMin="0" IncrementAtMin="43" MaxValue="90" NodeIdAtMax="14" IncrementAtMax="43" />
  <ExtremValue Name="" ID="0" Type="PlaneStrainMaximumShearAngle" MinValue="-36.214612821644" NodeIdAtMin="1166" IncrementAtMin="43" MaxValue="157.74014335266" NodeIdAtMax="228" IncrementAtMax="43" />
  <ExtremValue Name="" ID="0" Type="Earth_pressure_coefficient_in_xy_plane" MinValue="-1554.04063425942" NodeIdAtMin="452" IncrementAtMin="43" MaxValue="183.520488948759" NodeIdAtMax="1650" IncrementAtMax="43" />
  <ExtremValue Name="" ID="0" Type="MajorEffectivePrincipalStress2D" MinValue="-2436.78832530553" NodeIdAtMin="727" IncrementAtMin="43" MaxValue="3085.22268959337" NodeIdAtMax="25" IncrementAtMax="43" />
  <ExtremValue Name="" ID="0" Type="MinorEffectivePrincipalStress2D" MinValue="-5461.07654407771" NodeIdAtMin="26" IncrementAtMin="43" MaxValue="548.42175153167" NodeIdAtMax="0" IncrementAtMax="43" />
  <ExtremValue Name="" ID="0" Type="MajorTotalPrincipalStress2D" MinValue="-13394.5592349491" NodeIdAtMin="1184" IncrementAtMin="43" MaxValue="21717.5430281961" NodeIdAtMax="1274" IncrementAtMax="43" />
  <ExtremValue Name="" ID="0" Type="MinorTotalPrincipalStress2D" MinValue="-13645.0354474897" NodeIdAtMin="1184" IncrementAtMin="43" MaxValue="21177.6467748418" NodeIdAtMax="1274" IncrementAtMax="43" />
  <ExtremValue Name="" ID="0" Type="MajorPrincipalStrain2D" MinValue="-0.0156554640378184" NodeIdAtMin="273" IncrementAtMin="43" MaxValue="0.126892348784237" NodeIdAtMax="15" IncrementAtMax="43" />
  <ExtremValue Name="" ID="0" Type="MinorPrincipalStrain2D" MinValue="-0.134862983030717" NodeIdAtMin="2" IncrementAtMin="43" MaxValue="0.0155369330325217" NodeIdAtMax="263" IncrementAtMax="43" />
  <ExtremValue Name="" ID="0" Type="EffectiveStressX" MinValue="-3780.84369647686" NodeIdAtMin="717" IncrementAtMin="44" MaxValue="1450.52265291655" NodeIdAtMax="716" IncrementAtMax="44" />
  <ExtremValue Name="" ID="0" Type="EffectiveStressY" MinValue="-574.153497341517" NodeIdAtMin="26" IncrementAtMin="44" MaxValue="9158.33545458507" NodeIdAtMax="641" IncrementAtMax="44" />
  <ExtremValue Name="" ID="0" Type="EffectiveStressZ" MinValue="-3370.62857494234" NodeIdAtMin="727" IncrementAtMin="44" MaxValue="1214.11043576987" NodeIdAtMax="713" IncrementAtMax="44" />
  <ExtremValue Name="" ID="0" Type="ShearStressXY" MinValue="-1995.75365085365" NodeIdAtMin="715" IncrementAtMin="44" MaxValue="1026.02369854886" NodeIdAtMax="26" IncrementAtMax="44" />
  <ExtremValue Name="" ID="0" Type="TotalStressX" MinValue="-13980.8548197814" NodeIdAtMin="1184" IncrementAtMin="44" MaxValue="22051.2207548013" NodeIdAtMax="1274" IncrementAtMax="44" />
  <ExtremValue Name="" ID="0" Type="TotalStressY" MinValue="-13403.3006336287" NodeIdAtMin="1184" IncrementAtMin="44" MaxValue="21921.4439815723" NodeIdAtMax="1274" IncrementAtMax="44" />
  <ExtremValue Name="" ID="0" Type="TotalStressZ" MinValue="-14148.2308734515" NodeIdAtMin="1184" IncrementAtMin="44" MaxValue="21680.2642435156" NodeIdAtMax="1274" IncrementAtMax="44" />
  <ExtremValue Name="" ID="0" Type="ExcessPorePressure" MinValue="-14040.6244505845" NodeIdAtMin="1184" IncrementAtMin="44" MaxValue="21606.0791960856" NodeIdAtMax="1274" IncrementAtMax="44" />
  <ExtremValue Name="" ID="0" Type="TotalPorePressure" MinValue="-13980.2931105845" NodeIdAtMin="1184" IncrementAtMin="44" MaxValue="21659.4118260856" NodeIdAtMax="1274" IncrementAtMax="44" />
  <ExtremValue Name="" ID="0" Type="MITMeanNormalEffectiveStress" MinValue="-3370.62857494236" NodeIdAtMin="727" IncrementAtMin="44" MaxValue="995.184738563392" NodeIdAtMax="25" IncrementAtMax="44" />
  <ExtremValue Name="" ID="0" Type="MITMeanNormalTotalStress" MinValue="-14064.5428466164" NodeIdAtMin="1184" IncrementAtMin="44" MaxValue="21865.7424991584" NodeIdAtMax="1274" IncrementAtMax="44" />
  <ExtremValue Name="" ID="0" Type="MITMaximumShearStress" MinValue="-19.4561116909707" NodeIdAtMin="1" IncrementAtMin="44" MaxValue="2660.54793626286" NodeIdAtMax="26" IncrementAtMax="44" />
  <ExtremValue Name="" ID="0" Type="MITStressRatio" MinValue="-4225.24863953597" NodeIdAtMin="1750" IncrementAtMin="44" MaxValue="15429.1110807869" NodeIdAtMax="1749" IncrementAtMax="44" />
  <ExtremValue Name="" ID="0" Type="DisplacementX" MinValue="-0.00104391362140262" NodeIdAtMin="269" IncrementAtMin="44" MaxValue="0.0148309464593807" NodeIdAtMax="272" IncrementAtMax="44" />
  <ExtremValue Name="" ID="0" Type="DisplacementY" MinValue="-0.0453721320132798" NodeIdAtMin="271" IncrementAtMin="44" MaxValue="0.00617385169121005" NodeIdAtMax="1521" IncrementAtMax="44" />
  <ExtremValue Name="" ID="0" Type="DisplacementNorm" MinValue="1.15640369791319E-46" NodeIdAtMin="107" IncrementAtMin="44" MaxValue="0.045382050107407" NodeIdAtMax="271" IncrementAtMax="44" />
  <ExtremValue Name="" ID="0" Type="CambridgeMeanNormalEffectiveStress" MinValue="-2047.82018015513" NodeIdAtMin="26" IncrementAtMin="44" MaxValue="3337.03696110795" NodeIdAtMax="645" IncrementAtMax="44" />
  <ExtremValue Name="" ID="0" Type="CambridgeMeanNormalTotalStress" MinValue="-13844.1287756205" NodeIdAtMin="1184" IncrementAtMin="44" MaxValue="21884.309659963" NodeIdAtMax="1274" IncrementAtMax="44" />
  <ExtremValue Name="" ID="0" Type="CambridgeDeviatorStress" MinValue="-1557.26180599219" NodeIdAtMin="510" IncrementAtMin="44" MaxValue="8804.99266935107" NodeIdAtMax="641" IncrementAtMax="44" />
  <ExtremValue Name="" ID="0" Type="CambridgeStressRatio" MinValue="-6870099.32490911" NodeIdAtMin="1492" IncrementAtMin="44" MaxValue="1878780.41612997" NodeIdAtMax="1225" IncrementAtMax="44" />
  <ExtremValue Name="" ID="0" Type="StrainX" MinValue="-0.0772199632719889" NodeIdAtMin="258" IncrementAtMin="44" MaxValue="0.0469294124204229" NodeIdAtMax="272" IncrementAtMax="44" />
  <ExtremValue Name="" ID="0" Type="StrainY" MinValue="-0.0339872714848822" NodeIdAtMin="1520" IncrementAtMin="44" MaxValue="0.0830893387852064" NodeIdAtMax="258" IncrementAtMax="44" />
  <ExtremValue Name="" ID="0" Type="ShearStrainXY" MinValue="-0.256436551044999" NodeIdAtMin="14" IncrementAtMin="44" MaxValue="0.0632086035076731" NodeIdAtMax="108" IncrementAtMax="44" />
  <ExtremValue Name="" ID="0" Type="VolumetricStrain" MinValue="-0.00280812489011684" NodeIdAtMin="1184" IncrementAtMin="44" MaxValue="0.00432121583921724" NodeIdAtMax="1274" IncrementAtMax="44" />
  <ExtremValue Name="" ID="0" Type="DeviatorStrain" MinValue="-0.0182427603722208" NodeIdAtMin="273" IncrementAtMin="44" MaxValue="0.150251325322034" NodeIdAtMax="15" IncrementAtMax="44" />
  <ExtremValue Name="" ID="0" Type="MaximumShearStrain" MinValue="-0.015943388426663" NodeIdAtMin="273" IncrementAtMin="44" MaxValue="0.130114128257758" NodeIdAtMax="15" IncrementAtMax="44" />
  <ExtremValue Name="" ID="0" Type="MobilizedAngleFriction" MinValue="0" NodeIdAtMin="0" IncrementAtMin="44" MaxValue="90" NodeIdAtMax="14" IncrementAtMax="44" />
  <ExtremValue Name="" ID="0" Type="PlaneStrainMaximumShearAngle" MinValue="-35.6287479589745" NodeIdAtMin="1166" IncrementAtMin="44" MaxValue="152.073490669726" NodeIdAtMax="153" IncrementAtMax="44" />
  <ExtremValue Name="" ID="0" Type="Earth_pressure_coefficient_in_xy_plane" MinValue="-998.555921006262" NodeIdAtMin="2204" IncrementAtMin="44" MaxValue="279.378654143885" NodeIdAtMax="2190" IncrementAtMax="44" />
  <ExtremValue Name="" ID="0" Type="MajorEffectivePrincipalStress2D" MinValue="-2425.25370845766" NodeIdAtMin="727" IncrementAtMin="44" MaxValue="3086.35323908634" NodeIdAtMax="25" IncrementAtMax="44" />
  <ExtremValue Name="" ID="0" Type="MinorEffectivePrincipalStress2D" MinValue="-5445.2014578248" NodeIdAtMin="26" IncrementAtMin="44" MaxValue="524.184034538013" NodeIdAtMax="0" IncrementAtMax="44" />
  <ExtremValue Name="" ID="0" Type="MajorTotalPrincipalStress2D" MinValue="-13941.2455494376" NodeIdAtMin="1184" IncrementAtMin="44" MaxValue="22152.5549211322" NodeIdAtMax="1274" IncrementAtMax="44" />
  <ExtremValue Name="" ID="0" Type="MinorTotalPrincipalStress2D" MinValue="-14187.8401437953" NodeIdAtMin="1184" IncrementAtMin="44" MaxValue="21578.9300771847" NodeIdAtMax="1274" IncrementAtMax="44" />
  <ExtremValue Name="" ID="0" Type="MajorPrincipalStrain2D" MinValue="-0.0161696875760222" NodeIdAtMin="273" IncrementAtMin="44" MaxValue="0.130094785130737" NodeIdAtMax="15" IncrementAtMax="44" />
  <ExtremValue Name="" ID="0" Type="MinorPrincipalStrain2D" MinValue="-0.13833260022011" NodeIdAtMin="2" IncrementAtMin="44" MaxValue="0.0158931660346035" NodeIdAtMax="263" IncrementAtMax="44" />
  <ExtremValue Name="" ID="0" Type="EffectiveStressX" MinValue="-3774.38057557346" NodeIdAtMin="717" IncrementAtMin="45" MaxValue="1499.83818337172" NodeIdAtMax="716" IncrementAtMax="45" />
  <ExtremValue Name="" ID="0" Type="EffectiveStressY" MinValue="-599.479323734376" NodeIdAtMin="26" IncrementAtMin="45" MaxValue="8853.86897792218" NodeIdAtMax="641" IncrementAtMax="45" />
  <ExtremValue Name="" ID="0" Type="EffectiveStressZ" MinValue="-3371.45736804424" NodeIdAtMin="727" IncrementAtMin="45" MaxValue="1207.65873042881" NodeIdAtMax="713" IncrementAtMax="45" />
  <ExtremValue Name="" ID="0" Type="ShearStressXY" MinValue="-1997.41237159212" NodeIdAtMin="715" IncrementAtMin="45" MaxValue="1037.71801690616" NodeIdAtMax="26" IncrementAtMax="45" />
  <ExtremValue Name="" ID="0" Type="TotalStressX" MinValue="-14580.0076844371" NodeIdAtMin="1184" IncrementAtMin="45" MaxValue="22498.6977001607" NodeIdAtMax="1274" IncrementAtMax="45" />
  <ExtremValue Name="" ID="0" Type="TotalStressY" MinValue="-14006.8106605434" NodeIdAtMin="1184" IncrementAtMin="45" MaxValue="22580.6721866557" NodeIdAtMax="1187" IncrementAtMax="45" />
  <ExtremValue Name="" ID="0" Type="TotalStressZ" MinValue="-14745.7854201165" NodeIdAtMin="1184" IncrementAtMin="45" MaxValue="22124.7165332572" NodeIdAtMax="1187" IncrementAtMax="45" />
  <ExtremValue Name="" ID="0" Type="ExcessPorePressure" MinValue="-14645.2528373151" NodeIdAtMin="1184" IncrementAtMin="45" MaxValue="22050.0093344432" NodeIdAtMax="1274" IncrementAtMax="45" />
  <ExtremValue Name="" ID="0" Type="TotalPorePressure" MinValue="-14584.9214973151" NodeIdAtMin="1184" IncrementAtMin="45" MaxValue="22103.3419644432" NodeIdAtMax="1274" IncrementAtMax="45" />
  <ExtremValue Name="" ID="0" Type="MITMeanNormalEffectiveStress" MinValue="-3371.45736804426" NodeIdAtMin="727" IncrementAtMin="45" MaxValue="1007.00060290955" NodeIdAtMax="25" IncrementAtMax="45" />
  <ExtremValue Name="" ID="0" Type="MITMeanNormalTotalStress" MinValue="-14662.8965522768" NodeIdAtMin="1184" IncrementAtMin="45" MaxValue="22308.1619047447" NodeIdAtMax="1274" IncrementAtMax="45" />
  <ExtremValue Name="" ID="0" Type="MITMaximumShearStress" MinValue="-31.5675408918791" NodeIdAtMin="1" IncrementAtMin="45" MaxValue="2681.60614998517" NodeIdAtMax="26" IncrementAtMax="45" />
  <ExtremValue Name="" ID="0" Type="MITStressRatio" MinValue="-25071.8317487987" NodeIdAtMin="459" IncrementAtMin="45" MaxValue="2117.7245039392" NodeIdAtMax="1794" IncrementAtMax="45" />
  <ExtremValue Name="" ID="0" Type="DisplacementX" MinValue="-0.00108219264990572" NodeIdAtMin="269" IncrementAtMin="45" MaxValue="0.0152722315987341" NodeIdAtMax="272" IncrementAtMax="45" />
  <ExtremValue Name="" ID="0" Type="DisplacementY" MinValue="-0.0463977516662015" NodeIdAtMin="271" IncrementAtMin="45" MaxValue="0.00655873786226955" NodeIdAtMax="1521" IncrementAtMax="45" />
  <ExtremValue Name="" ID="0" Type="DisplacementNorm" MinValue="1.18393953623456E-46" NodeIdAtMin="107" IncrementAtMin="45" MaxValue="0.0464078787251402" NodeIdAtMax="271" IncrementAtMax="45" />
  <ExtremValue Name="" ID="0" Type="CambridgeMeanNormalEffectiveStress" MinValue="-2050.43688035703" NodeIdAtMin="26" IncrementAtMin="45" MaxValue="3275.53217843473" NodeIdAtMax="645" IncrementAtMax="45" />
  <ExtremValue Name="" ID="0" Type="CambridgeMeanNormalTotalStress" MinValue="-14444.2012550323" NodeIdAtMin="1184" IncrementAtMin="45" MaxValue="22321.135473921" NodeIdAtMax="1274" IncrementAtMax="45" />
  <ExtremValue Name="" ID="0" Type="CambridgeDeviatorStress" MinValue="-1793.68551298562" NodeIdAtMin="278" IncrementAtMin="45" MaxValue="8566.61388690602" NodeIdAtMax="641" IncrementAtMax="45" />
  <ExtremValue Name="" ID="0" Type="CambridgeStressRatio" MinValue="-902084.357368483" NodeIdAtMin="359" IncrementAtMin="45" MaxValue="449524.395940495" NodeIdAtMax="1513" IncrementAtMax="45" />
  <ExtremValue Name="" ID="0" Type="StrainX" MinValue="-0.0794470622165744" NodeIdAtMin="258" IncrementAtMin="45" MaxValue="0.0482971335610899" NodeIdAtMax="272" IncrementAtMax="45" />
  <ExtremValue Name="" ID="0" Type="StrainY" MinValue="-0.035231637107603" NodeIdAtMin="1520" IncrementAtMin="45" MaxValue="0.0854384915777918" NodeIdAtMax="258" IncrementAtMax="45" />
  <ExtremValue Name="" ID="0" Type="ShearStrainXY" MinValue="-0.263653993427055" NodeIdAtMin="14" IncrementAtMin="45" MaxValue="0.0651394633814174" NodeIdAtMax="108" IncrementAtMax="45" />
  <ExtremValue Name="" ID="0" Type="VolumetricStrain" MinValue="-0.00292905056746298" NodeIdAtMin="1184" IncrementAtMin="45" MaxValue="0.00441000186688869" NodeIdAtMax="1274" IncrementAtMax="45" />
  <ExtremValue Name="" ID="0" Type="DeviatorStrain" MinValue="-0.0191947338791814" NodeIdAtMin="274" IncrementAtMin="45" MaxValue="0.154539940668994" NodeIdAtMax="15" IncrementAtMax="45" />
  <ExtremValue Name="" ID="0" Type="MaximumShearStrain" MinValue="-0.0166955902064677" NodeIdAtMin="274" IncrementAtMin="45" MaxValue="0.133828257052519" NodeIdAtMax="15" IncrementAtMax="45" />
  <ExtremValue Name="" ID="0" Type="MobilizedAngleFriction" MinValue="0" NodeIdAtMin="0" IncrementAtMin="45" MaxValue="90" NodeIdAtMax="14" IncrementAtMax="45" />
  <ExtremValue Name="" ID="0" Type="PlaneStrainMaximumShearAngle" MinValue="-35.2652001243657" NodeIdAtMin="1166" IncrementAtMin="45" MaxValue="140.920372414568" NodeIdAtMax="68" IncrementAtMax="45" />
  <ExtremValue Name="" ID="0" Type="Earth_pressure_coefficient_in_xy_plane" MinValue="-21187.7134894989" NodeIdAtMin="2204" IncrementAtMin="45" MaxValue="5787.03141457641" NodeIdAtMax="2190" IncrementAtMax="45" />
  <ExtremValue Name="" ID="0" Type="MajorEffectivePrincipalStress2D" MinValue="-2400.94821996957" NodeIdAtMin="727" IncrementAtMin="45" MaxValue="3142.24786261926" NodeIdAtMax="25" IncrementAtMax="45" />
  <ExtremValue Name="" ID="0" Type="MinorEffectivePrincipalStress2D" MinValue="-5457.52180865353" NodeIdAtMin="26" IncrementAtMin="45" MaxValue="479.659209562063" NodeIdAtMax="0" IncrementAtMax="45" />
  <ExtremValue Name="" ID="0" Type="MajorTotalPrincipalStress2D" MinValue="-14537.1370100891" NodeIdAtMin="1184" IncrementAtMin="45" MaxValue="22605.6001454464" NodeIdAtMax="1274" IncrementAtMax="45" />
  <ExtremValue Name="" ID="0" Type="MinorTotalPrincipalStress2D" MinValue="-14788.6560944644" NodeIdAtMin="1184" IncrementAtMin="45" MaxValue="22010.723664043" NodeIdAtMax="1274" IncrementAtMax="45" />
  <ExtremValue Name="" ID="0" Type="MajorPrincipalStrain2D" MinValue="-0.0166100978069538" NodeIdAtMin="274" IncrementAtMin="45" MaxValue="0.133815665346845" NodeIdAtMax="15" IncrementAtMax="45" />
  <ExtremValue Name="" ID="0" Type="MinorPrincipalStrain2D" MinValue="-0.142152943559196" NodeIdAtMin="2" IncrementAtMin="45" MaxValue="0.0167810826059816" NodeIdAtMax="274" IncrementAtMax="45" />
  <ExtremValue Name="" ID="0" Type="EffectiveStressX" MinValue="-3668.10063673764" NodeIdAtMin="717" IncrementAtMin="46" MaxValue="1508.71429489779" NodeIdAtMax="716" IncrementAtMax="46" />
  <ExtremValue Name="" ID="0" Type="EffectiveStressY" MinValue="-547.872826077368" NodeIdAtMin="26" IncrementAtMin="46" MaxValue="8736.52222788352" NodeIdAtMax="641" IncrementAtMax="46" />
  <ExtremValue Name="" ID="0" Type="EffectiveStressZ" MinValue="-3358.12164731384" NodeIdAtMin="727" IncrementAtMin="46" MaxValue="1207.52226897829" NodeIdAtMax="713" IncrementAtMax="46" />
  <ExtremValue Name="" ID="0" Type="ShearStressXY" MinValue="-1959.07444051685" NodeIdAtMin="715" IncrementAtMin="46" MaxValue="1025.50263668969" NodeIdAtMax="26" IncrementAtMax="46" />
  <ExtremValue Name="" ID="0" Type="TotalStressX" MinValue="-15060.5650464256" NodeIdAtMin="1184" IncrementAtMin="46" MaxValue="23015.6108268722" NodeIdAtMax="1274" IncrementAtMax="46" />
  <ExtremValue Name="" ID="0" Type="TotalStressY" MinValue="-14489.0949102172" NodeIdAtMin="1184" IncrementAtMin="46" MaxValue="23168.8659229304" NodeIdAtMax="1187" IncrementAtMax="46" />
  <ExtremValue Name="" ID="0" Type="TotalStressZ" MinValue="-15225.5047945529" NodeIdAtMin="1184" IncrementAtMin="46" MaxValue="22672.374373715" NodeIdAtMax="1187" IncrementAtMax="46" />
  <ExtremValue Name="" ID="0" Type="ExcessPorePressure" MinValue="-15118.82882615" NodeIdAtMin="1184" IncrementAtMin="46" MaxValue="22582.3318701915" NodeIdAtMax="1274" IncrementAtMax="46" />
  <ExtremValue Name="" ID="0" Type="TotalPorePressure" MinValue="-15058.49748615" NodeIdAtMin="1184" IncrementAtMin="46" MaxValue="22635.6645001915" NodeIdAtMax="1274" IncrementAtMax="46" />
  <ExtremValue Name="" ID="0" Type="MITMeanNormalEffectiveStress" MinValue="-3358.12164731386" NodeIdAtMin="727" IncrementAtMin="46" MaxValue="979.476060856925" NodeIdAtMax="25" IncrementAtMax="46" />
  <ExtremValue Name="" ID="0" Type="MITMeanNormalTotalStress" MinValue="-15143.0349204893" NodeIdAtMin="1184" IncrementAtMin="46" MaxValue="22822.5486175515" NodeIdAtMax="1274" IncrementAtMax="46" />
  <ExtremValue Name="" ID="0" Type="MITMaximumShearStress" MinValue="-53.1161258773892" NodeIdAtMin="1" IncrementAtMin="46" MaxValue="2674.15721799319" NodeIdAtMax="26" IncrementAtMax="46" />
  <ExtremValue Name="" ID="0" Type="MITStressRatio" MinValue="-5255.37047580714" NodeIdAtMin="531" IncrementAtMin="46" MaxValue="1093.50097846057" NodeIdAtMax="521" IncrementAtMax="46" />
  <ExtremValue Name="" ID="0" Type="DisplacementX" MinValue="-0.00111288940818043" NodeIdAtMin="269" IncrementAtMin="46" MaxValue="0.0156999332104537" NodeIdAtMax="272" IncrementAtMax="46" />
  <ExtremValue Name="" ID="0" Type="DisplacementY" MinValue="-0.0474175354528478" NodeIdAtMin="271" IncrementAtMin="46" MaxValue="0.00688256113570506" NodeIdAtMax="1521" IncrementAtMax="46" />
  <ExtremValue Name="" ID="0" Type="DisplacementNorm" MinValue="1.20756874257273E-46" NodeIdAtMin="107" IncrementAtMin="46" MaxValue="0.047427949525717" NodeIdAtMax="271" IncrementAtMax="46" />
  <ExtremValue Name="" ID="0" Type="CambridgeMeanNormalEffectiveStress" MinValue="-1999.78509632636" NodeIdAtMin="26" IncrementAtMin="46" MaxValue="3257.55568092556" NodeIdAtMax="645" IncrementAtMax="46" />
  <ExtremValue Name="" ID="0" Type="CambridgeMeanNormalTotalStress" MinValue="-14925.0549170652" NodeIdAtMin="1184" IncrementAtMin="46" MaxValue="22829.9873603817" NodeIdAtMax="1274" IncrementAtMax="46" />
  <ExtremValue Name="" ID="0" Type="CambridgeDeviatorStress" MinValue="-1643.2684713029" NodeIdAtMin="278" IncrementAtMin="46" MaxValue="8413.98588489592" NodeIdAtMax="641" IncrementAtMax="46" />
  <ExtremValue Name="" ID="0" Type="CambridgeStressRatio" MinValue="-37670.1787340609" NodeIdAtMin="444" IncrementAtMin="46" MaxValue="74883.4554215269" NodeIdAtMax="1513" IncrementAtMax="46" />
  <ExtremValue Name="" ID="0" Type="StrainX" MinValue="-0.0815805975825261" NodeIdAtMin="258" IncrementAtMin="46" MaxValue="0.0496787191256697" NodeIdAtMax="272" IncrementAtMax="46" />
  <ExtremValue Name="" ID="0" Type="StrainY" MinValue="-0.0364068249716046" NodeIdAtMin="1520" IncrementAtMin="46" MaxValue="0.0877297822385582" NodeIdAtMax="258" IncrementAtMax="46" />
  <ExtremValue Name="" ID="0" Type="ShearStrainXY" MinValue="-0.268989528223038" NodeIdAtMin="1223" IncrementAtMin="46" MaxValue="0.065941348291295" NodeIdAtMax="108" IncrementAtMax="46" />
  <ExtremValue Name="" ID="0" Type="VolumetricStrain" MinValue="-0.00302376576522995" NodeIdAtMin="1184" IncrementAtMin="46" MaxValue="0.0045164663740383" NodeIdAtMax="1274" IncrementAtMax="46" />
  <ExtremValue Name="" ID="0" Type="DeviatorStrain" MinValue="-0.0191501375255155" NodeIdAtMin="273" IncrementAtMin="46" MaxValue="0.157396495751709" NodeIdAtMax="15" IncrementAtMax="46" />
  <ExtremValue Name="" ID="0" Type="MaximumShearStrain" MinValue="-0.0167507815811426" NodeIdAtMin="273" IncrementAtMin="46" MaxValue="0.136302172213766" NodeIdAtMax="15" IncrementAtMax="46" />
  <ExtremValue Name="" ID="0" Type="MobilizedAngleFriction" MinValue="0" NodeIdAtMin="0" IncrementAtMin="46" MaxValue="90" NodeIdAtMax="14" IncrementAtMax="46" />
  <ExtremValue Name="" ID="0" Type="PlaneStrainMaximumShearAngle" MinValue="-33.9009804773232" NodeIdAtMin="1166" IncrementAtMin="46" MaxValue="176.565219503373" NodeIdAtMax="130" IncrementAtMax="46" />
  <ExtremValue Name="" ID="0" Type="Earth_pressure_coefficient_in_xy_plane" MinValue="-310.412106544605" NodeIdAtMin="486" IncrementAtMin="46" MaxValue="236.592215102228" NodeIdAtMax="1384" IncrementAtMax="46" />
  <ExtremValue Name="" ID="0" Type="MajorEffectivePrincipalStress2D" MinValue="-2363.70310159448" NodeIdAtMin="727" IncrementAtMin="46" MaxValue="3095.03440537411" NodeIdAtMax="25" IncrementAtMax="46" />
  <ExtremValue Name="" ID="0" Type="MinorEffectivePrincipalStress2D" MinValue="-5399.89844944405" NodeIdAtMin="26" IncrementAtMin="46" MaxValue="504.453692266866" NodeIdAtMax="0" IncrementAtMax="46" />
  <ExtremValue Name="" ID="0" Type="MajorTotalPrincipalStress2D" MinValue="-15017.8930191524" NodeIdAtMin="1184" IncrementAtMin="46" MaxValue="23123.2348129721" NodeIdAtMax="1274" IncrementAtMax="46" />
  <ExtremValue Name="" ID="0" Type="MinorTotalPrincipalStress2D" MinValue="-15268.1768218261" NodeIdAtMin="1184" IncrementAtMin="46" MaxValue="22521.8624221309" NodeIdAtMax="1274" IncrementAtMax="46" />
  <ExtremValue Name="" ID="0" Type="MajorPrincipalStrain2D" MinValue="-0.0169718486324162" NodeIdAtMin="273" IncrementAtMin="46" MaxValue="0.136283266427153" NodeIdAtMax="15" IncrementAtMax="46" />
  <ExtremValue Name="" ID="0" Type="MinorPrincipalStrain2D" MinValue="-0.145868759225624" NodeIdAtMin="2" IncrementAtMin="46" MaxValue="0.0168258301249757" NodeIdAtMax="268" IncrementAtMax="46" />
  <ExtremValue Name="" ID="0" Type="EffectiveStressX" MinValue="-3636.57275930496" NodeIdAtMin="717" IncrementAtMin="47" MaxValue="1572.31013457955" NodeIdAtMax="716" IncrementAtMax="47" />
  <ExtremValue Name="" ID="0" Type="EffectiveStressY" MinValue="-555.474237990342" NodeIdAtMin="26" IncrementAtMin="47" MaxValue="8535.86667397097" NodeIdAtMax="641" IncrementAtMax="47" />
  <ExtremValue Name="" ID="0" Type="EffectiveStressZ" MinValue="-3356.03948800182" NodeIdAtMin="727" IncrementAtMin="47" MaxValue="1207.81856060802" NodeIdAtMax="713" IncrementAtMax="47" />
  <ExtremValue Name="" ID="0" Type="ShearStressXY" MinValue="-1948.9052048939" NodeIdAtMin="715" IncrementAtMin="47" MaxValue="1030.03432350654" NodeIdAtMax="727" IncrementAtMax="47" />
  <ExtremValue Name="" ID="0" Type="TotalStressX" MinValue="-15607.4560009197" NodeIdAtMin="1184" IncrementAtMin="47" MaxValue="23575.8411348232" NodeIdAtMax="1274" IncrementAtMax="47" />
  <ExtremValue Name="" ID="0" Type="TotalStressY" MinValue="-15044.555652921" NodeIdAtMin="1184" IncrementAtMin="47" MaxValue="23830.0763096412" NodeIdAtMax="1187" IncrementAtMax="47" />
  <ExtremValue Name="" ID="0" Type="TotalStressZ" MinValue="-15771.2638685195" NodeIdAtMin="1184" IncrementAtMin="47" MaxValue="23340.7459542314" NodeIdAtMax="1187" IncrementAtMax="47" />
  <ExtremValue Name="" ID="0" Type="ExcessPorePressure" MinValue="-15666.5904056947" NodeIdAtMin="1184" IncrementAtMin="47" MaxValue="23179.8416379159" NodeIdAtMax="1187" IncrementAtMax="47" />
  <ExtremValue Name="" ID="0" Type="TotalPorePressure" MinValue="-15606.2590656947" NodeIdAtMin="1184" IncrementAtMin="47" MaxValue="23238.9912379159" NodeIdAtMax="1187" IncrementAtMax="47" />
  <ExtremValue Name="" ID="0" Type="MITMeanNormalEffectiveStress" MinValue="-3356.03948800184" NodeIdAtMin="727" IncrementAtMin="47" MaxValue="939.253265413817" NodeIdAtMax="25" IncrementAtMax="47" />
  <ExtremValue Name="" ID="0" Type="MITMeanNormalTotalStress" MinValue="-15689.3599347196" NodeIdAtMin="1184" IncrementAtMin="47" MaxValue="23380.2010544527" NodeIdAtMax="1274" IncrementAtMax="47" />
  <ExtremValue Name="" ID="0" Type="MITMaximumShearStress" MinValue="-47.8193429857425" NodeIdAtMin="1" IncrementAtMin="47" MaxValue="2696.13499155207" NodeIdAtMax="26" IncrementAtMax="47" />
  <ExtremValue Name="" ID="0" Type="MITStressRatio" MinValue="-5468.36257744553" NodeIdAtMin="537" IncrementAtMin="47" MaxValue="2478.13890342972" NodeIdAtMax="522" IncrementAtMax="47" />
  <ExtremValue Name="" ID="0" Type="DisplacementX" MinValue="-0.00116735010830203" NodeIdAtMin="269" IncrementAtMin="47" MaxValue="0.0161758829414417" NodeIdAtMax="272" IncrementAtMax="47" />
  <ExtremValue Name="" ID="0" Type="DisplacementY" MinValue="-0.0484356309368959" NodeIdAtMin="271" IncrementAtMin="47" MaxValue="0.00729114175141108" NodeIdAtMax="1521" IncrementAtMax="47" />
  <ExtremValue Name="" ID="0" Type="DisplacementNorm" MinValue="1.22863085557294E-46" NodeIdAtMin="107" IncrementAtMin="47" MaxValue="0.0484463742568685" NodeIdAtMax="271" IncrementAtMax="47" />
  <ExtremValue Name="" ID="0" Type="CambridgeMeanNormalEffectiveStress" MinValue="-1985.50258089996" NodeIdAtMin="26" IncrementAtMin="47" MaxValue="3213.11811344151" NodeIdAtMax="645" IncrementAtMax="47" />
  <ExtremValue Name="" ID="0" Type="CambridgeMeanNormalTotalStress" MinValue="-15474.4251741201" NodeIdAtMin="1184" IncrementAtMin="47" MaxValue="23443.5228306612" NodeIdAtMax="1187" IncrementAtMax="47" />
  <ExtremValue Name="" ID="0" Type="CambridgeDeviatorStress" MinValue="-1439.39512049941" NodeIdAtMin="366" IncrementAtMin="47" MaxValue="8245.58426610442" NodeIdAtMax="641" IncrementAtMax="47" />
  <ExtremValue Name="" ID="0" Type="CambridgeStressRatio" MinValue="-130720.937846951" NodeIdAtMin="1519" IncrementAtMin="47" MaxValue="275561.568806149" NodeIdAtMax="1513" IncrementAtMax="47" />
  <ExtremValue Name="" ID="0" Type="StrainX" MinValue="-0.0839467750616999" NodeIdAtMin="258" IncrementAtMin="47" MaxValue="0.0511746172693883" NodeIdAtMax="272" IncrementAtMax="47" />
  <ExtremValue Name="" ID="0" Type="StrainY" MinValue="-0.0377657380803471" NodeIdAtMin="1520" IncrementAtMin="47" MaxValue="0.0902490909865464" NodeIdAtMax="258" IncrementAtMax="47" />
  <ExtremValue Name="" ID="0" Type="ShearStrainXY" MinValue="-0.276489734669278" NodeIdAtMin="1223" IncrementAtMin="47" MaxValue="0.06755780462604" NodeIdAtMax="108" IncrementAtMax="47" />
  <ExtremValue Name="" ID="0" Type="VolumetricStrain" MinValue="-0.00313331808113889" NodeIdAtMin="1184" IncrementAtMin="47" MaxValue="0.00463596832758317" NodeIdAtMax="1187" IncrementAtMax="47" />
  <ExtremValue Name="" ID="0" Type="DeviatorStrain" MinValue="-0.019828852971086" NodeIdAtMin="274" IncrementAtMin="47" MaxValue="0.161454253059541" NodeIdAtMax="15" IncrementAtMax="47" />
  <ExtremValue Name="" ID="0" Type="MaximumShearStrain" MinValue="-0.0172351149448957" NodeIdAtMin="274" IncrementAtMin="47" MaxValue="0.139816664679739" NodeIdAtMax="15" IncrementAtMax="47" />
  <ExtremValue Name="" ID="0" Type="MobilizedAngleFriction" MinValue="0" NodeIdAtMin="0" IncrementAtMin="47" MaxValue="90" NodeIdAtMax="14" IncrementAtMax="47" />
  <ExtremValue Name="" ID="0" Type="PlaneStrainMaximumShearAngle" MinValue="-32.615011766929" NodeIdAtMin="1158" IncrementAtMin="47" MaxValue="171.005391824811" NodeIdAtMax="1080" IncrementAtMax="47" />
  <ExtremValue Name="" ID="0" Type="Earth_pressure_coefficient_in_xy_plane" MinValue="-1196.46003472737" NodeIdAtMin="1521" IncrementAtMin="47" MaxValue="790.159404975764" NodeIdAtMax="147" IncrementAtMax="47" />
  <ExtremValue Name="" ID="0" Type="MajorEffectivePrincipalStress2D" MinValue="-2337.72965279226" NodeIdAtMin="727" IncrementAtMin="47" MaxValue="3090.7076972384" NodeIdAtMax="25" IncrementAtMax="47" />
  <ExtremValue Name="" ID="0" Type="MinorEffectivePrincipalStress2D" MinValue="-5396.65174390684" NodeIdAtMin="26" IncrementAtMin="47" MaxValue="493.405400535903" NodeIdAtMax="0" IncrementAtMax="47" />
  <ExtremValue Name="" ID="0" Type="MajorTotalPrincipalStress2D" MinValue="-15563.1960642797" NodeIdAtMin="1184" IncrementAtMin="47" MaxValue="23687.0822396419" NodeIdAtMax="1274" IncrementAtMax="47" />
  <ExtremValue Name="" ID="0" Type="MinorTotalPrincipalStress2D" MinValue="-15815.5238051596" NodeIdAtMin="1184" IncrementAtMin="47" MaxValue="23073.3198692634" NodeIdAtMax="1274" IncrementAtMax="47" />
  <ExtremValue Name="" ID="0" Type="MajorPrincipalStrain2D" MinValue="-0.0172342066584343" NodeIdAtMin="273" IncrementAtMin="47" MaxValue="0.139801437243453" NodeIdAtMax="15" IncrementAtMax="47" />
  <ExtremValue Name="" ID="0" Type="MinorPrincipalStrain2D" MinValue="-0.149823310445709" NodeIdAtMin="2" IncrementAtMin="47" MaxValue="0.0172524955534423" NodeIdAtMax="274" IncrementAtMax="47" />
  <ExtremValue Name="" ID="0" Type="EffectiveStressX" MinValue="-3608.48274820002" NodeIdAtMin="717" IncrementAtMin="48" MaxValue="1613.97359297493" NodeIdAtMax="716" IncrementAtMax="48" />
  <ExtremValue Name="" ID="0" Type="EffectiveStressY" MinValue="-553.878408956892" NodeIdAtMin="26" IncrementAtMin="48" MaxValue="8390.96714330645" NodeIdAtMax="641" IncrementAtMax="48" />
  <ExtremValue Name="" ID="0" Type="EffectiveStressZ" MinValue="-3370.45052923328" NodeIdAtMin="727" IncrementAtMin="48" MaxValue="1226.14988845551" NodeIdAtMax="713" IncrementAtMax="48" />
  <ExtremValue Name="" ID="0" Type="ShearStressXY" MinValue="-1971.14993949929" NodeIdAtMin="715" IncrementAtMin="48" MaxValue="1048.55905780371" NodeIdAtMax="727" IncrementAtMax="48" />
  <ExtremValue Name="" ID="0" Type="TotalStressX" MinValue="-16169.3079278854" NodeIdAtMin="1184" IncrementAtMin="48" MaxValue="23879.1208127644" NodeIdAtMax="1274" IncrementAtMax="48" />
  <ExtremValue Name="" ID="0" Type="TotalStressY" MinValue="-15608.4854065872" NodeIdAtMin="1184" IncrementAtMin="48" MaxValue="24482.0754626912" NodeIdAtMax="1187" IncrementAtMax="48" />
  <ExtremValue Name="" ID="0" Type="TotalStressZ" MinValue="-16329.5496496694" NodeIdAtMin="1184" IncrementAtMin="48" MaxValue="23995.7429692558" NodeIdAtMax="1187" IncrementAtMax="48" />
  <ExtremValue Name="" ID="0" Type="ExcessPorePressure" MinValue="-16225.4877051421" NodeIdAtMin="1184" IncrementAtMin="48" MaxValue="23838.174637331" NodeIdAtMax="1187" IncrementAtMax="48" />
  <ExtremValue Name="" ID="0" Type="TotalPorePressure" MinValue="-16165.1563651421" NodeIdAtMin="1184" IncrementAtMin="48" MaxValue="23897.324237331" NodeIdAtMax="1187" IncrementAtMax="48" />
  <ExtremValue Name="" ID="0" Type="MITMeanNormalEffectiveStress" MinValue="-3370.4505292333" NodeIdAtMin="727" IncrementAtMin="48" MaxValue="987.703260524341" NodeIdAtMax="25" IncrementAtMax="48" />
  <ExtremValue Name="" ID="0" Type="MITMeanNormalTotalStress" MinValue="-16249.4287887774" NodeIdAtMin="1184" IncrementAtMin="48" MaxValue="23907.5106200357" NodeIdAtMax="1187" IncrementAtMax="48" />
  <ExtremValue Name="" ID="0" Type="MITMaximumShearStress" MinValue="-2.82421874650106" NodeIdAtMin="802" IncrementAtMin="48" MaxValue="2695.06690380488" NodeIdAtMax="26" IncrementAtMax="48" />
  <ExtremValue Name="" ID="0" Type="MITStressRatio" MinValue="-3686.24846391874" NodeIdAtMin="2225" IncrementAtMin="48" MaxValue="8884.64706974235" NodeIdAtMax="536" IncrementAtMax="48" />
  <ExtremValue Name="" ID="0" Type="DisplacementX" MinValue="-0.00117638118699294" NodeIdAtMin="269" IncrementAtMin="48" MaxValue="0.0165885700695059" NodeIdAtMax="272" IncrementAtMax="48" />
  <ExtremValue Name="" ID="0" Type="DisplacementY" MinValue="-0.049447454474957" NodeIdAtMin="271" IncrementAtMin="48" MaxValue="0.00752269079246134" NodeIdAtMax="1521" IncrementAtMax="48" />
  <ExtremValue Name="" ID="0" Type="DisplacementNorm" MinValue="1.25332043323692E-46" NodeIdAtMin="107" IncrementAtMin="48" MaxValue="0.0494583351058463" NodeIdAtMax="271" IncrementAtMax="48" />
  <ExtremValue Name="" ID="0" Type="CambridgeMeanNormalEffectiveStress" MinValue="-1977.48125530304" NodeIdAtMin="26" IncrementAtMin="48" MaxValue="3215.89452655988" NodeIdAtMax="713" IncrementAtMax="48" />
  <ExtremValue Name="" ID="0" Type="CambridgeMeanNormalTotalStress" MinValue="-16035.780994714" NodeIdAtMin="1184" IncrementAtMin="48" MaxValue="24099.0322342542" NodeIdAtMax="1187" IncrementAtMax="48" />
  <ExtremValue Name="" ID="0" Type="CambridgeDeviatorStress" MinValue="-1417.68015939318" NodeIdAtMin="510" IncrementAtMin="48" MaxValue="8011.20491944923" NodeIdAtMax="641" IncrementAtMax="48" />
  <ExtremValue Name="" ID="0" Type="CambridgeStressRatio" MinValue="-12743.2146565649" NodeIdAtMin="444" IncrementAtMin="48" MaxValue="6171.92351099402" NodeIdAtMax="913" IncrementAtMax="48" />
  <ExtremValue Name="" ID="0" Type="StrainX" MinValue="-0.0858603370381514" NodeIdAtMin="258" IncrementAtMin="48" MaxValue="0.0522729843818268" NodeIdAtMax="272" IncrementAtMax="48" />
  <ExtremValue Name="" ID="0" Type="StrainY" MinValue="-0.0388071917485865" NodeIdAtMin="1520" IncrementAtMin="48" MaxValue="0.0922952253633683" NodeIdAtMax="258" IncrementAtMax="48" />
  <ExtremValue Name="" ID="0" Type="ShearStrainXY" MinValue="-0.282733809000359" NodeIdAtMin="1223" IncrementAtMin="48" MaxValue="0.0678493551996968" NodeIdAtMax="108" IncrementAtMax="48" />
  <ExtremValue Name="" ID="0" Type="VolumetricStrain" MinValue="-0.00324509754102836" NodeIdAtMin="1184" IncrementAtMin="48" MaxValue="0.0047676349274662" NodeIdAtMax="1187" IncrementAtMax="48" />
  <ExtremValue Name="" ID="0" Type="DeviatorStrain" MinValue="-0.0204927286973687" NodeIdAtMin="273" IncrementAtMin="48" MaxValue="0.163893549004722" NodeIdAtMax="2" IncrementAtMax="48" />
  <ExtremValue Name="" ID="0" Type="MaximumShearStrain" MinValue="-0.017981534863836" NodeIdAtMin="273" IncrementAtMin="48" MaxValue="0.141389280788169" NodeIdAtMax="1223" IncrementAtMax="48" />
  <ExtremValue Name="" ID="0" Type="MobilizedAngleFriction" MinValue="0" NodeIdAtMin="0" IncrementAtMin="48" MaxValue="90" NodeIdAtMax="14" IncrementAtMax="48" />
  <ExtremValue Name="" ID="0" Type="PlaneStrainMaximumShearAngle" MinValue="-32.249934340466" NodeIdAtMin="1162" IncrementAtMin="48" MaxValue="189.521289558835" NodeIdAtMax="130" IncrementAtMax="48" />
  <ExtremValue Name="" ID="0" Type="Earth_pressure_coefficient_in_xy_plane" MinValue="-265.608607826202" NodeIdAtMin="2349" IncrementAtMin="48" MaxValue="111.853635237631" NodeIdAtMax="2351" IncrementAtMax="48" />
  <ExtremValue Name="" ID="0" Type="MajorEffectivePrincipalStress2D" MinValue="-2334.16144758441" NodeIdAtMin="727" IncrementAtMin="48" MaxValue="3145.00614276837" NodeIdAtMax="25" IncrementAtMax="48" />
  <ExtremValue Name="" ID="0" Type="MinorEffectivePrincipalStress2D" MinValue="-5384.349582281" NodeIdAtMin="26" IncrementAtMin="48" MaxValue="498.032475740763" NodeIdAtMax="0" IncrementAtMax="48" />
  <ExtremValue Name="" ID="0" Type="MajorTotalPrincipalStress2D" MinValue="-16124.4537299027" NodeIdAtMin="1184" IncrementAtMin="48" MaxValue="24209.8317325236" NodeIdAtMax="1187" IncrementAtMax="48" />
  <ExtremValue Name="" ID="0" Type="MinorTotalPrincipalStress2D" MinValue="-16374.4038476521" NodeIdAtMin="1184" IncrementAtMin="48" MaxValue="23605.1895075478" NodeIdAtMax="1187" IncrementAtMax="48" />
  <ExtremValue Name="" ID="0" Type="MajorPrincipalStrain2D" MinValue="-0.0182730351622343" NodeIdAtMin="273" IncrementAtMin="48" MaxValue="0.142293314937227" NodeIdAtMax="1223" IncrementAtMax="48" />
  <ExtremValue Name="" ID="0" Type="MinorPrincipalStrain2D" MinValue="-0.152774565651945" NodeIdAtMin="2" IncrementAtMin="48" MaxValue="0.0181758962531152" NodeIdAtMax="263" IncrementAtMax="48" />
  <ExtremValue Name="" ID="0" Type="EffectiveStressX" MinValue="-3619.24223161377" NodeIdAtMin="717" IncrementAtMin="49" MaxValue="1645.3088746231" NodeIdAtMax="716" IncrementAtMax="49" />
  <ExtremValue Name="" ID="0" Type="EffectiveStressY" MinValue="-576.386558970037" NodeIdAtMin="26" IncrementAtMin="49" MaxValue="8295.25385637111" NodeIdAtMax="641" IncrementAtMax="49" />
  <ExtremValue Name="" ID="0" Type="EffectiveStressZ" MinValue="-3389.89531831494" NodeIdAtMin="727" IncrementAtMin="49" MaxValue="1239.81762268199" NodeIdAtMax="713" IncrementAtMax="49" />
  <ExtremValue Name="" ID="0" Type="ShearStressXY" MinValue="-1981.27584735984" NodeIdAtMin="715" IncrementAtMin="49" MaxValue="1070.22795964267" NodeIdAtMax="727" IncrementAtMax="49" />
  <ExtremValue Name="" ID="0" Type="TotalStressX" MinValue="-16641.1580123909" NodeIdAtMin="1184" IncrementAtMin="49" MaxValue="24393.447482507" NodeIdAtMax="1187" IncrementAtMax="49" />
  <ExtremValue Name="" ID="0" Type="TotalStressY" MinValue="-16088.7657922263" NodeIdAtMin="1184" IncrementAtMin="49" MaxValue="25040.9891504997" NodeIdAtMax="1187" IncrementAtMax="49" />
  <ExtremValue Name="" ID="0" Type="TotalStressZ" MinValue="-16803.6940689025" NodeIdAtMin="1184" IncrementAtMin="49" MaxValue="24567.4206513498" NodeIdAtMax="1187" IncrementAtMax="49" />
  <ExtremValue Name="" ID="0" Type="ExcessPorePressure" MinValue="-16698.4426820476" NodeIdAtMin="1184" IncrementAtMin="49" MaxValue="24406.4091509269" NodeIdAtMax="1187" IncrementAtMax="49" />
  <ExtremValue Name="" ID="0" Type="TotalPorePressure" MinValue="-16638.1113420476" NodeIdAtMin="1184" IncrementAtMin="49" MaxValue="24465.5587509269" NodeIdAtMax="1187" IncrementAtMax="49" />
  <ExtremValue Name="" ID="0" Type="MITMeanNormalEffectiveStress" MinValue="-3389.89531831496" NodeIdAtMin="727" IncrementAtMin="49" MaxValue="991.704041431472" NodeIdAtMax="25" IncrementAtMax="49" />
  <ExtremValue Name="" ID="0" Type="MITMeanNormalTotalStress" MinValue="-16722.4260406467" NodeIdAtMin="1184" IncrementAtMin="49" MaxValue="24480.4340669284" NodeIdAtMax="1187" IncrementAtMax="49" />
  <ExtremValue Name="" ID="0" Type="MITMaximumShearStress" MinValue="-2.81298242752858" NodeIdAtMin="802" IncrementAtMin="49" MaxValue="2708.52189790068" NodeIdAtMax="26" IncrementAtMax="49" />
  <ExtremValue Name="" ID="0" Type="MITStressRatio" MinValue="-91509.6637629452" NodeIdAtMin="526" IncrementAtMin="49" MaxValue="2991.51458106154" NodeIdAtMax="1780" IncrementAtMax="49" />
  <ExtremValue Name="" ID="0" Type="DisplacementX" MinValue="-0.00120964078048415" NodeIdAtMin="269" IncrementAtMin="49" MaxValue="0.0169983751602473" NodeIdAtMax="272" IncrementAtMax="49" />
  <ExtremValue Name="" ID="0" Type="DisplacementY" MinValue="-0.0504755954861265" NodeIdAtMin="271" IncrementAtMin="49" MaxValue="0.00781895059423069" NodeIdAtMax="1521" IncrementAtMax="49" />
  <ExtremValue Name="" ID="0" Type="DisplacementNorm" MinValue="1.27605837340179E-46" NodeIdAtMin="107" IncrementAtMin="49" MaxValue="0.0504864894857246" NodeIdAtMax="271" IncrementAtMax="49" />
  <ExtremValue Name="" ID="0" Type="CambridgeMeanNormalEffectiveStress" MinValue="-1986.74011496238" NodeIdAtMin="26" IncrementAtMin="49" MaxValue="3230.37148515644" NodeIdAtMax="713" IncrementAtMax="49" />
  <ExtremValue Name="" ID="0" Type="CambridgeMeanNormalTotalStress" MinValue="-16511.2059578399" NodeIdAtMin="1184" IncrementAtMin="49" MaxValue="24667.2857614522" NodeIdAtMax="1187" IncrementAtMax="49" />
  <ExtremValue Name="" ID="0" Type="CambridgeDeviatorStress" MinValue="-1453.72461224637" NodeIdAtMin="575" IncrementAtMin="49" MaxValue="7944.61276068625" NodeIdAtMax="641" IncrementAtMax="49" />
  <ExtremValue Name="" ID="0" Type="CambridgeStressRatio" MinValue="-256861.468687852" NodeIdAtMin="1519" IncrementAtMin="49" MaxValue="127079.172892463" NodeIdAtMax="1225" IncrementAtMax="49" />
  <ExtremValue Name="" ID="0" Type="StrainX" MinValue="-0.0879478456526076" NodeIdAtMin="258" IncrementAtMin="49" MaxValue="0.0534582541012077" NodeIdAtMax="272" IncrementAtMax="49" />
  <ExtremValue Name="" ID="0" Type="StrainY" MinValue="-0.0398953171413738" NodeIdAtMin="1520" IncrementAtMin="49" MaxValue="0.0944670916756891" NodeIdAtMax="258" IncrementAtMax="49" />
  <ExtremValue Name="" ID="0" Type="ShearStrainXY" MinValue="-0.289449420499851" NodeIdAtMin="1223" IncrementAtMin="49" MaxValue="0.0693517051840358" NodeIdAtMax="108" IncrementAtMax="49" />
  <ExtremValue Name="" ID="0" Type="VolumetricStrain" MinValue="-0.00333968853640946" NodeIdAtMin="1184" IncrementAtMin="49" MaxValue="0.00488128183018536" NodeIdAtMax="1187" IncrementAtMax="49" />
  <ExtremValue Name="" ID="0" Type="DeviatorStrain" MinValue="-0.0208660828450364" NodeIdAtMin="273" IncrementAtMin="49" MaxValue="0.167713355425743" NodeIdAtMax="2" IncrementAtMax="49" />
  <ExtremValue Name="" ID="0" Type="MaximumShearStrain" MinValue="-0.0183035544911102" NodeIdAtMin="273" IncrementAtMin="49" MaxValue="0.144747832550821" NodeIdAtMax="1223" IncrementAtMax="49" />
  <ExtremValue Name="" ID="0" Type="MobilizedAngleFriction" MinValue="0" NodeIdAtMin="0" IncrementAtMin="49" MaxValue="90" NodeIdAtMax="14" IncrementAtMax="49" />
  <ExtremValue Name="" ID="0" Type="PlaneStrainMaximumShearAngle" MinValue="-31.6963580853895" NodeIdAtMin="1158" IncrementAtMin="49" MaxValue="186.268997119128" NodeIdAtMax="130" IncrementAtMax="49" />
  <ExtremValue Name="" ID="0" Type="Earth_pressure_coefficient_in_xy_plane" MinValue="-11017.6845780283" NodeIdAtMin="1551" IncrementAtMin="49" MaxValue="3016.70219801781" NodeIdAtMax="1786" IncrementAtMax="49" />
  <ExtremValue Name="" ID="0" Type="MajorEffectivePrincipalStress2D" MinValue="-2332.23588479075" NodeIdAtMin="727" IncrementAtMin="49" MaxValue="3178.58475548319" NodeIdAtMax="25" IncrementAtMax="49" />
  <ExtremValue Name="" ID="0" Type="MinorEffectivePrincipalStress2D" MinValue="-5400.43879085924" NodeIdAtMin="26" IncrementAtMin="49" MaxValue="491.260870323246" NodeIdAtMax="0" IncrementAtMax="49" />
  <ExtremValue Name="" ID="0" Type="MajorTotalPrincipalStress2D" MinValue="-16595.8926441138" NodeIdAtMin="1184" IncrementAtMin="49" MaxValue="24784.5693624045" NodeIdAtMax="1187" IncrementAtMax="49" />
  <ExtremValue Name="" ID="0" Type="MinorTotalPrincipalStress2D" MinValue="-16848.9594371795" NodeIdAtMin="1184" IncrementAtMin="49" MaxValue="24176.2987714523" NodeIdAtMax="1187" IncrementAtMax="49" />
  <ExtremValue Name="" ID="0" Type="MajorPrincipalStrain2D" MinValue="-0.0185918168081011" NodeIdAtMin="273" IncrementAtMin="49" MaxValue="0.145675974492607" NodeIdAtMax="1223" IncrementAtMax="49" />
  <ExtremValue Name="" ID="0" Type="MinorPrincipalStrain2D" MinValue="-0.156338500791506" NodeIdAtMin="2" IncrementAtMin="49" MaxValue="0.0185453604868872" NodeIdAtMax="263" IncrementAtMax="49" />
  <ExtremValue Name="" ID="0" Type="EffectiveStressX" MinValue="-3564.45263297915" NodeIdAtMin="717" IncrementAtMin="50" MaxValue="1694.90802544973" NodeIdAtMax="716" IncrementAtMax="50" />
  <ExtremValue Name="" ID="0" Type="EffectiveStressY" MinValue="-573.34622816971" NodeIdAtMin="26" IncrementAtMin="50" MaxValue="8246.84758555277" NodeIdAtMax="641" IncrementAtMax="50" />
  <ExtremValue Name="" ID="0" Type="EffectiveStressZ" MinValue="-3382.47244985006" NodeIdAtMin="727" IncrementAtMin="50" MaxValue="1244.40815578358" NodeIdAtMax="713" IncrementAtMax="50" />
  <ExtremValue Name="" ID="0" Type="ShearStressXY" MinValue="-1982.39527797604" NodeIdAtMin="715" IncrementAtMin="50" MaxValue="1086.69969024571" NodeIdAtMax="727" IncrementAtMax="50" />
  <ExtremValue Name="" ID="0" Type="TotalStressX" MinValue="-17235.2324716879" NodeIdAtMin="1184" IncrementAtMin="50" MaxValue="25065.6424441591" NodeIdAtMax="1187" IncrementAtMax="50" />
  <ExtremValue Name="" ID="0" Type="TotalStressY" MinValue="-16684.7661124785" NodeIdAtMin="1184" IncrementAtMin="50" MaxValue="25683.8384558632" NodeIdAtMax="1187" IncrementAtMax="50" />
  <ExtremValue Name="" ID="0" Type="TotalStressZ" MinValue="-17392.3296563116" NodeIdAtMin="1184" IncrementAtMin="50" MaxValue="25236.8194901763" NodeIdAtMax="1187" IncrementAtMax="50" />
  <ExtremValue Name="" ID="0" Type="ExcessPorePressure" MinValue="-17293.5304969749" NodeIdAtMin="1184" IncrementAtMin="50" MaxValue="25071.5537886618" NodeIdAtMax="1187" IncrementAtMax="50" />
  <ExtremValue Name="" ID="0" Type="TotalPorePressure" MinValue="-17233.1991569749" NodeIdAtMin="1184" IncrementAtMin="50" MaxValue="25130.7033886618" NodeIdAtMax="1187" IncrementAtMax="50" />
  <ExtremValue Name="" ID="0" Type="MITMeanNormalEffectiveStress" MinValue="-3382.47244985008" NodeIdAtMin="727" IncrementAtMin="50" MaxValue="993.035918131711" NodeIdAtMax="25" IncrementAtMax="50" />
  <ExtremValue Name="" ID="0" Type="MITMeanNormalTotalStress" MinValue="-17313.7810639997" NodeIdAtMin="1184" IncrementAtMin="50" MaxValue="25151.2309671677" NodeIdAtMax="1187" IncrementAtMax="50" />
  <ExtremValue Name="" ID="0" Type="MITMaximumShearStress" MinValue="-43.026398156303" NodeIdAtMin="1" IncrementAtMin="50" MaxValue="2727.52802206726" NodeIdAtMax="26" IncrementAtMax="50" />
  <ExtremValue Name="" ID="0" Type="MITStressRatio" MinValue="-1741.9586516436" NodeIdAtMin="272" IncrementAtMin="50" MaxValue="4020.77378424237" NodeIdAtMax="262" IncrementAtMax="50" />
  <ExtremValue Name="" ID="0" Type="DisplacementX" MinValue="-0.00123420838121696" NodeIdAtMin="269" IncrementAtMin="50" MaxValue="0.0174525897818512" NodeIdAtMax="272" IncrementAtMax="50" />
  <ExtremValue Name="" ID="0" Type="DisplacementY" MinValue="-0.0514842069212652" NodeIdAtMin="271" IncrementAtMin="50" MaxValue="0.00813593569339133" NodeIdAtMax="1521" IncrementAtMax="50" />
  <ExtremValue Name="" ID="0" Type="DisplacementNorm" MinValue="1.29528044643508E-46" NodeIdAtMin="107" IncrementAtMin="50" MaxValue="0.0514953153658293" NodeIdAtMax="271" IncrementAtMax="50" />
  <ExtremValue Name="" ID="0" Type="CambridgeMeanNormalEffectiveStress" MinValue="-1971.53255805408" NodeIdAtMin="26" IncrementAtMin="50" MaxValue="3231.78491599662" NodeIdAtMax="713" IncrementAtMax="50" />
  <ExtremValue Name="" ID="0" Type="CambridgeMeanNormalTotalStress" MinValue="-17104.1094134926" NodeIdAtMin="1184" IncrementAtMin="50" MaxValue="25328.7667967329" NodeIdAtMax="1187" IncrementAtMax="50" />
  <ExtremValue Name="" ID="0" Type="CambridgeDeviatorStress" MinValue="-1576.60877837283" NodeIdAtMin="575" IncrementAtMin="50" MaxValue="7964.31203022794" NodeIdAtMax="641" IncrementAtMax="50" />
  <ExtremValue Name="" ID="0" Type="CambridgeStressRatio" MinValue="-28364.973269314" NodeIdAtMin="365" IncrementAtMin="50" MaxValue="80613.9054423066" NodeIdAtMax="268" IncrementAtMax="50" />
  <ExtremValue Name="" ID="0" Type="StrainX" MinValue="-0.090076045357484" NodeIdAtMin="258" IncrementAtMin="50" MaxValue="0.054711451042872" NodeIdAtMax="272" IncrementAtMax="50" />
  <ExtremValue Name="" ID="0" Type="StrainY" MinValue="-0.0410857581406435" NodeIdAtMin="1520" IncrementAtMin="50" MaxValue="0.0967501600890518" NodeIdAtMax="258" IncrementAtMax="50" />
  <ExtremValue Name="" ID="0" Type="ShearStrainXY" MinValue="-0.296258208134281" NodeIdAtMin="1223" IncrementAtMin="50" MaxValue="0.0707775186617169" NodeIdAtMax="108" IncrementAtMax="50" />
  <ExtremValue Name="" ID="0" Type="VolumetricStrain" MinValue="-0.00345870609939493" NodeIdAtMin="1184" IncrementAtMin="50" MaxValue="0.00501431075773236" NodeIdAtMax="1187" IncrementAtMax="50" />
  <ExtremValue Name="" ID="0" Type="DeviatorStrain" MinValue="-0.0215455605138852" NodeIdAtMin="273" IncrementAtMin="50" MaxValue="0.171307712646373" NodeIdAtMax="2" IncrementAtMax="50" />
  <ExtremValue Name="" ID="0" Type="MaximumShearStrain" MinValue="-0.0189597711968977" NodeIdAtMin="273" IncrementAtMin="50" MaxValue="0.148152939933489" NodeIdAtMax="1223" IncrementAtMax="50" />
  <ExtremValue Name="" ID="0" Type="MobilizedAngleFriction" MinValue="0" NodeIdAtMin="0" IncrementAtMin="50" MaxValue="90" NodeIdAtMax="14" IncrementAtMax="50" />
  <ExtremValue Name="" ID="0" Type="PlaneStrainMaximumShearAngle" MinValue="-31.6197656690459" NodeIdAtMin="1162" IncrementAtMin="50" MaxValue="150.906284991254" NodeIdAtMax="205" IncrementAtMax="50" />
  <ExtremValue Name="" ID="0" Type="Earth_pressure_coefficient_in_xy_plane" MinValue="-77560.1435904157" NodeIdAtMin="2112" IncrementAtMin="50" MaxValue="21193.4899706639" NodeIdAtMax="2256" IncrementAtMax="50" />
  <ExtremValue Name="" ID="0" Type="MajorEffectivePrincipalStress2D" MinValue="-2308.64597481665" NodeIdAtMin="727" IncrementAtMin="50" MaxValue="3188.84187907779" NodeIdAtMax="25" IncrementAtMax="50" />
  <ExtremValue Name="" ID="0" Type="MinorEffectivePrincipalStress2D" MinValue="-5398.15374506352" NodeIdAtMin="26" IncrementAtMin="50" MaxValue="479.740446459566" NodeIdAtMax="0" IncrementAtMax="50" />
  <ExtremValue Name="" ID="0" Type="MajorTotalPrincipalStress2D" MinValue="-17194.5997570111" NodeIdAtMin="1184" IncrementAtMin="50" MaxValue="25445.0861773932" NodeIdAtMax="1187" IncrementAtMax="50" />
  <ExtremValue Name="" ID="0" Type="MinorTotalPrincipalStress2D" MinValue="-17432.9623709884" NodeIdAtMin="1184" IncrementAtMin="50" MaxValue="24857.3757569421" NodeIdAtMax="1187" IncrementAtMax="50" />
  <ExtremValue Name="" ID="0" Type="MajorPrincipalStrain2D" MinValue="-0.0192717743249147" NodeIdAtMin="273" IncrementAtMin="50" MaxValue="0.149077720391652" NodeIdAtMax="1223" IncrementAtMax="50" />
  <ExtremValue Name="" ID="0" Type="MinorPrincipalStrain2D" MinValue="-0.15970554275232" NodeIdAtMin="2" IncrementAtMin="50" MaxValue="0.0187178988981372" NodeIdAtMax="275" IncrementAtMax="50" />
  <ExtremValue Name="" ID="0" Type="EffectiveStressX" MinValue="-3567.77953496528" NodeIdAtMin="717" IncrementAtMin="51" MaxValue="1734.85544689021" NodeIdAtMax="716" IncrementAtMax="51" />
  <ExtremValue Name="" ID="0" Type="EffectiveStressY" MinValue="-587.591656196238" NodeIdAtMin="26" IncrementAtMin="51" MaxValue="8199.46036673725" NodeIdAtMax="641" IncrementAtMax="51" />
  <ExtremValue Name="" ID="0" Type="EffectiveStressZ" MinValue="-3398.37330743829" NodeIdAtMin="727" IncrementAtMin="51" MaxValue="1258.20878338702" NodeIdAtMax="713" IncrementAtMax="51" />
  <ExtremValue Name="" ID="0" Type="ShearStressXY" MinValue="-1986.61203088466" NodeIdAtMin="715" IncrementAtMin="51" MaxValue="1109.22769668808" NodeIdAtMax="727" IncrementAtMax="51" />
  <ExtremValue Name="" ID="0" Type="TotalStressX" MinValue="-17708.2111819441" NodeIdAtMin="1184" IncrementAtMin="51" MaxValue="25654.7348611905" NodeIdAtMax="1187" IncrementAtMax="51" />
  <ExtremValue Name="" ID="0" Type="TotalStressY" MinValue="-17163.3013272826" NodeIdAtMin="1184" IncrementAtMin="51" MaxValue="26266.8020726269" NodeIdAtMax="1187" IncrementAtMax="51" />
  <ExtremValue Name="" ID="0" Type="TotalStressZ" MinValue="-17866.1102272887" NodeIdAtMin="1184" IncrementAtMin="51" MaxValue="25818.4581226166" NodeIdAtMax="1187" IncrementAtMax="51" />
  <ExtremValue Name="" ID="0" Type="ExcessPorePressure" MinValue="-17763.7035905741" NodeIdAtMin="1184" IncrementAtMin="51" MaxValue="25655.9350143213" NodeIdAtMax="1187" IncrementAtMax="51" />
  <ExtremValue Name="" ID="0" Type="TotalPorePressure" MinValue="-17703.3722505741" NodeIdAtMin="1184" IncrementAtMin="51" MaxValue="25715.0846143213" NodeIdAtMax="1187" IncrementAtMax="51" />
  <ExtremValue Name="" ID="0" Type="MITMeanNormalEffectiveStress" MinValue="-3398.37330743831" NodeIdAtMin="727" IncrementAtMin="51" MaxValue="995.639448920517" NodeIdAtMax="25" IncrementAtMax="51" />
  <ExtremValue Name="" ID="0" Type="MITMeanNormalTotalStress" MinValue="-17787.1607046164" NodeIdAtMin="1184" IncrementAtMin="51" MaxValue="25736.5964919036" NodeIdAtMax="1187" IncrementAtMax="51" />
  <ExtremValue Name="" ID="0" Type="MITMaximumShearStress" MinValue="-40.2694419532715" NodeIdAtMin="1" IncrementAtMin="51" MaxValue="2732.20600312136" NodeIdAtMax="26" IncrementAtMax="51" />
  <ExtremValue Name="" ID="0" Type="MITStressRatio" MinValue="-6589.63337614866" NodeIdAtMin="2373" IncrementAtMin="51" MaxValue="8637.67088077462" NodeIdAtMax="624" IncrementAtMax="51" />
  <ExtremValue Name="" ID="0" Type="DisplacementX" MinValue="-0.00126743105863687" NodeIdAtMin="269" IncrementAtMin="51" MaxValue="0.0178677174933471" NodeIdAtMax="272" IncrementAtMax="51" />
  <ExtremValue Name="" ID="0" Type="DisplacementY" MinValue="-0.0525098486288006" NodeIdAtMin="271" IncrementAtMin="51" MaxValue="0.00843316371020434" NodeIdAtMax="1521" IncrementAtMax="51" />
  <ExtremValue Name="" ID="0" Type="DisplacementNorm" MinValue="1.31821395420509E-46" NodeIdAtMin="107" IncrementAtMin="51" MaxValue="0.0525210367947854" NodeIdAtMax="271" IncrementAtMax="51" />
  <ExtremValue Name="" ID="0" Type="CambridgeMeanNormalEffectiveStress" MinValue="-1970.02902677661" NodeIdAtMin="26" IncrementAtMin="51" MaxValue="3245.53348247329" NodeIdAtMax="713" IncrementAtMax="51" />
  <ExtremValue Name="" ID="0" Type="CambridgeMeanNormalTotalStress" MinValue="-17579.2075788385" NodeIdAtMin="1184" IncrementAtMin="51" MaxValue="25913.331685478" NodeIdAtMax="1187" IncrementAtMax="51" />
  <ExtremValue Name="" ID="0" Type="CambridgeDeviatorStress" MinValue="-1577.21656585812" NodeIdAtMin="575" IncrementAtMin="51" MaxValue="7954.21111194572" NodeIdAtMax="641" IncrementAtMax="51" />
  <ExtremValue Name="" ID="0" Type="CambridgeStressRatio" MinValue="-455520.466700366" NodeIdAtMin="361" IncrementAtMin="51" MaxValue="1274057.91467381" NodeIdAtMax="1519" IncrementAtMax="51" />
  <ExtremValue Name="" ID="0" Type="StrainX" MinValue="-0.0921483581488163" NodeIdAtMin="258" IncrementAtMin="51" MaxValue="0.0559121469141333" NodeIdAtMax="272" IncrementAtMax="51" />
  <ExtremValue Name="" ID="0" Type="StrainY" MinValue="-0.0421605792789703" NodeIdAtMin="1520" IncrementAtMin="51" MaxValue="0.0989354114267012" NodeIdAtMax="258" IncrementAtMax="51" />
  <ExtremValue Name="" ID="0" Type="ShearStrainXY" MinValue="-0.302969550889817" NodeIdAtMin="1223" IncrementAtMin="51" MaxValue="0.07244295021254" NodeIdAtMax="108" IncrementAtMax="51" />
  <ExtremValue Name="" ID="0" Type="VolumetricStrain" MinValue="-0.00355274071811473" NodeIdAtMin="1184" IncrementAtMin="51" MaxValue="0.00513118700286426" NodeIdAtMax="1187" IncrementAtMax="51" />
  <ExtremValue Name="" ID="0" Type="DeviatorStrain" MinValue="-0.0218916596265915" NodeIdAtMin="273" IncrementAtMin="51" MaxValue="0.175098640327481" NodeIdAtMax="2" IncrementAtMax="51" />
  <ExtremValue Name="" ID="0" Type="MaximumShearStrain" MinValue="-0.019247995787573" NodeIdAtMin="273" IncrementAtMin="51" MaxValue="0.151509385597189" NodeIdAtMax="1223" IncrementAtMax="51" />
  <ExtremValue Name="" ID="0" Type="MobilizedAngleFriction" MinValue="0" NodeIdAtMin="0" IncrementAtMin="51" MaxValue="90" NodeIdAtMax="14" IncrementAtMax="51" />
  <ExtremValue Name="" ID="0" Type="PlaneStrainMaximumShearAngle" MinValue="-31.1085581082802" NodeIdAtMin="1162" IncrementAtMin="51" MaxValue="158.610207328685" NodeIdAtMax="205" IncrementAtMax="51" />
  <ExtremValue Name="" ID="0" Type="Earth_pressure_coefficient_in_xy_plane" MinValue="-325.531849607911" NodeIdAtMin="607" IncrementAtMin="51" MaxValue="463.019010654644" NodeIdAtMax="318" IncrementAtMax="51" />
  <ExtremValue Name="" ID="0" Type="MajorEffectivePrincipalStress2D" MinValue="-2302.36303695941" NodeIdAtMin="727" IncrementAtMin="51" MaxValue="3213.48111481742" NodeIdAtMax="25" IncrementAtMax="51" />
  <ExtremValue Name="" ID="0" Type="MinorEffectivePrincipalStress2D" MinValue="-5393.45371518816" NodeIdAtMin="26" IncrementAtMin="51" MaxValue="467.664449837253" NodeIdAtMax="0" IncrementAtMax="51" />
  <ExtremValue Name="" ID="0" Type="MajorTotalPrincipalStress2D" MinValue="-17665.9234547706" NodeIdAtMin="1184" IncrementAtMin="51" MaxValue="26035.9968158419" NodeIdAtMax="1187" IncrementAtMax="51" />
  <ExtremValue Name="" ID="0" Type="MinorTotalPrincipalStress2D" MinValue="-17908.3979544622" NodeIdAtMin="1184" IncrementAtMin="51" MaxValue="25437.1961679653" NodeIdAtMax="1187" IncrementAtMax="51" />
  <ExtremValue Name="" ID="0" Type="MajorPrincipalStrain2D" MinValue="-0.0195395953319806" NodeIdAtMin="273" IncrementAtMin="51" MaxValue="0.152458418870663" NodeIdAtMax="1223" IncrementAtMax="51" />
  <ExtremValue Name="" ID="0" Type="MinorPrincipalStrain2D" MinValue="-0.163245824747356" NodeIdAtMin="2" IncrementAtMin="51" MaxValue="0.0189563962431653" NodeIdAtMax="273" IncrementAtMax="51" />
  <ExtremValue Name="" ID="0" Type="EffectiveStressX" MinValue="-3527.16427845389" NodeIdAtMin="717" IncrementAtMin="52" MaxValue="1780.31309006444" NodeIdAtMax="716" IncrementAtMax="52" />
  <ExtremValue Name="" ID="0" Type="EffectiveStressY" MinValue="-578.512018704551" NodeIdAtMin="26" IncrementAtMin="52" MaxValue="8137.23380008131" NodeIdAtMax="641" IncrementAtMax="52" />
  <ExtremValue Name="" ID="0" Type="EffectiveStressZ" MinValue="-3383.30965858742" NodeIdAtMin="727" IncrementAtMin="52" MaxValue="1266.08771251151" NodeIdAtMax="713" IncrementAtMax="52" />
  <ExtremValue Name="" ID="0" Type="ShearStressXY" MinValue="-1976.07949062895" NodeIdAtMin="715" IncrementAtMin="52" MaxValue="1122.66156316955" NodeIdAtMax="727" IncrementAtMax="52" />
  <ExtremValue Name="" ID="0" Type="TotalStressX" MinValue="-18227.3811448153" NodeIdAtMin="1184" IncrementAtMin="52" MaxValue="26259.3676444109" NodeIdAtMax="1187" IncrementAtMax="52" />
  <ExtremValue Name="" ID="0" Type="TotalStressY" MinValue="-17692.347068688" NodeIdAtMin="1184" IncrementAtMin="52" MaxValue="26876.8574703877" NodeIdAtMax="1187" IncrementAtMax="52" />
  <ExtremValue Name="" ID="0" Type="TotalStressZ" MinValue="-18381.6218938754" NodeIdAtMin="1184" IncrementAtMin="52" MaxValue="26416.9217635811" NodeIdAtMax="1187" IncrementAtMax="52" />
  <ExtremValue Name="" ID="0" Type="ExcessPorePressure" MinValue="-18282.1782402997" NodeIdAtMin="1184" IncrementAtMin="52" MaxValue="26262.3885784422" NodeIdAtMax="1187" IncrementAtMax="52" />
  <ExtremValue Name="" ID="0" Type="TotalPorePressure" MinValue="-18221.8469002997" NodeIdAtMin="1184" IncrementAtMin="52" MaxValue="26321.5381784422" NodeIdAtMax="1187" IncrementAtMax="52" />
  <ExtremValue Name="" ID="0" Type="MITMeanNormalEffectiveStress" MinValue="-3383.30965858743" NodeIdAtMin="727" IncrementAtMin="52" MaxValue="1009.07581843293" NodeIdAtMax="25" IncrementAtMax="52" />
  <ExtremValue Name="" ID="0" Type="MITMeanNormalTotalStress" MinValue="-18304.5015193454" NodeIdAtMin="1184" IncrementAtMin="52" MaxValue="26338.144703996" NodeIdAtMax="1187" IncrementAtMax="52" />
  <ExtremValue Name="" ID="0" Type="MITMaximumShearStress" MinValue="-11.3088844547679" NodeIdAtMin="1" IncrementAtMin="52" MaxValue="2730.094765848" NodeIdAtMax="26" IncrementAtMax="52" />
  <ExtremValue Name="" ID="0" Type="MITStressRatio" MinValue="-2612.74768008862" NodeIdAtMin="1995" IncrementAtMin="52" MaxValue="5016.23164887415" NodeIdAtMax="1697" IncrementAtMax="52" />
  <ExtremValue Name="" ID="0" Type="DisplacementX" MinValue="-0.00129693559479055" NodeIdAtMin="269" IncrementAtMin="52" MaxValue="0.018310753231748" NodeIdAtMax="272" IncrementAtMax="52" />
  <ExtremValue Name="" ID="0" Type="DisplacementY" MinValue="-0.0535226530780719" NodeIdAtMin="271" IncrementAtMin="52" MaxValue="0.00875335829152659" NodeIdAtMax="1521" IncrementAtMax="52" />
  <ExtremValue Name="" ID="0" Type="DisplacementNorm" MinValue="1.34446943591333E-46" NodeIdAtMin="107" IncrementAtMin="52" MaxValue="0.0535341538907645" NodeIdAtMax="271" IncrementAtMax="52" />
  <ExtremValue Name="" ID="0" Type="CambridgeMeanNormalEffectiveStress" MinValue="-1951.27196424758" NodeIdAtMin="26" IncrementAtMin="52" MaxValue="3250.55510538421" NodeIdAtMax="713" IncrementAtMax="52" />
  <ExtremValue Name="" ID="0" Type="CambridgeMeanNormalTotalStress" MinValue="-18100.4500357929" NodeIdAtMin="1184" IncrementAtMin="52" MaxValue="26517.7156261265" NodeIdAtMax="1187" IncrementAtMax="52" />
  <ExtremValue Name="" ID="0" Type="CambridgeDeviatorStress" MinValue="-1571.60189620386" NodeIdAtMin="575" IncrementAtMin="52" MaxValue="7927.98401412433" NodeIdAtMax="641" IncrementAtMax="52" />
  <ExtremValue Name="" ID="0" Type="CambridgeStressRatio" MinValue="-1250048.19517297" NodeIdAtMin="279" IncrementAtMin="52" MaxValue="1231692.4382254" NodeIdAtMax="1262" IncrementAtMax="52" />
  <ExtremValue Name="" ID="0" Type="StrainX" MinValue="-0.0941719816818382" NodeIdAtMin="258" IncrementAtMin="52" MaxValue="0.0571141809609911" NodeIdAtMax="272" IncrementAtMax="52" />
  <ExtremValue Name="" ID="0" Type="StrainY" MinValue="-0.0433603994849141" NodeIdAtMin="1520" IncrementAtMin="52" MaxValue="0.101101020025823" NodeIdAtMax="258" IncrementAtMax="52" />
  <ExtremValue Name="" ID="0" Type="ShearStrainXY" MinValue="-0.309877392414451" NodeIdAtMin="1223" IncrementAtMin="52" MaxValue="0.0739363476049141" NodeIdAtMax="108" IncrementAtMax="52" />
  <ExtremValue Name="" ID="0" Type="VolumetricStrain" MinValue="-0.00365643564805981" NodeIdAtMin="1184" IncrementAtMin="52" MaxValue="0.00525247771568844" NodeIdAtMax="1187" IncrementAtMax="52" />
  <ExtremValue Name="" ID="0" Type="DeviatorStrain" MinValue="-0.0223907435321268" NodeIdAtMin="273" IncrementAtMin="52" MaxValue="0.179002529569633" NodeIdAtMax="1223" IncrementAtMax="52" />
  <ExtremValue Name="" ID="0" Type="MaximumShearStrain" MinValue="-0.0197084440297492" NodeIdAtMin="273" IncrementAtMin="52" MaxValue="0.154964199611571" NodeIdAtMax="1223" IncrementAtMax="52" />
  <ExtremValue Name="" ID="0" Type="MobilizedAngleFriction" MinValue="0" NodeIdAtMin="0" IncrementAtMin="52" MaxValue="90" NodeIdAtMax="14" IncrementAtMax="52" />
  <ExtremValue Name="" ID="0" Type="PlaneStrainMaximumShearAngle" MinValue="-30.7631913181393" NodeIdAtMin="1162" IncrementAtMin="52" MaxValue="162.51763549603" NodeIdAtMax="205" IncrementAtMax="52" />
  <ExtremValue Name="" ID="0" Type="Earth_pressure_coefficient_in_xy_plane" MinValue="-3252.69868674062" NodeIdAtMin="1551" IncrementAtMin="52" MaxValue="4002.23021235744" NodeIdAtMax="611" IncrementAtMax="52" />
  <ExtremValue Name="" ID="0" Type="MajorEffectivePrincipalStress2D" MinValue="-2274.20115639123" NodeIdAtMin="727" IncrementAtMin="52" MaxValue="3228.70113776294" NodeIdAtMax="25" IncrementAtMax="52" />
  <ExtremValue Name="" ID="0" Type="MinorEffectivePrincipalStress2D" MinValue="-5367.74670286709" NodeIdAtMin="26" IncrementAtMin="52" MaxValue="453.629385013837" NodeIdAtMax="0" IncrementAtMax="52" />
  <ExtremValue Name="" ID="0" Type="MajorTotalPrincipalStress2D" MinValue="-18184.7919519217" NodeIdAtMin="1184" IncrementAtMin="52" MaxValue="26646.4813070099" NodeIdAtMax="1187" IncrementAtMax="52" />
  <ExtremValue Name="" ID="0" Type="MinorTotalPrincipalStress2D" MinValue="-18424.2110867691" NodeIdAtMin="1184" IncrementAtMin="52" MaxValue="26029.808100982" NodeIdAtMax="1187" IncrementAtMax="52" />
  <ExtremValue Name="" ID="0" Type="MajorPrincipalStrain2D" MinValue="-0.0200013082970381" NodeIdAtMin="273" IncrementAtMin="52" MaxValue="0.155920583931045" NodeIdAtMax="1223" IncrementAtMax="52" />
  <ExtremValue Name="" ID="0" Type="MinorPrincipalStrain2D" MinValue="-0.166472265529672" NodeIdAtMin="2" IncrementAtMin="52" MaxValue="0.0194155797624602" NodeIdAtMax="273" IncrementAtMax="52" />
  <ExtremValue Name="" ID="0" Type="EffectiveStressX" MinValue="-3528.8148921196" NodeIdAtMin="717" IncrementAtMin="53" MaxValue="1821.73854726124" NodeIdAtMax="716" IncrementAtMax="53" />
  <ExtremValue Name="" ID="0" Type="EffectiveStressY" MinValue="-579.712445422659" NodeIdAtMin="26" IncrementAtMin="53" MaxValue="8070.44694276814" NodeIdAtMax="641" IncrementAtMax="53" />
  <ExtremValue Name="" ID="0" Type="EffectiveStressZ" MinValue="-3396.78362547307" NodeIdAtMin="727" IncrementAtMin="53" MaxValue="1276.86842007628" NodeIdAtMax="713" IncrementAtMax="53" />
  <ExtremValue Name="" ID="0" Type="ShearStressXY" MinValue="-1981.29642409082" NodeIdAtMin="715" IncrementAtMin="53" MaxValue="1143.97591393076" NodeIdAtMax="727" IncrementAtMax="53" />
  <ExtremValue Name="" ID="0" Type="TotalStressX" MinValue="-18741.0234898611" NodeIdAtMin="1184" IncrementAtMin="53" MaxValue="26884.7193009654" NodeIdAtMax="1187" IncrementAtMax="53" />
  <ExtremValue Name="" ID="0" Type="TotalStressY" MinValue="-18217.0149964551" NodeIdAtMin="1184" IncrementAtMin="53" MaxValue="27484.7753311402" NodeIdAtMax="1187" IncrementAtMax="53" />
  <ExtremValue Name="" ID="0" Type="TotalStressZ" MinValue="-18894.9032416839" NodeIdAtMin="1184" IncrementAtMin="53" MaxValue="27038.0557926286" NodeIdAtMax="1187" IncrementAtMax="53" />
  <ExtremValue Name="" ID="0" Type="ExcessPorePressure" MinValue="-18797.1890399978" NodeIdAtMin="1184" IncrementAtMin="53" MaxValue="26880.7032812494" NodeIdAtMax="1187" IncrementAtMax="53" />
  <ExtremValue Name="" ID="0" Type="TotalPorePressure" MinValue="-18736.8576999978" NodeIdAtMin="1184" IncrementAtMin="53" MaxValue="26939.8528812494" NodeIdAtMax="1187" IncrementAtMax="53" />
  <ExtremValue Name="" ID="0" Type="MITMeanNormalEffectiveStress" MinValue="-3396.78362547308" NodeIdAtMin="727" IncrementAtMin="53" MaxValue="999.224119878386" NodeIdAtMax="25" IncrementAtMax="53" />
  <ExtremValue Name="" ID="0" Type="MITMeanNormalTotalStress" MinValue="-18817.9633657725" NodeIdAtMin="1184" IncrementAtMin="53" MaxValue="26961.387546797" NodeIdAtMax="1187" IncrementAtMax="53" />
  <ExtremValue Name="" ID="0" Type="MITMaximumShearStress" MinValue="-14.1860712734159" NodeIdAtMin="1" IncrementAtMin="53" MaxValue="2746.04895514337" NodeIdAtMax="26" IncrementAtMax="53" />
  <ExtremValue Name="" ID="0" Type="MITStressRatio" MinValue="-16997.0667486732" NodeIdAtMin="1745" IncrementAtMin="53" MaxValue="4690.40478243415" NodeIdAtMax="1747" IncrementAtMax="53" />
  <ExtremValue Name="" ID="0" Type="DisplacementX" MinValue="-0.00133671363105701" NodeIdAtMin="269" IncrementAtMin="53" MaxValue="0.0187386892396786" NodeIdAtMax="272" IncrementAtMax="53" />
  <ExtremValue Name="" ID="0" Type="DisplacementY" MinValue="-0.0545427615428188" NodeIdAtMin="271" IncrementAtMin="53" MaxValue="0.00906642401386299" NodeIdAtMax="1521" IncrementAtMax="53" />
  <ExtremValue Name="" ID="0" Type="DisplacementNorm" MinValue="1.36550879528309E-46" NodeIdAtMin="107" IncrementAtMin="53" MaxValue="0.0545543661418211" NodeIdAtMax="271" IncrementAtMax="53" />
  <ExtremValue Name="" ID="0" Type="CambridgeMeanNormalEffectiveStress" MinValue="-1948.12520927153" NodeIdAtMin="26" IncrementAtMin="53" MaxValue="3259.29795376625" NodeIdAtMax="713" IncrementAtMax="53" />
  <ExtremValue Name="" ID="0" Type="CambridgeMeanNormalTotalStress" MinValue="-18617.6472426667" NodeIdAtMin="1184" IncrementAtMin="53" MaxValue="27135.8501415781" NodeIdAtMax="1187" IncrementAtMax="53" />
  <ExtremValue Name="" ID="0" Type="CambridgeDeviatorStress" MinValue="-1568.85238685644" NodeIdAtMin="575" IncrementAtMin="53" MaxValue="7884.14619132576" NodeIdAtMax="641" IncrementAtMax="53" />
  <ExtremValue Name="" ID="0" Type="CambridgeStressRatio" MinValue="-127001.468057755" NodeIdAtMin="1513" IncrementAtMin="53" MaxValue="116068.385625436" NodeIdAtMax="444" IncrementAtMax="53" />
  <ExtremValue Name="" ID="0" Type="StrainX" MinValue="-0.0962789650381913" NodeIdAtMin="258" IncrementAtMin="53" MaxValue="0.0583322840116963" NodeIdAtMax="272" IncrementAtMax="53" />
  <ExtremValue Name="" ID="0" Type="StrainY" MinValue="-0.0444804132084172" NodeIdAtMin="1520" IncrementAtMin="53" MaxValue="0.1033303354949" NodeIdAtMax="258" IncrementAtMax="53" />
  <ExtremValue Name="" ID="0" Type="ShearStrainXY" MinValue="-0.316739325837682" NodeIdAtMin="1223" IncrementAtMin="53" MaxValue="0.0754657763216276" NodeIdAtMax="108" IncrementAtMax="53" />
  <ExtremValue Name="" ID="0" Type="VolumetricStrain" MinValue="-0.00375943780799945" NodeIdAtMin="1184" IncrementAtMin="53" MaxValue="0.00537614065624988" NodeIdAtMax="1187" IncrementAtMax="53" />
  <ExtremValue Name="" ID="0" Type="DeviatorStrain" MinValue="-0.0227142122576422" NodeIdAtMin="273" IncrementAtMin="53" MaxValue="0.182968272318301" NodeIdAtMax="1223" IncrementAtMax="53" />
  <ExtremValue Name="" ID="0" Type="MaximumShearStrain" MinValue="-0.0199738595354256" NodeIdAtMin="273" IncrementAtMin="53" MaxValue="0.158396173706305" NodeIdAtMax="1223" IncrementAtMax="53" />
  <ExtremValue Name="" ID="0" Type="MobilizedAngleFriction" MinValue="0" NodeIdAtMin="0" IncrementAtMin="53" MaxValue="90" NodeIdAtMax="14" IncrementAtMax="53" />
  <ExtremValue Name="" ID="0" Type="PlaneStrainMaximumShearAngle" MinValue="-30.4945514539669" NodeIdAtMin="1162" IncrementAtMin="53" MaxValue="171.843941183358" NodeIdAtMax="155" IncrementAtMax="53" />
  <ExtremValue Name="" ID="0" Type="Earth_pressure_coefficient_in_xy_plane" MinValue="-305.918072300178" NodeIdAtMin="613" IncrementAtMin="53" MaxValue="418.554435007609" NodeIdAtMax="2111" IncrementAtMax="53" />
  <ExtremValue Name="" ID="0" Type="MajorEffectivePrincipalStress2D" MinValue="-2266.66331071053" NodeIdAtMin="727" IncrementAtMin="53" MaxValue="3243.76583258854" NodeIdAtMax="25" IncrementAtMax="53" />
  <ExtremValue Name="" ID="0" Type="MinorEffectivePrincipalStress2D" MinValue="-5378.38054633933" NodeIdAtMin="26" IncrementAtMin="53" MaxValue="444.206101007216" NodeIdAtMax="0" IncrementAtMax="53" />
  <ExtremValue Name="" ID="0" Type="MajorTotalPrincipalStress2D" MinValue="-18700.8182932101" NodeIdAtMin="1184" IncrementAtMin="53" MaxValue="27268.6176119567" NodeIdAtMax="1187" IncrementAtMax="53" />
  <ExtremValue Name="" ID="0" Type="MinorTotalPrincipalStress2D" MinValue="-18935.1084383349" NodeIdAtMin="1184" IncrementAtMin="53" MaxValue="26654.1574816373" NodeIdAtMax="1187" IncrementAtMax="53" />
  <ExtremValue Name="" ID="0" Type="MajorPrincipalStrain2D" MinValue="-0.0202448078022652" NodeIdAtMin="273" IncrementAtMin="53" MaxValue="0.159383097171763" NodeIdAtMax="1223" IncrementAtMax="53" />
  <ExtremValue Name="" ID="0" Type="MinorPrincipalStrain2D" MinValue="-0.170027930854773" NodeIdAtMin="2" IncrementAtMin="53" MaxValue="0.0198621697968302" NodeIdAtMax="263" IncrementAtMax="53" />
  <ExtremValue Name="" ID="0" Type="EffectiveStressX" MinValue="-3411.2137801737" NodeIdAtMin="717" IncrementAtMin="54" MaxValue="1854.75289088135" NodeIdAtMax="716" IncrementAtMax="54" />
  <ExtremValue Name="" ID="0" Type="EffectiveStressY" MinValue="-549.538763438604" NodeIdAtMin="26" IncrementAtMin="54" MaxValue="7938.87614421435" NodeIdAtMax="645" IncrementAtMax="54" />
  <ExtremValue Name="" ID="0" Type="EffectiveStressZ" MinValue="-3306.40431187845" NodeIdAtMin="727" IncrementAtMin="54" MaxValue="1276.92264521768" NodeIdAtMax="713" IncrementAtMax="54" />
  <ExtremValue Name="" ID="0" Type="ShearStressXY" MinValue="-1949.74221497664" NodeIdAtMin="715" IncrementAtMin="54" MaxValue="1147.04732255021" NodeIdAtMax="727" IncrementAtMax="54" />
  <ExtremValue Name="" ID="0" Type="TotalStressX" MinValue="-19210.5735340852" NodeIdAtMin="1184" IncrementAtMin="54" MaxValue="27446.6166867695" NodeIdAtMax="1187" IncrementAtMax="54" />
  <ExtremValue Name="" ID="0" Type="TotalStressY" MinValue="-18684.5442847333" NodeIdAtMin="1184" IncrementAtMin="54" MaxValue="28033.2911028445" NodeIdAtMax="1187" IncrementAtMax="54" />
  <ExtremValue Name="" ID="0" Type="TotalStressZ" MinValue="-19367.6669835634" NodeIdAtMin="1184" IncrementAtMin="54" MaxValue="27600.3610526902" NodeIdAtMax="1187" IncrementAtMax="54" />
  <ExtremValue Name="" ID="0" Type="ExcessPorePressure" MinValue="-19263.705845566" NodeIdAtMin="1184" IncrementAtMin="54" MaxValue="27436.1574694488" NodeIdAtMax="1187" IncrementAtMax="54" />
  <ExtremValue Name="" ID="0" Type="TotalPorePressure" MinValue="-19203.374505566" NodeIdAtMin="1184" IncrementAtMin="54" MaxValue="27495.3070694488" NodeIdAtMax="1187" IncrementAtMax="54" />
  <ExtremValue Name="" ID="0" Type="MITMeanNormalEffectiveStress" MinValue="-3306.40431187847" NodeIdAtMin="727" IncrementAtMin="54" MaxValue="999.663835462957" NodeIdAtMax="25" IncrementAtMax="54" />
  <ExtremValue Name="" ID="0" Type="MITMeanNormalTotalStress" MinValue="-19289.1202588243" NodeIdAtMin="1184" IncrementAtMin="54" MaxValue="27523.4888697299" NodeIdAtMax="1187" IncrementAtMax="54" />
  <ExtremValue Name="" ID="0" Type="MITMaximumShearStress" MinValue="-13.1250790312778" NodeIdAtMin="1" IncrementAtMin="54" MaxValue="2754.20339959539" NodeIdAtMax="26" IncrementAtMax="54" />
  <ExtremValue Name="" ID="0" Type="MITStressRatio" MinValue="-9488.02126849976" NodeIdAtMin="1529" IncrementAtMin="54" MaxValue="3792.06177700891" NodeIdAtMax="1527" IncrementAtMax="54" />
  <ExtremValue Name="" ID="0" Type="DisplacementX" MinValue="-0.00136686021959154" NodeIdAtMin="269" IncrementAtMin="54" MaxValue="0.0193181069342635" NodeIdAtMax="272" IncrementAtMax="54" />
  <ExtremValue Name="" ID="0" Type="DisplacementY" MinValue="-0.055515282988568" NodeIdAtMin="271" IncrementAtMin="54" MaxValue="0.00957649647571385" NodeIdAtMax="1521" IncrementAtMax="54" />
  <ExtremValue Name="" ID="0" Type="DisplacementNorm" MinValue="1.38213458519129E-46" NodeIdAtMin="107" IncrementAtMin="54" MaxValue="0.0555275062273123" NodeIdAtMax="271" IncrementAtMax="54" />
  <ExtremValue Name="" ID="0" Type="CambridgeMeanNormalEffectiveStress" MinValue="-1893.2708512691" NodeIdAtMin="26" IncrementAtMin="54" MaxValue="3214.52926250955" NodeIdAtMax="713" IncrementAtMax="54" />
  <ExtremValue Name="" ID="0" Type="CambridgeMeanNormalTotalStress" MinValue="-19087.5949341273" NodeIdAtMin="1184" IncrementAtMin="54" MaxValue="27693.4229474347" NodeIdAtMax="1187" IncrementAtMax="54" />
  <ExtremValue Name="" ID="0" Type="CambridgeDeviatorStress" MinValue="-1797.62333842024" NodeIdAtMin="274" IncrementAtMin="54" MaxValue="7762.94591013629" NodeIdAtMax="641" IncrementAtMax="54" />
  <ExtremValue Name="" ID="0" Type="CambridgeStressRatio" MinValue="-467603.693245684" NodeIdAtMin="1764" IncrementAtMin="54" MaxValue="123677.665193906" NodeIdAtMax="1762" IncrementAtMax="54" />
  <ExtremValue Name="" ID="0" Type="StrainX" MinValue="-0.0985114044300542" NodeIdAtMin="258" IncrementAtMin="54" MaxValue="0.0595948619782203" NodeIdAtMax="272" IncrementAtMax="54" />
  <ExtremValue Name="" ID="0" Type="StrainY" MinValue="-0.0461665093266077" NodeIdAtMin="1520" IncrementAtMin="54" MaxValue="0.105743440356745" NodeIdAtMax="258" IncrementAtMax="54" />
  <ExtremValue Name="" ID="0" Type="ShearStrainXY" MinValue="-0.324815768955098" NodeIdAtMin="1223" IncrementAtMin="54" MaxValue="0.0768809123102334" NodeIdAtMax="108" IncrementAtMax="54" />
  <ExtremValue Name="" ID="0" Type="VolumetricStrain" MinValue="-0.00385274116911312" NodeIdAtMin="1184" IncrementAtMin="54" MaxValue="0.00548723149388978" NodeIdAtMax="1187" IncrementAtMax="54" />
  <ExtremValue Name="" ID="0" Type="DeviatorStrain" MinValue="-0.0231430045962728" NodeIdAtMin="273" IncrementAtMin="54" MaxValue="0.187634845452725" NodeIdAtMax="1223" IncrementAtMax="54" />
  <ExtremValue Name="" ID="0" Type="MaximumShearStrain" MinValue="-0.0203487531316974" NodeIdAtMin="273" IncrementAtMin="54" MaxValue="0.162436256821079" NodeIdAtMax="1223" IncrementAtMax="54" />
  <ExtremValue Name="" ID="0" Type="MobilizedAngleFriction" MinValue="0" NodeIdAtMin="0" IncrementAtMin="54" MaxValue="90" NodeIdAtMax="14" IncrementAtMax="54" />
  <ExtremValue Name="" ID="0" Type="PlaneStrainMaximumShearAngle" MinValue="-30.3650081617082" NodeIdAtMin="1162" IncrementAtMin="54" MaxValue="147.443215518185" NodeIdAtMax="1085" IncrementAtMax="54" />
  <ExtremValue Name="" ID="0" Type="Earth_pressure_coefficient_in_xy_plane" MinValue="-644.315172747021" NodeIdAtMin="1991" IncrementAtMin="54" MaxValue="443.045000222407" NodeIdAtMax="2011" IncrementAtMax="54" />
  <ExtremValue Name="" ID="0" Type="MajorEffectivePrincipalStress2D" MinValue="-2173.29916076603" NodeIdAtMin="727" IncrementAtMin="54" MaxValue="3176.76433877836" NodeIdAtMax="25" IncrementAtMax="54" />
  <ExtremValue Name="" ID="0" Type="MinorEffectivePrincipalStress2D" MinValue="-5319.34029477973" NodeIdAtMin="26" IncrementAtMin="54" MaxValue="434.780676801228" NodeIdAtMax="0" IncrementAtMax="54" />
  <ExtremValue Name="" ID="0" Type="MajorTotalPrincipalStress2D" MinValue="-19167.2053111685" NodeIdAtMin="1184" IncrementAtMin="54" MaxValue="27833.2700548972" NodeIdAtMax="1187" IncrementAtMax="54" />
  <ExtremValue Name="" ID="0" Type="MinorTotalPrincipalStress2D" MinValue="-19411.0352064801" NodeIdAtMin="1184" IncrementAtMin="54" MaxValue="27213.7076845626" NodeIdAtMax="1187" IncrementAtMax="54" />
  <ExtremValue Name="" ID="0" Type="MajorPrincipalStrain2D" MinValue="-0.0206057559138837" NodeIdAtMin="273" IncrementAtMin="54" MaxValue="0.163329727216153" NodeIdAtMax="1223" IncrementAtMax="54" />
  <ExtremValue Name="" ID="0" Type="MinorPrincipalStrain2D" MinValue="-0.172908889183908" NodeIdAtMin="2" IncrementAtMin="54" MaxValue="0.0200917503495111" NodeIdAtMax="273" IncrementAtMax="54" />
  <ExtremValue Name="" ID="0" Type="EffectiveStressX" MinValue="-3448.84913649479" NodeIdAtMin="717" IncrementAtMin="55" MaxValue="1901.77144568024" NodeIdAtMax="716" IncrementAtMax="55" />
  <ExtremValue Name="" ID="0" Type="EffectiveStressY" MinValue="-550.016966034628" NodeIdAtMin="26" IncrementAtMin="55" MaxValue="7938.67526785224" NodeIdAtMax="645" IncrementAtMax="55" />
  <ExtremValue Name="" ID="0" Type="EffectiveStressZ" MinValue="-3348.83502227731" NodeIdAtMin="727" IncrementAtMin="55" MaxValue="1289.96245626834" NodeIdAtMax="713" IncrementAtMax="55" />
  <ExtremValue Name="" ID="0" Type="ShearStressXY" MinValue="-1927.9235889298" NodeIdAtMin="715" IncrementAtMin="55" MaxValue="1170.23299208019" NodeIdAtMax="727" IncrementAtMax="55" />
  <ExtremValue Name="" ID="0" Type="TotalStressX" MinValue="-19724.3174875658" NodeIdAtMin="1184" IncrementAtMin="55" MaxValue="28034.094962317" NodeIdAtMax="1187" IncrementAtMax="55" />
  <ExtremValue Name="" ID="0" Type="TotalStressY" MinValue="-19203.0902322382" NodeIdAtMin="1184" IncrementAtMin="55" MaxValue="28613.6804401245" NodeIdAtMax="1187" IncrementAtMax="55" />
  <ExtremValue Name="" ID="0" Type="TotalStressZ" MinValue="-19881.3855137212" NodeIdAtMin="1184" IncrementAtMin="55" MaxValue="28182.6147025692" NodeIdAtMax="1187" IncrementAtMax="55" />
  <ExtremValue Name="" ID="0" Type="ExcessPorePressure" MinValue="-19780.2813478444" NodeIdAtMin="1184" IncrementAtMin="55" MaxValue="28023.8218834612" NodeIdAtMax="1187" IncrementAtMax="55" />
  <ExtremValue Name="" ID="0" Type="TotalPorePressure" MinValue="-19719.9500078443" NodeIdAtMin="1184" IncrementAtMin="55" MaxValue="28082.9714834612" NodeIdAtMax="1187" IncrementAtMax="55" />
  <ExtremValue Name="" ID="0" Type="MITMeanNormalEffectiveStress" MinValue="-3348.83502227732" NodeIdAtMin="727" IncrementAtMin="55" MaxValue="1015.52551269036" NodeIdAtMax="25" IncrementAtMax="55" />
  <ExtremValue Name="" ID="0" Type="MITMeanNormalTotalStress" MinValue="-19802.8515006435" NodeIdAtMin="1184" IncrementAtMin="55" MaxValue="28108.3548324431" NodeIdAtMax="1187" IncrementAtMax="55" />
  <ExtremValue Name="" ID="0" Type="MITMaximumShearStress" MinValue="-11.9157921942002" NodeIdAtMin="1" IncrementAtMin="55" MaxValue="2749.81874488252" NodeIdAtMax="26" IncrementAtMax="55" />
  <ExtremValue Name="" ID="0" Type="MITStressRatio" MinValue="-2793.83270924396" NodeIdAtMin="1995" IncrementAtMin="55" MaxValue="9812.86348045799" NodeIdAtMax="2034" IncrementAtMax="55" />
  <ExtremValue Name="" ID="0" Type="DisplacementX" MinValue="-0.00145765748580816" NodeIdAtMin="269" IncrementAtMin="55" MaxValue="0.0197601891486583" NodeIdAtMax="272" IncrementAtMax="55" />
  <ExtremValue Name="" ID="0" Type="DisplacementY" MinValue="-0.0565411136074006" NodeIdAtMin="271" IncrementAtMin="55" MaxValue="0.00990546055256744" NodeIdAtMax="1521" IncrementAtMax="55" />
  <ExtremValue Name="" ID="0" Type="DisplacementNorm" MinValue="1.40021018638544E-46" NodeIdAtMin="107" IncrementAtMin="55" MaxValue="0.0565536819456757" NodeIdAtMax="271" IncrementAtMax="55" />
  <ExtremValue Name="" ID="0" Type="CambridgeMeanNormalEffectiveStress" MinValue="-1892.32314198724" NodeIdAtMin="26" IncrementAtMin="55" MaxValue="3235.20214279072" NodeIdAtMax="713" IncrementAtMax="55" />
  <ExtremValue Name="" ID="0" Type="CambridgeMeanNormalTotalStress" MinValue="-19602.9310778417" NodeIdAtMin="1184" IncrementAtMin="55" MaxValue="28276.7967016703" NodeIdAtMax="1187" IncrementAtMax="55" />
  <ExtremValue Name="" ID="0" Type="CambridgeDeviatorStress" MinValue="-1486.34096861749" NodeIdAtMin="716" IncrementAtMin="55" MaxValue="7715.2127772055" NodeIdAtMax="641" IncrementAtMax="55" />
  <ExtremValue Name="" ID="0" Type="CambridgeStressRatio" MinValue="-4851943.03350253" NodeIdAtMin="268" IncrementAtMin="55" MaxValue="16676.8170770002" NodeIdAtMax="1522" IncrementAtMax="55" />
  <ExtremValue Name="" ID="0" Type="StrainX" MinValue="-0.100665901657128" NodeIdAtMin="258" IncrementAtMin="55" MaxValue="0.0608144220932959" NodeIdAtMax="272" IncrementAtMax="55" />
  <ExtremValue Name="" ID="0" Type="StrainY" MinValue="-0.0473192124368863" NodeIdAtMin="1520" IncrementAtMin="55" MaxValue="0.108062038918174" NodeIdAtMax="258" IncrementAtMax="55" />
  <ExtremValue Name="" ID="0" Type="ShearStrainXY" MinValue="-0.331942269326998" NodeIdAtMin="1223" IncrementAtMin="55" MaxValue="0.0783588506504182" NodeIdAtMax="108" IncrementAtMax="55" />
  <ExtremValue Name="" ID="0" Type="VolumetricStrain" MinValue="-0.0039560562695688" NodeIdAtMin="1184" IncrementAtMin="55" MaxValue="0.00560476437669228" NodeIdAtMax="1187" IncrementAtMax="55" />
  <ExtremValue Name="" ID="0" Type="DeviatorStrain" MinValue="-0.0235048462547236" NodeIdAtMin="273" IncrementAtMin="55" MaxValue="0.191762146567971" NodeIdAtMax="1223" IncrementAtMax="55" />
  <ExtremValue Name="" ID="0" Type="MaximumShearStrain" MinValue="-0.0206590466668736" NodeIdAtMin="273" IncrementAtMin="55" MaxValue="0.166002099354133" NodeIdAtMax="1223" IncrementAtMax="55" />
  <ExtremValue Name="" ID="0" Type="MobilizedAngleFriction" MinValue="0" NodeIdAtMin="0" IncrementAtMin="55" MaxValue="90" NodeIdAtMax="14" IncrementAtMax="55" />
  <ExtremValue Name="" ID="0" Type="PlaneStrainMaximumShearAngle" MinValue="-29.7001851934279" NodeIdAtMin="1162" IncrementAtMin="55" MaxValue="148.853520412246" NodeIdAtMax="230" IncrementAtMax="55" />
  <ExtremValue Name="" ID="0" Type="Earth_pressure_coefficient_in_xy_plane" MinValue="-602.311482710054" NodeIdAtMin="1757" IncrementAtMin="55" MaxValue="1909.29736623404" NodeIdAtMax="1550" IncrementAtMax="55" />
  <ExtremValue Name="" ID="0" Type="MajorEffectivePrincipalStress2D" MinValue="-2192.94263302716" NodeIdAtMin="727" IncrementAtMin="55" MaxValue="3218.87723104827" NodeIdAtMax="25" IncrementAtMax="55" />
  <ExtremValue Name="" ID="0" Type="MinorEffectivePrincipalStress2D" MinValue="-5313.29497484607" NodeIdAtMin="26" IncrementAtMin="55" MaxValue="426.462100838575" NodeIdAtMax="1198" IncrementAtMax="55" />
  <ExtremValue Name="" ID="0" Type="MajorTotalPrincipalStress2D" MinValue="-19677.7467794255" NodeIdAtMin="1184" IncrementAtMin="55" MaxValue="28421.3661419582" NodeIdAtMax="1187" IncrementAtMax="55" />
  <ExtremValue Name="" ID="0" Type="MinorTotalPrincipalStress2D" MinValue="-19927.9562218615" NodeIdAtMin="1184" IncrementAtMin="55" MaxValue="27795.343522928" NodeIdAtMax="1187" IncrementAtMax="55" />
  <ExtremValue Name="" ID="0" Type="MajorPrincipalStrain2D" MinValue="-0.020904458675202" NodeIdAtMin="273" IncrementAtMin="55" MaxValue="0.167024765318535" NodeIdAtMax="1223" IncrementAtMax="55" />
  <ExtremValue Name="" ID="0" Type="MinorPrincipalStrain2D" MinValue="-0.17657267648253" NodeIdAtMin="2" IncrementAtMin="55" MaxValue="0.0206431538956106" NodeIdAtMax="263" IncrementAtMax="55" />
  <ExtremValue Name="" ID="0" Type="EffectiveStressX" MinValue="-3515.50665227621" NodeIdAtMin="717" IncrementAtMin="56" MaxValue="1937.11753086593" NodeIdAtMax="716" IncrementAtMax="56" />
  <ExtremValue Name="" ID="0" Type="EffectiveStressY" MinValue="-613.689395855591" NodeIdAtMin="26" IncrementAtMin="56" MaxValue="7907.05477335273" NodeIdAtMax="713" IncrementAtMax="56" />
  <ExtremValue Name="" ID="0" Type="EffectiveStressZ" MinValue="-3381.9708227913" NodeIdAtMin="727" IncrementAtMin="56" MaxValue="1317.31536816162" NodeIdAtMax="713" IncrementAtMax="56" />
  <ExtremValue Name="" ID="0" Type="ShearStressXY" MinValue="-1960.25057847846" NodeIdAtMin="715" IncrementAtMin="56" MaxValue="1194.75235315023" NodeIdAtMax="727" IncrementAtMax="56" />
  <ExtremValue Name="" ID="0" Type="TotalStressX" MinValue="-20247.3541434676" NodeIdAtMin="1184" IncrementAtMin="56" MaxValue="28663.6622420027" NodeIdAtMax="1187" IncrementAtMax="56" />
  <ExtremValue Name="" ID="0" Type="TotalStressY" MinValue="-19735.0397300028" NodeIdAtMin="1184" IncrementAtMin="56" MaxValue="29225.5007030946" NodeIdAtMax="1187" IncrementAtMax="56" />
  <ExtremValue Name="" ID="0" Type="TotalStressZ" MinValue="-20405.4121746079" NodeIdAtMin="1184" IncrementAtMin="56" MaxValue="28810.7068701475" NodeIdAtMax="1187" IncrementAtMax="56" />
  <ExtremValue Name="" ID="0" Type="ExcessPorePressure" MinValue="-20303.2736494102" NodeIdAtMin="1184" IncrementAtMin="56" MaxValue="28647.7292493863" NodeIdAtMax="1187" IncrementAtMax="56" />
  <ExtremValue Name="" ID="0" Type="TotalPorePressure" MinValue="-20242.9423094102" NodeIdAtMin="1184" IncrementAtMin="56" MaxValue="28706.8788493863" NodeIdAtMax="1187" IncrementAtMax="56" />
  <ExtremValue Name="" ID="0" Type="MITMeanNormalEffectiveStress" MinValue="-3381.97082279132" NodeIdAtMin="727" IncrementAtMin="56" MaxValue="1040.67372930446" NodeIdAtMax="25" IncrementAtMax="56" />
  <ExtremValue Name="" ID="0" Type="MITMeanNormalTotalStress" MinValue="-20326.3831590378" NodeIdAtMin="1184" IncrementAtMin="56" MaxValue="28737.1845560751" NodeIdAtMax="1187" IncrementAtMax="56" />
  <ExtremValue Name="" ID="0" Type="MITMaximumShearStress" MinValue="-2.43062651734845" NodeIdAtMin="802" IncrementAtMin="56" MaxValue="2792.1126521911" NodeIdAtMax="26" IncrementAtMax="56" />
  <ExtremValue Name="" ID="0" Type="MITStressRatio" MinValue="-16543.3007267469" NodeIdAtMin="362" IncrementAtMin="56" MaxValue="6120.19161804408" NodeIdAtMax="1977" IncrementAtMax="56" />
  <ExtremValue Name="" ID="0" Type="DisplacementX" MinValue="-0.00149161711611696" NodeIdAtMin="269" IncrementAtMin="56" MaxValue="0.0201920655648038" NodeIdAtMax="272" IncrementAtMax="56" />
  <ExtremValue Name="" ID="0" Type="DisplacementY" MinValue="-0.0575778560740904" NodeIdAtMin="271" IncrementAtMin="56" MaxValue="0.0102179054598366" NodeIdAtMax="1521" IncrementAtMax="56" />
  <ExtremValue Name="" ID="0" Type="DisplacementNorm" MinValue="1.42059819443345E-46" NodeIdAtMin="107" IncrementAtMin="56" MaxValue="0.0575903177507379" NodeIdAtMax="271" IncrementAtMax="56" />
  <ExtremValue Name="" ID="0" Type="CambridgeMeanNormalEffectiveStress" MinValue="-1944.67236215622" NodeIdAtMin="26" IncrementAtMin="56" MaxValue="3266.24831176434" NodeIdAtMax="713" IncrementAtMax="56" />
  <ExtremValue Name="" ID="0" Type="CambridgeMeanNormalTotalStress" MinValue="-20129.2686826928" NodeIdAtMin="1184" IncrementAtMin="56" MaxValue="28899.9566050816" NodeIdAtMax="1187" IncrementAtMax="56" />
  <ExtremValue Name="" ID="0" Type="CambridgeDeviatorStress" MinValue="-1565.37011682037" NodeIdAtMin="716" IncrementAtMin="56" MaxValue="7815.83913868294" NodeIdAtMax="641" IncrementAtMax="56" />
  <ExtremValue Name="" ID="0" Type="CambridgeStressRatio" MinValue="-18989.5403622283" NodeIdAtMin="1764" IncrementAtMin="56" MaxValue="2094891.96161756" NodeIdAtMax="359" IncrementAtMax="56" />
  <ExtremValue Name="" ID="0" Type="StrainX" MinValue="-0.102881107651145" NodeIdAtMin="258" IncrementAtMin="56" MaxValue="0.0619726218363965" NodeIdAtMax="272" IncrementAtMax="56" />
  <ExtremValue Name="" ID="0" Type="StrainY" MinValue="-0.048409890902323" NodeIdAtMin="1520" IncrementAtMin="56" MaxValue="0.110380841602136" NodeIdAtMax="258" IncrementAtMax="56" />
  <ExtremValue Name="" ID="0" Type="ShearStrainXY" MinValue="-0.338692044666637" NodeIdAtMin="1223" IncrementAtMin="56" MaxValue="0.0804389712005916" NodeIdAtMax="108" IncrementAtMax="56" />
  <ExtremValue Name="" ID="0" Type="VolumetricStrain" MinValue="-0.00406065472988196" NodeIdAtMin="1184" IncrementAtMin="56" MaxValue="0.00572954584987732" NodeIdAtMax="1187" IncrementAtMax="56" />
  <ExtremValue Name="" ID="0" Type="DeviatorStrain" MinValue="-0.023790718036008" NodeIdAtMin="263" IncrementAtMin="56" MaxValue="0.195661891463464" NodeIdAtMax="1223" IncrementAtMax="56" />
  <ExtremValue Name="" ID="0" Type="MaximumShearStrain" MinValue="-0.0209181764828397" NodeIdAtMin="263" IncrementAtMin="56" MaxValue="0.16937778647678" NodeIdAtMax="1223" IncrementAtMax="56" />
  <ExtremValue Name="" ID="0" Type="MobilizedAngleFriction" MinValue="0" NodeIdAtMin="0" IncrementAtMin="56" MaxValue="90" NodeIdAtMax="14" IncrementAtMax="56" />
  <ExtremValue Name="" ID="0" Type="PlaneStrainMaximumShearAngle" MinValue="-30.0950901706141" NodeIdAtMin="903" IncrementAtMin="56" MaxValue="150.076205291928" NodeIdAtMax="301" IncrementAtMax="56" />
  <ExtremValue Name="" ID="0" Type="Earth_pressure_coefficient_in_xy_plane" MinValue="-393.970836714057" NodeIdAtMin="405" IncrementAtMin="56" MaxValue="395.275448806013" NodeIdAtMax="1550" IncrementAtMax="56" />
  <ExtremValue Name="" ID="0" Type="MajorEffectivePrincipalStress2D" MinValue="-2201.80416377624" NodeIdAtMin="727" IncrementAtMin="56" MaxValue="3280.78447313391" NodeIdAtMax="25" IncrementAtMax="56" />
  <ExtremValue Name="" ID="0" Type="MinorEffectivePrincipalStress2D" MinValue="-5402.27649749764" NodeIdAtMin="26" IncrementAtMin="56" MaxValue="436.746138905613" NodeIdAtMax="1198" IncrementAtMax="56" />
  <ExtremValue Name="" ID="0" Type="MajorTotalPrincipalStress2D" MinValue="-20200.7304537041" NodeIdAtMin="1184" IncrementAtMin="56" MaxValue="29053.816345935" NodeIdAtMax="1187" IncrementAtMax="56" />
  <ExtremValue Name="" ID="0" Type="MinorTotalPrincipalStress2D" MinValue="-20452.0358643715" NodeIdAtMin="1184" IncrementAtMin="56" MaxValue="28420.5527662152" NodeIdAtMax="1187" IncrementAtMax="56" />
  <ExtremValue Name="" ID="0" Type="MajorPrincipalStrain2D" MinValue="-0.0210254477442906" NodeIdAtMin="273" IncrementAtMin="56" MaxValue="0.170429896670418" NodeIdAtMax="1223" IncrementAtMax="56" />
  <ExtremValue Name="" ID="0" Type="MinorPrincipalStrain2D" MinValue="-0.180367210363014" NodeIdAtMin="2" IncrementAtMin="56" MaxValue="0.0213850645735953" NodeIdAtMax="263" IncrementAtMax="56" />
  <ExtremValue Name="" ID="0" Type="EffectiveStressX" MinValue="-3529.00576839808" NodeIdAtMin="717" IncrementAtMin="57" MaxValue="1974.27099418561" NodeIdAtMax="716" IncrementAtMax="57" />
  <ExtremValue Name="" ID="0" Type="EffectiveStressY" MinValue="-604.654951271827" NodeIdAtMin="26" IncrementAtMin="57" MaxValue="7908.5302721066" NodeIdAtMax="713" IncrementAtMax="57" />
  <ExtremValue Name="" ID="0" Type="EffectiveStressZ" MinValue="-3416.60354465253" NodeIdAtMin="727" IncrementAtMin="57" MaxValue="1314.14957825245" NodeIdAtMax="713" IncrementAtMax="57" />
  <ExtremValue Name="" ID="0" Type="ShearStressXY" MinValue="-1933.25541924567" NodeIdAtMin="715" IncrementAtMin="57" MaxValue="1215.73536742029" NodeIdAtMax="727" IncrementAtMax="57" />
  <ExtremValue Name="" ID="0" Type="TotalStressX" MinValue="-20777.2953077521" NodeIdAtMin="1184" IncrementAtMin="57" MaxValue="29269.7814965071" NodeIdAtMax="1187" IncrementAtMax="57" />
  <ExtremValue Name="" ID="0" Type="TotalStressY" MinValue="-20267.4658502341" NodeIdAtMin="1184" IncrementAtMin="57" MaxValue="29819.205133302" NodeIdAtMax="1187" IncrementAtMax="57" />
  <ExtremValue Name="" ID="0" Type="TotalStressZ" MinValue="-20931.4041505235" NodeIdAtMin="1184" IncrementAtMin="57" MaxValue="29408.3186578486" NodeIdAtMax="1187" IncrementAtMax="57" />
  <ExtremValue Name="" ID="0" Type="ExcessPorePressure" MinValue="-20831.1315635876" NodeIdAtMin="1184" IncrementAtMin="57" MaxValue="29251.3740189984" NodeIdAtMax="1187" IncrementAtMax="57" />
  <ExtremValue Name="" ID="0" Type="TotalPorePressure" MinValue="-20770.8002235876" NodeIdAtMin="1184" IncrementAtMin="57" MaxValue="29310.5236189984" NodeIdAtMax="1187" IncrementAtMax="57" />
  <ExtremValue Name="" ID="0" Type="MITMeanNormalEffectiveStress" MinValue="-3416.60354465255" NodeIdAtMin="727" IncrementAtMin="57" MaxValue="1030.98983965396" NodeIdAtMax="25" IncrementAtMax="57" />
  <ExtremValue Name="" ID="0" Type="MITMeanNormalTotalStress" MinValue="-20854.3497291378" NodeIdAtMin="1184" IncrementAtMin="57" MaxValue="29339.0500771779" NodeIdAtMax="1187" IncrementAtMax="57" />
  <ExtremValue Name="" ID="0" Type="MITMaximumShearStress" MinValue="-2.32573774320314" NodeIdAtMin="802" IncrementAtMin="57" MaxValue="2786.4087975268" NodeIdAtMax="26" IncrementAtMax="57" />
  <ExtremValue Name="" ID="0" Type="MITStressRatio" MinValue="-3352.66578902068" NodeIdAtMin="2396" IncrementAtMin="57" MaxValue="12276.2151615106" NodeIdAtMax="2321" IncrementAtMax="57" />
  <ExtremValue Name="" ID="0" Type="DisplacementX" MinValue="-0.00156459798964904" NodeIdAtMin="269" IncrementAtMin="57" MaxValue="0.0206434347472744" NodeIdAtMax="272" IncrementAtMax="57" />
  <ExtremValue Name="" ID="0" Type="DisplacementY" MinValue="-0.0585995924015236" NodeIdAtMin="271" IncrementAtMin="57" MaxValue="0.0105539564341013" NodeIdAtMax="1521" IncrementAtMax="57" />
  <ExtremValue Name="" ID="0" Type="DisplacementNorm" MinValue="1.44025723821868E-46" NodeIdAtMin="107" IncrementAtMin="57" MaxValue="0.0586123277725671" NodeIdAtMax="271" IncrementAtMax="57" />
  <ExtremValue Name="" ID="0" Type="CambridgeMeanNormalEffectiveStress" MinValue="-1932.66980736894" NodeIdAtMin="26" IncrementAtMin="57" MaxValue="3266.34691210194" NodeIdAtMax="713" IncrementAtMax="57" />
  <ExtremValue Name="" ID="0" Type="CambridgeMeanNormalTotalStress" MinValue="-20658.7217695032" NodeIdAtMin="1184" IncrementAtMin="57" MaxValue="29499.1017625526" NodeIdAtMax="1187" IncrementAtMax="57" />
  <ExtremValue Name="" ID="0" Type="CambridgeDeviatorStress" MinValue="-1700.57871532979" NodeIdAtMin="262" IncrementAtMin="57" MaxValue="7758.25454685842" NodeIdAtMax="727" IncrementAtMax="57" />
  <ExtremValue Name="" ID="0" Type="CambridgeStressRatio" MinValue="-8927716.59347218" NodeIdAtMin="1764" IncrementAtMin="57" MaxValue="2435803.38080057" NodeIdAtMax="1762" IncrementAtMax="57" />
  <ExtremValue Name="" ID="0" Type="StrainX" MinValue="-0.105025053094146" NodeIdAtMin="258" IncrementAtMin="57" MaxValue="0.063148101727688" NodeIdAtMax="272" IncrementAtMax="57" />
  <ExtremValue Name="" ID="0" Type="StrainY" MinValue="-0.0495694966984664" NodeIdAtMin="1520" IncrementAtMin="57" MaxValue="0.112671353820188" NodeIdAtMax="258" IncrementAtMax="57" />
  <ExtremValue Name="" ID="0" Type="ShearStrainXY" MinValue="-0.345777637575482" NodeIdAtMin="1223" IncrementAtMin="57" MaxValue="0.0821338034171619" NodeIdAtMax="108" IncrementAtMax="57" />
  <ExtremValue Name="" ID="0" Type="VolumetricStrain" MinValue="-0.00416622631271743" NodeIdAtMin="1184" IncrementAtMin="57" MaxValue="0.00585027480379969" NodeIdAtMax="1187" IncrementAtMax="57" />
  <ExtremValue Name="" ID="0" Type="DeviatorStrain" MinValue="-0.024286895726542" NodeIdAtMin="263" IncrementAtMin="57" MaxValue="0.199762899956043" NodeIdAtMax="1223" IncrementAtMax="57" />
  <ExtremValue Name="" ID="0" Type="MaximumShearStrain" MinValue="-0.0213686477515686" NodeIdAtMin="263" IncrementAtMin="57" MaxValue="0.172922744100528" NodeIdAtMax="1223" IncrementAtMax="57" />
  <ExtremValue Name="" ID="0" Type="MobilizedAngleFriction" MinValue="0" NodeIdAtMin="0" IncrementAtMin="57" MaxValue="90" NodeIdAtMax="14" IncrementAtMax="57" />
  <ExtremValue Name="" ID="0" Type="PlaneStrainMaximumShearAngle" MinValue="-28.6631773148341" NodeIdAtMin="1162" IncrementAtMin="57" MaxValue="153.631807689019" NodeIdAtMax="301" IncrementAtMax="57" />
  <ExtremValue Name="" ID="0" Type="Earth_pressure_coefficient_in_xy_plane" MinValue="-22675.8591776884" NodeIdAtMin="1055" IncrementAtMin="57" MaxValue="17996.8793110527" NodeIdAtMax="512" IncrementAtMax="57" />
  <ExtremValue Name="" ID="0" Type="MajorEffectivePrincipalStress2D" MinValue="-2215.85458368853" NodeIdAtMin="727" IncrementAtMin="57" MaxValue="3293.03901017843" NodeIdAtMax="25" IncrementAtMax="57" />
  <ExtremValue Name="" ID="0" Type="MinorEffectivePrincipalStress2D" MinValue="-5383.08603294429" NodeIdAtMin="26" IncrementAtMin="57" MaxValue="447.068057737315" NodeIdAtMax="1198" IncrementAtMax="57" />
  <ExtremValue Name="" ID="0" Type="MajorTotalPrincipalStress2D" MinValue="-20731.005988232" NodeIdAtMin="1184" IncrementAtMin="57" MaxValue="29656.0946324054" NodeIdAtMax="1187" IncrementAtMax="57" />
  <ExtremValue Name="" ID="0" Type="MinorTotalPrincipalStress2D" MinValue="-20977.6934700435" NodeIdAtMin="1184" IncrementAtMin="57" MaxValue="29022.0055219504" NodeIdAtMax="1187" IncrementAtMax="57" />
  <ExtremValue Name="" ID="0" Type="MajorPrincipalStrain2D" MinValue="-0.0212555865040789" NodeIdAtMin="273" IncrementAtMin="57" MaxValue="0.174065063302347" NodeIdAtMax="1223" IncrementAtMax="57" />
  <ExtremValue Name="" ID="0" Type="MinorPrincipalStrain2D" MinValue="-0.183965208304211" NodeIdAtMin="2" IncrementAtMin="57" MaxValue="0.0218995685956622" NodeIdAtMax="263" IncrementAtMax="57" />
  <ExtremValue Name="" ID="0" Type="EffectiveStressX" MinValue="-3582.68895049942" NodeIdAtMin="717" IncrementAtMin="58" MaxValue="2009.46241495514" NodeIdAtMax="716" IncrementAtMax="58" />
  <ExtremValue Name="" ID="0" Type="EffectiveStressY" MinValue="-641.161972539327" NodeIdAtMin="26" IncrementAtMin="58" MaxValue="7959.79404260931" NodeIdAtMax="713" IncrementAtMax="58" />
  <ExtremValue Name="" ID="0" Type="EffectiveStressZ" MinValue="-3440.80460404071" NodeIdAtMin="727" IncrementAtMin="58" MaxValue="1341.94644954987" NodeIdAtMax="713" IncrementAtMax="58" />
  <ExtremValue Name="" ID="0" Type="ShearStressXY" MinValue="-1953.45314746391" NodeIdAtMin="715" IncrementAtMin="58" MaxValue="1240.26563239639" NodeIdAtMax="727" IncrementAtMax="58" />
  <ExtremValue Name="" ID="0" Type="TotalStressX" MinValue="-21275.4135828669" NodeIdAtMin="1184" IncrementAtMin="58" MaxValue="29852.9989713045" NodeIdAtMax="1187" IncrementAtMax="58" />
  <ExtremValue Name="" ID="0" Type="TotalStressY" MinValue="-20769.2229560237" NodeIdAtMin="1184" IncrementAtMin="58" MaxValue="30381.8884043084" NodeIdAtMax="1187" IncrementAtMax="58" />
  <ExtremValue Name="" ID="0" Type="TotalStressZ" MinValue="-21426.6748634487" NodeIdAtMin="1184" IncrementAtMin="58" MaxValue="29984.7688023969" NodeIdAtMax="1187" IncrementAtMax="58" />
  <ExtremValue Name="" ID="0" Type="ExcessPorePressure" MinValue="-21327.797092313" NodeIdAtMin="1184" IncrementAtMin="58" MaxValue="29824.0525846066" NodeIdAtMax="1187" IncrementAtMax="58" />
  <ExtremValue Name="" ID="0" Type="TotalPorePressure" MinValue="-21267.465752313" NodeIdAtMin="1184" IncrementAtMin="58" MaxValue="29883.2021846066" NodeIdAtMax="1187" IncrementAtMax="58" />
  <ExtremValue Name="" ID="0" Type="MITMeanNormalEffectiveStress" MinValue="-3440.80460404072" NodeIdAtMin="727" IncrementAtMin="58" MaxValue="1060.39379105548" NodeIdAtMax="25" IncrementAtMax="58" />
  <ExtremValue Name="" ID="0" Type="MITMeanNormalTotalStress" MinValue="-21351.0442231578" NodeIdAtMin="1184" IncrementAtMin="58" MaxValue="29918.8838868507" NodeIdAtMax="1187" IncrementAtMax="58" />
  <ExtremValue Name="" ID="0" Type="MITMaximumShearStress" MinValue="-2.29040042808016" NodeIdAtMin="802" IncrementAtMin="58" MaxValue="2808.81675049176" NodeIdAtMax="26" IncrementAtMax="58" />
  <ExtremValue Name="" ID="0" Type="MITStressRatio" MinValue="-1230.26520618549" NodeIdAtMin="1935" IncrementAtMin="58" MaxValue="3490.98216504865" NodeIdAtMax="2152" IncrementAtMax="58" />
  <ExtremValue Name="" ID="0" Type="DisplacementX" MinValue="-0.0015982856883801" NodeIdAtMin="269" IncrementAtMin="58" MaxValue="0.0210710341897788" NodeIdAtMax="272" IncrementAtMax="58" />
  <ExtremValue Name="" ID="0" Type="DisplacementY" MinValue="-0.0596339257280868" NodeIdAtMin="271" IncrementAtMin="58" MaxValue="0.0108610461492699" NodeIdAtMax="1521" IncrementAtMax="58" />
  <ExtremValue Name="" ID="0" Type="DisplacementNorm" MinValue="1.46269600691331E-46" NodeIdAtMin="107" IncrementAtMin="58" MaxValue="0.059646729599316" NodeIdAtMax="271" IncrementAtMax="58" />
  <ExtremValue Name="" ID="0" Type="CambridgeMeanNormalEffectiveStress" MinValue="-1963.81013407308" NodeIdAtMin="26" IncrementAtMin="58" MaxValue="3297.34905563762" NodeIdAtMax="713" IncrementAtMax="58" />
  <ExtremValue Name="" ID="0" Type="CambridgeMeanNormalTotalStress" MinValue="-21157.1038007798" NodeIdAtMin="1184" IncrementAtMin="58" MaxValue="30073.2187260033" NodeIdAtMax="1187" IncrementAtMax="58" />
  <ExtremValue Name="" ID="0" Type="CambridgeDeviatorStress" MinValue="-1661.09073623802" NodeIdAtMin="716" IncrementAtMin="58" MaxValue="7798.26272217014" NodeIdAtMax="727" IncrementAtMax="58" />
  <ExtremValue Name="" ID="0" Type="CambridgeStressRatio" MinValue="-574357.638685688" NodeIdAtMin="359" IncrementAtMin="58" MaxValue="1719562.22787261" NodeIdAtMax="279" IncrementAtMax="58" />
  <ExtremValue Name="" ID="0" Type="StrainX" MinValue="-0.107134245277118" NodeIdAtMin="258" IncrementAtMin="58" MaxValue="0.0643165742842618" NodeIdAtMax="272" IncrementAtMax="58" />
  <ExtremValue Name="" ID="0" Type="StrainY" MinValue="-0.0506587975240597" NodeIdAtMin="1520" IncrementAtMin="58" MaxValue="0.114910575198511" NodeIdAtMax="258" IncrementAtMax="58" />
  <ExtremValue Name="" ID="0" Type="ShearStrainXY" MinValue="-0.352541797225899" NodeIdAtMin="1223" IncrementAtMin="58" MaxValue="0.0834292643581047" NodeIdAtMax="108" IncrementAtMax="58" />
  <ExtremValue Name="" ID="0" Type="VolumetricStrain" MinValue="-0.00426555941846245" NodeIdAtMin="1184" IncrementAtMin="58" MaxValue="0.00596481051692129" NodeIdAtMax="1187" IncrementAtMax="58" />
  <ExtremValue Name="" ID="0" Type="DeviatorStrain" MinValue="-0.0247339297411868" NodeIdAtMin="263" IncrementAtMin="58" MaxValue="0.203671102352202" NodeIdAtMax="1223" IncrementAtMax="58" />
  <ExtremValue Name="" ID="0" Type="MaximumShearStrain" MinValue="-0.0217516495296854" NodeIdAtMin="263" IncrementAtMin="58" MaxValue="0.176305703454767" NodeIdAtMax="1223" IncrementAtMax="58" />
  <ExtremValue Name="" ID="0" Type="MobilizedAngleFriction" MinValue="0" NodeIdAtMin="0" IncrementAtMin="58" MaxValue="90" NodeIdAtMax="14" IncrementAtMax="58" />
  <ExtremValue Name="" ID="0" Type="PlaneStrainMaximumShearAngle" MinValue="-27.7038183173515" NodeIdAtMin="1162" IncrementAtMin="58" MaxValue="149.631550579591" NodeIdAtMax="1084" IncrementAtMax="58" />
  <ExtremValue Name="" ID="0" Type="Earth_pressure_coefficient_in_xy_plane" MinValue="-11304.1192640885" NodeIdAtMin="1385" IncrementAtMin="58" MaxValue="3139.86664901035" NodeIdAtMax="1387" IncrementAtMax="58" />
  <ExtremValue Name="" ID="0" Type="MajorEffectivePrincipalStress2D" MinValue="-2215.82980044147" NodeIdAtMin="727" IncrementAtMin="58" MaxValue="3353.07282254012" NodeIdAtMax="25" IncrementAtMax="58" />
  <ExtremValue Name="" ID="0" Type="MinorEffectivePrincipalStress2D" MinValue="-5433.95096533172" NodeIdAtMin="26" IncrementAtMin="58" MaxValue="457.77342910289" NodeIdAtMax="1198" IncrementAtMax="58" />
  <ExtremValue Name="" ID="0" Type="MajorTotalPrincipalStress2D" MinValue="-21228.7769407457" NodeIdAtMin="1184" IncrementAtMin="58" MaxValue="30234.5497057878" NodeIdAtMax="1187" IncrementAtMax="58" />
  <ExtremValue Name="" ID="0" Type="MinorTotalPrincipalStress2D" MinValue="-21473.3115055699" NodeIdAtMin="1184" IncrementAtMin="58" MaxValue="29603.2180679136" NodeIdAtMax="1187" IncrementAtMax="58" />
  <ExtremValue Name="" ID="0" Type="MajorPrincipalStrain2D" MinValue="-0.0215705823108342" NodeIdAtMin="273" IncrementAtMin="58" MaxValue="0.177460283609807" NodeIdAtMax="1223" IncrementAtMax="58" />
  <ExtremValue Name="" ID="0" Type="MinorPrincipalStrain2D" MinValue="-0.187530348328443" NodeIdAtMin="2" IncrementAtMin="58" MaxValue="0.022295208966867" NodeIdAtMax="263" IncrementAtMax="58" />
[truncated: 292,751 more chars]
