# Supplementary material for: Response of vertically-loaded pile in spatially-variable cement-treated soil
Source: PLoS One. 2022 Apr 13;17(4):e0266975. doi: 10.1371/journal.pone.0266975 (PMC9007371; doi:10.1371/journal.pone.0266975)
Supplement: S1 File — (ZIP) [file pone.0266975.s001.zip › S1_File/GeoAna.Console]

Initialized: id  0 of  1 running on 15RV992.stf.nus.edu.sg                                                                                                         

      +--------------------------------------------------+
      |                                                  |
      |          __  ___   __  ___  ___   __             |
      |         / _)(  _) /  \(  _)(  _) (  )            |
      |        ( (/\ ) _)( () )) _) ) _) /__\            |
      |         \__/(___) \__/(_)  (___)(_)(_)           |
      |        ------- Analysis Program -------          |
      |               GeoFEA by Geosoft                  |
      |                                                  |
      | Disclaimer:                                      |
      | ~~~~~~~~~~~                                      |
      | The authors of this program have used their      |
      | best efforts in preparing this program. These    |
      | efforts include the development, research, and   |
      | testing of the theories to determine their       |
      | effectiveness. The author makes no warranty of   |
      | any kind, expressed or implied, with regard to   |
      | the theories contained herein. The author shall  |
      | not be liable in any event for incident or       |
      | consequential damages in connection with, or     |
      | arising out of, the furnishing, performance, or  |
      | use of these theories.                           |
      |                                                  |
      | The authors are not attempting to render         |
      | engineering or other professional                |
      | services through the use of this program. If     |
      | such services are required, the assistance of    |
      | an appropriate professional should be sought.    |
      |                                                  |
      +--------------------------------------------------+


 TOTAL RAM SIZE  :           32710 MB       AVAILABLE RAM SIZE :           28047 MB
 SOLVER TYPE  0 IS INPUT! 

 SOLVER USED: AUTO SELECT

 DATE OF FILE GENERATION : 06/24/19 


 REAL TIME IN MINUTES :    0.02

 CPU TIME IN MINUTES  :    0.08


 =================================================================================================

 START OF LOAD INCREMENT NUMBER      1    SEQUENTIAL STAGE NUMBER    1    INCREMENT RATIO =  1.000
 -------------------------------------------------------------------------------------------------
     ITERATION NO. :     0
     OUT-OF-BALANCE LOAD :         0.0000%

 REAL TIME IN MINUTES :    0.04

 CPU TIME IN MINUTES  :    0.17


 =================================================================================================

 START OF LOAD INCREMENT NUMBER      2    SEQUENTIAL STAGE NUMBER    2    INCREMENT RATIO =  0.010
 -------------------------------------------------------------------------------------------------
     ITERATION NO. :     0
     OUT-OF-BALANCE LOAD :         0.0000%

 REAL TIME IN MINUTES :    0.05

 CPU TIME IN MINUTES  :    0.23


 =================================================================================================

 START OF LOAD INCREMENT NUMBER      3    SEQUENTIAL STAGE NUMBER    2    INCREMENT RATIO =  0.010
 -------------------------------------------------------------------------------------------------
     ITERATION NO. :     0
     OUT-OF-BALANCE LOAD :         0.0000%

 REAL TIME IN MINUTES :    0.06

 CPU TIME IN MINUTES  :    0.30


 =================================================================================================

 START OF LOAD INCREMENT NUMBER      4    SEQUENTIAL STAGE NUMBER    2    INCREMENT RATIO =  0.010
 -------------------------------------------------------------------------------------------------
     ITERATION NO. :     0
     OUT-OF-BALANCE LOAD :         0.0000%

 REAL TIME IN MINUTES :    0.07

 CPU TIME IN MINUTES  :    0.36


 =================================================================================================

 START OF LOAD INCREMENT NUMBER      5    SEQUENTIAL STAGE NUMBER    2    INCREMENT RATIO =  0.010
 -------------------------------------------------------------------------------------------------
     ITERATION NO. :     0
     OUT-OF-BALANCE LOAD :        86.3565%
     ITERATION NO. :     1
     OUT-OF-BALANCE LOAD :         1.1840%
     ITERATION NO. :     2
     OUT-OF-BALANCE LOAD :         0.0489%

 REAL TIME IN MINUTES :    0.10

 CPU TIME IN MINUTES  :    0.45


 =================================================================================================

 START OF LOAD INCREMENT NUMBER      6    SEQUENTIAL STAGE NUMBER    2    INCREMENT RATIO =  0.010
 -------------------------------------------------------------------------------------------------
     ITERATION NO. :     0
     OUT-OF-BALANCE LOAD :       219.1551%
     ITERATION NO. :     1
     OUT-OF-BALANCE LOAD :        38.5913%
     ITERATION NO. :     2
     OUT-OF-BALANCE LOAD :         1.0153%

 REAL TIME IN MINUTES :    0.12

 CPU TIME IN MINUTES  :    0.53


 =================================================================================================

 START OF LOAD INCREMENT NUMBER      7    SEQUENTIAL STAGE NUMBER    2    INCREMENT RATIO =  0.010
 -------------------------------------------------------------------------------------------------
     ITERATION NO. :     0
     OUT-OF-BALANCE LOAD :       241.9975%
     ITERATION NO. :     1
     OUT-OF-BALANCE LOAD :        10.8656%
     ITERATION NO. :     2
     OUT-OF-BALANCE LOAD :         1.0909%

 REAL TIME IN MINUTES :    0.15

 CPU TIME IN MINUTES  :    0.61


 =================================================================================================

 START OF LOAD INCREMENT NUMBER      8    SEQUENTIAL STAGE NUMBER    2    INCREMENT RATIO =  0.010
 -------------------------------------------------------------------------------------------------
     ITERATION NO. :     0
     OUT-OF-BALANCE LOAD :       287.5840%
     ITERATION NO. :     1
     OUT-OF-BALANCE LOAD :        15.9304%
     ITERATION NO. :     2
     OUT-OF-BALANCE LOAD :         1.3390%
     ITERATION NO. :     3
     OUT-OF-BALANCE LOAD :         0.4288%

 REAL TIME IN MINUTES :    0.18

 CPU TIME IN MINUTES  :    0.70


 =================================================================================================

 START OF LOAD INCREMENT NUMBER      9    SEQUENTIAL STAGE NUMBER    2    INCREMENT RATIO =  0.010
 -------------------------------------------------------------------------------------------------
     ITERATION NO. :     0
     OUT-OF-BALANCE LOAD :       257.6825%
     ITERATION NO. :     1
     OUT-OF-BALANCE LOAD :        63.6217%
     ITERATION NO. :     2
     OUT-OF-BALANCE LOAD :         5.4047%
     ITERATION NO. :     3
     OUT-OF-BALANCE LOAD :         1.8592%
     ITERATION NO. :     4
     OUT-OF-BALANCE LOAD :         0.7687%

 REAL TIME IN MINUTES :    0.22

 CPU TIME IN MINUTES  :    0.79


 =================================================================================================

 START OF LOAD INCREMENT NUMBER     10    SEQUENTIAL STAGE NUMBER    2    INCREMENT RATIO =  0.010
 -------------------------------------------------------------------------------------------------
     ITERATION NO. :     0
     OUT-OF-BALANCE LOAD :       306.7564%
     ITERATION NO. :     1
     OUT-OF-BALANCE LOAD :       203.3181%
     ITERATION NO. :     2
     OUT-OF-BALANCE LOAD :        37.0856%
     ITERATION NO. :     3
     OUT-OF-BALANCE LOAD :        10.6148%
     ITERATION NO. :     4
     OUT-OF-BALANCE LOAD :         3.4811%
     ITERATION NO. :     5
     OUT-OF-BALANCE LOAD :         1.1860%

 REAL TIME IN MINUTES :    0.27

 CPU TIME IN MINUTES  :    0.90


 =================================================================================================

 START OF LOAD INCREMENT NUMBER     11    SEQUENTIAL STAGE NUMBER    2    INCREMENT RATIO =  0.010
 -------------------------------------------------------------------------------------------------
     ITERATION NO. :     0
     OUT-OF-BALANCE LOAD :       409.3601%
     ITERATION NO. :     1
     OUT-OF-BALANCE LOAD :       365.9630%
     ITERATION NO. :     2
     OUT-OF-BALANCE LOAD :       112.0941%
     ITERATION NO. :     3
     OUT-OF-BALANCE LOAD :        41.1789%
     ITERATION NO. :     4
     OUT-OF-BALANCE LOAD :        17.5929%
     ITERATION NO. :     5
     OUT-OF-BALANCE LOAD :         8.3439%
     ITERATION NO. :     6
     OUT-OF-BALANCE LOAD :         2.6470%
     ITERATION NO. :     7
     OUT-OF-BALANCE LOAD :         0.1321%

 REAL TIME IN MINUTES :    0.32

 CPU TIME IN MINUTES  :    1.00


 =================================================================================================

 START OF LOAD INCREMENT NUMBER     12    SEQUENTIAL STAGE NUMBER    2    INCREMENT RATIO =  0.010
 -------------------------------------------------------------------------------------------------
     ITERATION NO. :     0
     OUT-OF-BALANCE LOAD :       654.8866%
     ITERATION NO. :     1
     OUT-OF-BALANCE LOAD :       296.9601%
     ITERATION NO. :     2
     OUT-OF-BALANCE LOAD :        60.5450%
     ITERATION NO. :     3
     OUT-OF-BALANCE LOAD :        14.5233%
     ITERATION NO. :     4
     OUT-OF-BALANCE LOAD :         5.6934%
     ITERATION NO. :     5
     OUT-OF-BALANCE LOAD :         1.7541%

 REAL TIME IN MINUTES :    0.37

 CPU TIME IN MINUTES  :    1.09


 =================================================================================================

 START OF LOAD INCREMENT NUMBER     13    SEQUENTIAL STAGE NUMBER    2    INCREMENT RATIO =  0.010
 -------------------------------------------------------------------------------------------------
     ITERATION NO. :     0
     OUT-OF-BALANCE LOAD :       851.1943%
     ITERATION NO. :     1
     OUT-OF-BALANCE LOAD :       426.1443%
     ITERATION NO. :     2
     OUT-OF-BALANCE LOAD :       255.3080%
     ITERATION NO. :     3
     OUT-OF-BALANCE LOAD :       129.7313%
     ITERATION NO. :     4
     OUT-OF-BALANCE LOAD :        84.0950%
     ITERATION NO. :     5
     OUT-OF-BALANCE LOAD :        68.8204%
     ITERATION NO. :     6
     OUT-OF-BALANCE LOAD :        31.6212%
     ITERATION NO. :     7
     OUT-OF-BALANCE LOAD :        17.5412%
     ITERATION NO. :     8
     OUT-OF-BALANCE LOAD :        10.9080%
     ITERATION NO. :     9
     OUT-OF-BALANCE LOAD :         6.2936%
     ITERATION NO. :    10
     OUT-OF-BALANCE LOAD :         4.7304%
     ITERATION NO. :    11
     OUT-OF-BALANCE LOAD :         1.8865%

 REAL TIME IN MINUTES :    0.44

 CPU TIME IN MINUTES  :    1.21


 =================================================================================================

 START OF LOAD INCREMENT NUMBER     14    SEQUENTIAL STAGE NUMBER    2    INCREMENT RATIO =  0.010
 -------------------------------------------------------------------------------------------------
     ITERATION NO. :     0
     OUT-OF-BALANCE LOAD :       285.4250%
     ITERATION NO. :     1
     OUT-OF-BALANCE LOAD :       934.6958%
     ITERATION NO. :     2
     OUT-OF-BALANCE LOAD :       183.3722%
     ITERATION NO. :     3
     OUT-OF-BALANCE LOAD :        79.1822%
     ITERATION NO. :     4
     OUT-OF-BALANCE LOAD :        65.0620%
     ITERATION NO. :     5
     OUT-OF-BALANCE LOAD :        41.7737%
     ITERATION NO. :     6
     OUT-OF-BALANCE LOAD :        33.7680%
     ITERATION NO. :     7
     OUT-OF-BALANCE LOAD :        21.2371%
     ITERATION NO. :     8
     OUT-OF-BALANCE LOAD :        15.2813%
     ITERATION NO. :     9
     OUT-OF-BALANCE LOAD :         9.5366%
     ITERATION NO. :    10
     OUT-OF-BALANCE LOAD :         3.2726%
     ITERATION NO. :    11
     OUT-OF-BALANCE LOAD :         1.4518%

 REAL TIME IN MINUTES :    0.51

 CPU TIME IN MINUTES  :    1.33


 =================================================================================================

 START OF LOAD INCREMENT NUMBER     15    SEQUENTIAL STAGE NUMBER    2    INCREMENT RATIO =  0.010
 -------------------------------------------------------------------------------------------------
     ITERATION NO. :     0
     OUT-OF-BALANCE LOAD :       372.4620%
     ITERATION NO. :     1
     OUT-OF-BALANCE LOAD :       488.6255%
     ITERATION NO. :     2
     OUT-OF-BALANCE LOAD :        18.3765%
     ITERATION NO. :     3
     OUT-OF-BALANCE LOAD :         3.0068%
     ITERATION NO. :     4
     OUT-OF-BALANCE LOAD :         0.4297%

 REAL TIME IN MINUTES :    0.55

 CPU TIME IN MINUTES  :    1.41


 =================================================================================================

 START OF LOAD INCREMENT NUMBER     16    SEQUENTIAL STAGE NUMBER    2    INCREMENT RATIO =  0.010
 -------------------------------------------------------------------------------------------------
     ITERATION NO. :     0
     OUT-OF-BALANCE LOAD :       690.6760%
     ITERATION NO. :     1
     OUT-OF-BALANCE LOAD :       430.9707%
     ITERATION NO. :     2
     OUT-OF-BALANCE LOAD :       233.9891%
     ITERATION NO. :     3
     OUT-OF-BALANCE LOAD :       126.4620%
     ITERATION NO. :     4
     OUT-OF-BALANCE LOAD :        62.5768%
     ITERATION NO. :     5
     OUT-OF-BALANCE LOAD :        38.5454%
     ITERATION NO. :     6
     OUT-OF-BALANCE LOAD :        31.1298%
     ITERATION NO. :     7
     OUT-OF-BALANCE LOAD :        29.0479%
     ITERATION NO. :     8
     OUT-OF-BALANCE LOAD :        26.7453%

 REAL TIME IN MINUTES :    0.60

 CPU TIME IN MINUTES  :    1.50


 =================================================================================================

 START OF LOAD INCREMENT NUMBER     17    SEQUENTIAL STAGE NUMBER    2    INCREMENT RATIO =  0.010
 -------------------------------------------------------------------------------------------------
     ITERATION NO. :     0
     OUT-OF-BALANCE LOAD :       284.0740%
     ITERATION NO. :     1
     OUT-OF-BALANCE LOAD :       921.7659%
     ITERATION NO. :     2
     OUT-OF-BALANCE LOAD :       101.5288%
     ITERATION NO. :     3
     OUT-OF-BALANCE LOAD :        45.6011%
     ITERATION NO. :     4
     OUT-OF-BALANCE LOAD :         5.2283%
     ITERATION NO. :     5
     OUT-OF-BALANCE LOAD :         1.7017%

 REAL TIME IN MINUTES :    0.64

 CPU TIME IN MINUTES  :    1.59


 =================================================================================================

 START OF LOAD INCREMENT NUMBER     18    SEQUENTIAL STAGE NUMBER    2    INCREMENT RATIO =  0.010
 -------------------------------------------------------------------------------------------------
     ITERATION NO. :     0
     OUT-OF-BALANCE LOAD :       868.1078%
     ITERATION NO. :     1
     OUT-OF-BALANCE LOAD :       313.6703%
     ITERATION NO. :     2
     OUT-OF-BALANCE LOAD :       190.5971%
     ITERATION NO. :     3
     OUT-OF-BALANCE LOAD :        94.3559%
     ITERATION NO. :     4
     OUT-OF-BALANCE LOAD :        46.1990%
     ITERATION NO. :     5
     OUT-OF-BALANCE LOAD :        21.5893%
     ITERATION NO. :     6
     OUT-OF-BALANCE LOAD :         7.6006%
     ITERATION NO. :     7
     OUT-OF-BALANCE LOAD :         3.5838%
     ITERATION NO. :     8
     OUT-OF-BALANCE LOAD :         2.5257%
     ITERATION NO. :     9
     OUT-OF-BALANCE LOAD :         1.6527%

 REAL TIME IN MINUTES :    0.71

 CPU TIME IN MINUTES  :    1.72


 =================================================================================================

 START OF LOAD INCREMENT NUMBER     19    SEQUENTIAL STAGE NUMBER    2    INCREMENT RATIO =  0.010
 -------------------------------------------------------------------------------------------------
     ITERATION NO. :     0
     OUT-OF-BALANCE LOAD :       333.9823%
     ITERATION NO. :     1
     OUT-OF-BALANCE LOAD :       899.9254%
     ITERATION NO. :     2
     OUT-OF-BALANCE LOAD :       106.8146%
     ITERATION NO. :     3
     OUT-OF-BALANCE LOAD :        17.1339%
     ITERATION NO. :     4
     OUT-OF-BALANCE LOAD :         2.2987%
     ITERATION NO. :     5
     OUT-OF-BALANCE LOAD :         0.2673%

 REAL TIME IN MINUTES :    0.76

 CPU TIME IN MINUTES  :    1.81


 =================================================================================================

 START OF LOAD INCREMENT NUMBER     20    SEQUENTIAL STAGE NUMBER    2    INCREMENT RATIO =  0.010
 -------------------------------------------------------------------------------------------------
     ITERATION NO. :     0
     OUT-OF-BALANCE LOAD :       750.0136%
     ITERATION NO. :     1
     OUT-OF-BALANCE LOAD :       583.2681%
     ITERATION NO. :     2
     OUT-OF-BALANCE LOAD :       236.6689%
     ITERATION NO. :     3
     OUT-OF-BALANCE LOAD :       155.4104%
     ITERATION NO. :     4
     OUT-OF-BALANCE LOAD :       104.0334%
     ITERATION NO. :     5
     OUT-OF-BALANCE LOAD :        84.2438%
     ITERATION NO. :     6
     OUT-OF-BALANCE LOAD :        31.9982%
     ITERATION NO. :     7
     OUT-OF-BALANCE LOAD :        22.6420%
     ITERATION NO. :     8
     OUT-OF-BALANCE LOAD :        18.1529%
     ITERATION NO. :     9
     OUT-OF-BALANCE LOAD :         3.1937%
     ITERATION NO. :    10
     OUT-OF-BALANCE LOAD :         0.6893%

 REAL TIME IN MINUTES :    0.83

 CPU TIME IN MINUTES  :    1.92


 =================================================================================================

 START OF LOAD INCREMENT NUMBER     21    SEQUENTIAL STAGE NUMBER    2    INCREMENT RATIO =  0.010
 -------------------------------------------------------------------------------------------------
     ITERATION NO. :     0
     OUT-OF-BALANCE LOAD :       876.6675%
     ITERATION NO. :     1
     OUT-OF-BALANCE LOAD :       189.0825%
     ITERATION NO. :     2
     OUT-OF-BALANCE LOAD :        53.5358%
     ITERATION NO. :     3
     OUT-OF-BALANCE LOAD :         4.6042%
     ITERATION NO. :     4
     OUT-OF-BALANCE LOAD :         1.3812%

 REAL TIME IN MINUTES :    0.86

 CPU TIME IN MINUTES  :    2.00


 =================================================================================================

 START OF LOAD INCREMENT NUMBER     22    SEQUENTIAL STAGE NUMBER    2    INCREMENT RATIO =  0.010
 -------------------------------------------------------------------------------------------------
     ITERATION NO. :     0
     OUT-OF-BALANCE LOAD :       790.4049%
     ITERATION NO. :     1
     OUT-OF-BALANCE LOAD :       637.4796%
     ITERATION NO. :     2
     OUT-OF-BALANCE LOAD :       228.9738%
     ITERATION NO. :     3
     OUT-OF-BALANCE LOAD :       136.2357%
     ITERATION NO. :     4
     OUT-OF-BALANCE LOAD :       111.5262%
     ITERATION NO. :     5
     OUT-OF-BALANCE LOAD :        57.7611%
     ITERATION NO. :     6
     OUT-OF-BALANCE LOAD :        41.1361%
     ITERATION NO. :     7
     OUT-OF-BALANCE LOAD :         9.6202%
     ITERATION NO. :     8
     OUT-OF-BALANCE LOAD :         2.9375%
     ITERATION NO. :     9
     OUT-OF-BALANCE LOAD :         0.7499%

 REAL TIME IN MINUTES :    0.93

 CPU TIME IN MINUTES  :    2.13


 =================================================================================================

 START OF LOAD INCREMENT NUMBER     23    SEQUENTIAL STAGE NUMBER    2    INCREMENT RATIO =  0.010
 -------------------------------------------------------------------------------------------------
     ITERATION NO. :     0
     OUT-OF-BALANCE LOAD :       371.4529%
     ITERATION NO. :     1
     OUT-OF-BALANCE LOAD :       621.2463%
     ITERATION NO. :     2
     OUT-OF-BALANCE LOAD :       154.5554%
     ITERATION NO. :     3
     OUT-OF-BALANCE LOAD :        55.6968%
     ITERATION NO. :     4
     OUT-OF-BALANCE LOAD :        18.0445%
     ITERATION NO. :     5
     OUT-OF-BALANCE LOAD :         6.9188%
     ITERATION NO. :     6
     OUT-OF-BALANCE LOAD :         4.2898%
     ITERATION NO. :     7
     OUT-OF-BALANCE LOAD :         2.1479%

 REAL TIME IN MINUTES :    0.99

 CPU TIME IN MINUTES  :    2.24


 =================================================================================================

 START OF LOAD INCREMENT NUMBER     24    SEQUENTIAL STAGE NUMBER    2    INCREMENT RATIO =  0.010
 -------------------------------------------------------------------------------------------------
     ITERATION NO. :     0
     OUT-OF-BALANCE LOAD :       820.2122%
     ITERATION NO. :     1
     OUT-OF-BALANCE LOAD :       506.5561%
     ITERATION NO. :     2
     OUT-OF-BALANCE LOAD :       138.2837%
     ITERATION NO. :     3
     OUT-OF-BALANCE LOAD :        87.4274%
     ITERATION NO. :     4
     OUT-OF-BALANCE LOAD :        29.6291%
     ITERATION NO. :     5
     OUT-OF-BALANCE LOAD :         8.0787%
     ITERATION NO. :     6
     OUT-OF-BALANCE LOAD :         2.4013%
     ITERATION NO. :     7
     OUT-OF-BALANCE LOAD :         1.3144%

 REAL TIME IN MINUTES :    1.05

 CPU TIME IN MINUTES  :    2.35


 =================================================================================================

 START OF LOAD INCREMENT NUMBER     25    SEQUENTIAL STAGE NUMBER    2    INCREMENT RATIO =  0.010
 -------------------------------------------------------------------------------------------------
     ITERATION NO. :     0
     OUT-OF-BALANCE LOAD :       592.4422%
     ITERATION NO. :     1
     OUT-OF-BALANCE LOAD :       814.4753%
     ITERATION NO. :     2
     OUT-OF-BALANCE LOAD :       156.4938%
     ITERATION NO. :     3
     OUT-OF-BALANCE LOAD :        45.0644%
     ITERATION NO. :     4
     OUT-OF-BALANCE LOAD :        18.7005%
     ITERATION NO. :     5
     OUT-OF-BALANCE LOAD :        15.2294%
     ITERATION NO. :     6
     OUT-OF-BALANCE LOAD :         4.2639%
     ITERATION NO. :     7
     OUT-OF-BALANCE LOAD :         0.8658%

 REAL TIME IN MINUTES :    1.10

 CPU TIME IN MINUTES  :    2.46


 =================================================================================================

 START OF LOAD INCREMENT NUMBER     26    SEQUENTIAL STAGE NUMBER    2    INCREMENT RATIO =  0.010
 -------------------------------------------------------------------------------------------------
     ITERATION NO. :     0
     OUT-OF-BALANCE LOAD :       709.3230%
     ITERATION NO. :     1
     OUT-OF-BALANCE LOAD :       234.5774%
     ITERATION NO. :     2
     OUT-OF-BALANCE LOAD :        54.9969%
     ITERATION NO. :     3
     OUT-OF-BALANCE LOAD :        13.2185%
     ITERATION NO. :     4
     OUT-OF-BALANCE LOAD :         1.8029%
     ITERATION NO. :     5
     OUT-OF-BALANCE LOAD :         0.4406%

 REAL TIME IN MINUTES :    1.15

 CPU TIME IN MINUTES  :    2.57


 =================================================================================================

 START OF LOAD INCREMENT NUMBER     27    SEQUENTIAL STAGE NUMBER    2    INCREMENT RATIO =  0.010
 -------------------------------------------------------------------------------------------------
     ITERATION NO. :     0
     OUT-OF-BALANCE LOAD :       728.9023%
     ITERATION NO. :     1
     OUT-OF-BALANCE LOAD :       282.8437%
     ITERATION NO. :     2
     OUT-OF-BALANCE LOAD :       232.7043%
     ITERATION NO. :     3
     OUT-OF-BALANCE LOAD :       164.9211%
     ITERATION NO. :     4
     OUT-OF-BALANCE LOAD :       139.1878%
     ITERATION NO. :     5
     OUT-OF-BALANCE LOAD :       131.0344%
     ITERATION NO. :     6
     OUT-OF-BALANCE LOAD :        96.0098%
     ITERATION NO. :     7
     OUT-OF-BALANCE LOAD :        81.9627%
     ITERATION NO. :     8
     OUT-OF-BALANCE LOAD :        84.9695%
     ITERATION NO. :     9
     OUT-OF-BALANCE LOAD :        79.7027%

 REAL TIME IN MINUTES :    1.21

 CPU TIME IN MINUTES  :    2.68


 =================================================================================================

 START OF LOAD INCREMENT NUMBER     28    SEQUENTIAL STAGE NUMBER    2    INCREMENT RATIO =  0.010
 -------------------------------------------------------------------------------------------------
     ITERATION NO. :     0
     OUT-OF-BALANCE LOAD :       404.1730%
     ITERATION NO. :     1
     OUT-OF-BALANCE LOAD :       771.1389%
     ITERATION NO. :     2
     OUT-OF-BALANCE LOAD :       129.0729%
     ITERATION NO. :     3
     OUT-OF-BALANCE LOAD :        90.2844%
     ITERATION NO. :     4
     OUT-OF-BALANCE LOAD :        27.8814%
     ITERATION NO. :     5
     OUT-OF-BALANCE LOAD :         4.8787%
     ITERATION NO. :     6
     OUT-OF-BALANCE LOAD :         1.1158%

 REAL TIME IN MINUTES :    1.26

 CPU TIME IN MINUTES  :    2.78


 =================================================================================================

 START OF LOAD INCREMENT NUMBER     29    SEQUENTIAL STAGE NUMBER    2    INCREMENT RATIO =  0.010
 -------------------------------------------------------------------------------------------------
     ITERATION NO. :     0
     OUT-OF-BALANCE LOAD :       760.1435%
     ITERATION NO. :     1
     OUT-OF-BALANCE LOAD :       382.9730%
     ITERATION NO. :     2
     OUT-OF-BALANCE LOAD :       169.8026%
     ITERATION NO. :     3
     OUT-OF-BALANCE LOAD :       125.9440%
     ITERATION NO. :     4
     OUT-OF-BALANCE LOAD :        98.3276%
     ITERATION NO. :     5
     OUT-OF-BALANCE LOAD :        53.3601%
     ITERATION NO. :     6
     OUT-OF-BALANCE LOAD :        43.5265%
     ITERATION NO. :     7
     OUT-OF-BALANCE LOAD :        29.3488%
     ITERATION NO. :     8
     OUT-OF-BALANCE LOAD :        22.3952%
     ITERATION NO. :     9
     OUT-OF-BALANCE LOAD :        17.4350%
     ITERATION NO. :    10
     OUT-OF-BALANCE LOAD :        14.5337%
     ITERATION NO. :    11
     OUT-OF-BALANCE LOAD :        12.5958%
     ITERATION NO. :    12
     OUT-OF-BALANCE LOAD :        10.3535%
     ITERATION NO. :    13
     OUT-OF-BALANCE LOAD :         8.6489%
     ITERATION NO. :    14
     OUT-OF-BALANCE LOAD :         7.7927%
     ITERATION NO. :    15
     OUT-OF-BALANCE LOAD :         6.6134%
     ITERATION NO. :     0
     OUT-OF-BALANCE LOAD :       313.3024%
     ITERATION NO. :     1
     OUT-OF-BALANCE LOAD :       399.1296%
     ITERATION NO. :     2
     OUT-OF-BALANCE LOAD :        24.5242%
     ITERATION NO. :     3
     OUT-OF-BALANCE LOAD :         3.6696%
     ITERATION NO. :     4
     OUT-OF-BALANCE LOAD :         0.7809%

 REAL TIME IN MINUTES :    1.38

 CPU TIME IN MINUTES  :    2.94


 =================================================================================================

 START OF LOAD INCREMENT NUMBER     30    SEQUENTIAL STAGE NUMBER    2    INCREMENT RATIO =  0.010
 -------------------------------------------------------------------------------------------------
     ITERATION NO. :     0
     OUT-OF-BALANCE LOAD :       513.2465%
     ITERATION NO. :     1
     OUT-OF-BALANCE LOAD :       329.0028%
     ITERATION NO. :     2
     OUT-OF-BALANCE LOAD :       224.5606%
     ITERATION NO. :     3
     OUT-OF-BALANCE LOAD :       111.3716%
     ITERATION NO. :     4
     OUT-OF-BALANCE LOAD :        93.0650%
     ITERATION NO. :     5
     OUT-OF-BALANCE LOAD :        69.3384%
     ITERATION NO. :     6
     OUT-OF-BALANCE LOAD :        56.8775%
     ITERATION NO. :     7
     OUT-OF-BALANCE LOAD :        33.3805%
     ITERATION NO. :     8
     OUT-OF-BALANCE LOAD :        17.1098%
     ITERATION NO. :     9
     OUT-OF-BALANCE LOAD :        13.7725%
     ITERATION NO. :    10
     OUT-OF-BALANCE LOAD :         7.0080%
     ITERATION NO. :    11
     OUT-OF-BALANCE LOAD :         2.1135%

 REAL TIME IN MINUTES :    1.45

 CPU TIME IN MINUTES  :    3.06


 =================================================================================================

 START OF LOAD INCREMENT NUMBER     31    SEQUENTIAL STAGE NUMBER    2    INCREMENT RATIO =  0.010
 -------------------------------------------------------------------------------------------------
     ITERATION NO. :     0
     OUT-OF-BALANCE LOAD :       298.0852%
     ITERATION NO. :     1
     OUT-OF-BALANCE LOAD :       534.1099%
     ITERATION NO. :     2
     OUT-OF-BALANCE LOAD :        47.5451%
     ITERATION NO. :     3
     OUT-OF-BALANCE LOAD :         8.7082%
     ITERATION NO. :     4
     OUT-OF-BALANCE LOAD :         2.1894%
     ITERATION NO. :     5
     OUT-OF-BALANCE LOAD :         0.4743%

 REAL TIME IN MINUTES :    1.49

 CPU TIME IN MINUTES  :    3.16


 =================================================================================================

 START OF LOAD INCREMENT NUMBER     32    SEQUENTIAL STAGE NUMBER    2    INCREMENT RATIO =  0.010
 -------------------------------------------------------------------------------------------------
     ITERATION NO. :     0
     OUT-OF-BALANCE LOAD :       921.5054%
     ITERATION NO. :     1
     OUT-OF-BALANCE LOAD :       359.6704%
     ITERATION NO. :     2
     OUT-OF-BALANCE LOAD :       175.0200%
     ITERATION NO. :     3
     OUT-OF-BALANCE LOAD :       135.4067%
     ITERATION NO. :     4
     OUT-OF-BALANCE LOAD :       102.1405%
     ITERATION NO. :     5
     OUT-OF-BALANCE LOAD :        43.0682%
     ITERATION NO. :     6
     OUT-OF-BALANCE LOAD :        25.8352%
     ITERATION NO. :     7
     OUT-OF-BALANCE LOAD :        21.5451%
     ITERATION NO. :     8
     OUT-OF-BALANCE LOAD :         8.3178%
     ITERATION NO. :     9
     OUT-OF-BALANCE LOAD :         4.4688%
     ITERATION NO. :    10
     OUT-OF-BALANCE LOAD :         2.8660%

 REAL TIME IN MINUTES :    1.57

 CPU TIME IN MINUTES  :    3.28


 =================================================================================================

 START OF LOAD INCREMENT NUMBER     33    SEQUENTIAL STAGE NUMBER    2    INCREMENT RATIO =  0.010
 -------------------------------------------------------------------------------------------------
     ITERATION NO. :     0
     OUT-OF-BALANCE LOAD :       312.9415%
     ITERATION NO. :     1
     OUT-OF-BALANCE LOAD :       719.0467%
     ITERATION NO. :     2
     OUT-OF-BALANCE LOAD :        76.9142%
     ITERATION NO. :     3
     OUT-OF-BALANCE LOAD :        37.7116%
     ITERATION NO. :     4
     OUT-OF-BALANCE LOAD :        18.4794%
     ITERATION NO. :     5
     OUT-OF-BALANCE LOAD :         2.9950%
     ITERATION NO. :     6
     OUT-OF-BALANCE LOAD :         1.1318%

 REAL TIME IN MINUTES :    1.62

 CPU TIME IN MINUTES  :    3.39


 =================================================================================================

 START OF LOAD INCREMENT NUMBER     34    SEQUENTIAL STAGE NUMBER    2    INCREMENT RATIO =  0.010
 -------------------------------------------------------------------------------------------------
     ITERATION NO. :     0
     OUT-OF-BALANCE LOAD :       567.1328%
     ITERATION NO. :     1
     OUT-OF-BALANCE LOAD :       292.4305%
     ITERATION NO. :     2
     OUT-OF-BALANCE LOAD :        50.0684%
     ITERATION NO. :     3
     OUT-OF-BALANCE LOAD :        12.8332%
     ITERATION NO. :     4
     OUT-OF-BALANCE LOAD :         2.2086%
     ITERATION NO. :     5
     OUT-OF-BALANCE LOAD :         0.4856%

 REAL TIME IN MINUTES :    1.66

 CPU TIME IN MINUTES  :    3.47


 =================================================================================================

 START OF LOAD INCREMENT NUMBER     35    SEQUENTIAL STAGE NUMBER    2    INCREMENT RATIO =  0.010
 -------------------------------------------------------------------------------------------------
     ITERATION NO. :     0
     OUT-OF-BALANCE LOAD :       453.5886%
     ITERATION NO. :     1
     OUT-OF-BALANCE LOAD :       279.5918%
     ITERATION NO. :     2
     OUT-OF-BALANCE LOAD :       200.4210%
     ITERATION NO. :     3
     OUT-OF-BALANCE LOAD :       168.4590%
     ITERATION NO. :     4
     OUT-OF-BALANCE LOAD :       138.3135%
     ITERATION NO. :     5
     OUT-OF-BALANCE LOAD :       114.4257%
     ITERATION NO. :     6
     OUT-OF-BALANCE LOAD :       118.5189%
     ITERATION NO. :     7
     OUT-OF-BALANCE LOAD :        87.7626%
     ITERATION NO. :     8
     OUT-OF-BALANCE LOAD :        73.3747%
     ITERATION NO. :     9
     OUT-OF-BALANCE LOAD :        65.3615%
     ITERATION NO. :    10
     OUT-OF-BALANCE LOAD :        53.9185%
     ITERATION NO. :    11
     OUT-OF-BALANCE LOAD :        49.7513%
     ITERATION NO. :    12
     OUT-OF-BALANCE LOAD :        41.1477%
     ITERATION NO. :    13
     OUT-OF-BALANCE LOAD :        36.9407%
     ITERATION NO. :    14
     OUT-OF-BALANCE LOAD :        29.9261%
     ITERATION NO. :    15
     OUT-OF-BALANCE LOAD :        18.3514%
     ITERATION NO. :     0
     OUT-OF-BALANCE LOAD :       184.6265%
     ITERATION NO. :     1
     OUT-OF-BALANCE LOAD :       603.5763%
     ITERATION NO. :     2
     OUT-OF-BALANCE LOAD :       350.7096%
     ITERATION NO. :     3
     OUT-OF-BALANCE LOAD :       413.3283%
     ITERATION NO. :     4
     OUT-OF-BALANCE LOAD :       292.8618%
     ITERATION NO. :     5
     OUT-OF-BALANCE LOAD :       190.2536%
     ITERATION NO. :     6
     OUT-OF-BALANCE LOAD :       109.1735%
     ITERATION NO. :     7
     OUT-OF-BALANCE LOAD :        74.3183%
     ITERATION NO. :     8
     OUT-OF-BALANCE LOAD :        57.6165%
     ITERATION NO. :     9
     OUT-OF-BALANCE LOAD :        37.3614%
     ITERATION NO. :    10
     OUT-OF-BALANCE LOAD :        26.9232%
     ITERATION NO. :    11
     OUT-OF-BALANCE LOAD :        17.8274%
     ITERATION NO. :    12
     OUT-OF-BALANCE LOAD :        14.9039%
     ITERATION NO. :    13
     OUT-OF-BALANCE LOAD :        12.5549%
     ITERATION NO. :    14
     OUT-OF-BALANCE LOAD :        11.4574%
     ITERATION NO. :    15
     OUT-OF-BALANCE LOAD :        10.9089%

 REAL TIME IN MINUTES :    1.82

 CPU TIME IN MINUTES  :    3.68


 =================================================================================================

 START OF LOAD INCREMENT NUMBER     36    SEQUENTIAL STAGE NUMBER    2    INCREMENT RATIO =  0.010
 -------------------------------------------------------------------------------------------------
     ITERATION NO. :     0
     OUT-OF-BALANCE LOAD :       311.5265%
     ITERATION NO. :     1
     OUT-OF-BALANCE LOAD :       523.3357%
     ITERATION NO. :     2
     OUT-OF-BALANCE LOAD :       206.7495%
     ITERATION NO. :     3
     OUT-OF-BALANCE LOAD :        93.0841%
     ITERATION NO. :     4
     OUT-OF-BALANCE LOAD :        47.0753%
     ITERATION NO. :     5
     OUT-OF-BALANCE LOAD :        22.8415%
     ITERATION NO. :     6
     OUT-OF-BALANCE LOAD :        18.3741%
     ITERATION NO. :     7
     OUT-OF-BALANCE LOAD :         8.7395%
     ITERATION NO. :     8
     OUT-OF-BALANCE LOAD :         4.3904%
     ITERATION NO. :     9
     OUT-OF-BALANCE LOAD :         2.5232%

 REAL TIME IN MINUTES :    1.89

 CPU TIME IN MINUTES  :    3.80


 =================================================================================================

 START OF LOAD INCREMENT NUMBER     37    SEQUENTIAL STAGE NUMBER    2    INCREMENT RATIO =  0.010
 -------------------------------------------------------------------------------------------------
     ITERATION NO. :     0
     OUT-OF-BALANCE LOAD :       328.4700%
     ITERATION NO. :     1
     OUT-OF-BALANCE LOAD :       620.3770%
     ITERATION NO. :     2
     OUT-OF-BALANCE LOAD :       141.9807%
     ITERATION NO. :     3
     OUT-OF-BALANCE LOAD :        65.8011%
     ITERATION NO. :     4
     OUT-OF-BALANCE LOAD :        29.8270%
     ITERATION NO. :     5
     OUT-OF-BALANCE LOAD :        20.1984%
     ITERATION NO. :     6
     OUT-OF-BALANCE LOAD :         8.3188%
     ITERATION NO. :     7
     OUT-OF-BALANCE LOAD :         4.0286%
     ITERATION NO. :     8
     OUT-OF-BALANCE LOAD :         0.3532%

 REAL TIME IN MINUTES :    1.96

 CPU TIME IN MINUTES  :    3.91


 =================================================================================================

 START OF LOAD INCREMENT NUMBER     38    SEQUENTIAL STAGE NUMBER    2    INCREMENT RATIO =  0.010
 -------------------------------------------------------------------------------------------------
     ITERATION NO. :     0
     OUT-OF-BALANCE LOAD :       429.1499%
     ITERATION NO. :     1
     OUT-OF-BALANCE LOAD :       230.2088%
     ITERATION NO. :     2
     OUT-OF-BALANCE LOAD :        62.8316%
     ITERATION NO. :     3
     OUT-OF-BALANCE LOAD :        24.7081%
     ITERATION NO. :     4
     OUT-OF-BALANCE LOAD :        10.1143%
     ITERATION NO. :     5
     OUT-OF-BALANCE LOAD :         2.7696%
     ITERATION NO. :     6
     OUT-OF-BALANCE LOAD :         0.3017%

 REAL TIME IN MINUTES :    2.00

 CPU TIME IN MINUTES  :    4.02


 =================================================================================================

 START OF LOAD INCREMENT NUMBER     39    SEQUENTIAL STAGE NUMBER    2    INCREMENT RATIO =  0.010
 -------------------------------------------------------------------------------------------------
     ITERATION NO. :     0
     OUT-OF-BALANCE LOAD :       709.7115%
     ITERATION NO. :     1
     OUT-OF-BALANCE LOAD :       348.6656%
     ITERATION NO. :     2
     OUT-OF-BALANCE LOAD :       148.6938%
     ITERATION NO. :     3
     OUT-OF-BALANCE LOAD :        88.6044%
     ITERATION NO. :     4
     OUT-OF-BALANCE LOAD :        55.8070%
     ITERATION NO. :     5
     OUT-OF-BALANCE LOAD :        16.3009%
     ITERATION NO. :     6
     OUT-OF-BALANCE LOAD :         6.2180%
     ITERATION NO. :     7
     OUT-OF-BALANCE LOAD :         1.1943%

 REAL TIME IN MINUTES :    2.06

 CPU TIME IN MINUTES  :    4.13


 =================================================================================================

 START OF LOAD INCREMENT NUMBER     40    SEQUENTIAL STAGE NUMBER    2    INCREMENT RATIO =  0.010
 -------------------------------------------------------------------------------------------------
     ITERATION NO. :     0
     OUT-OF-BALANCE LOAD :       389.1887%
     ITERATION NO. :     1
     OUT-OF-BALANCE LOAD :       191.8354%
     ITERATION NO. :     2
     OUT-OF-BALANCE LOAD :        33.0704%
     ITERATION NO. :     3
     OUT-OF-BALANCE LOAD :        13.9282%
     ITERATION NO. :     4
     OUT-OF-BALANCE LOAD :         2.4985%
     ITERATION NO. :     5
     OUT-OF-BALANCE LOAD :         0.4433%

 REAL TIME IN MINUTES :    2.10

 CPU TIME IN MINUTES  :    4.21


 =================================================================================================

 START OF LOAD INCREMENT NUMBER     41    SEQUENTIAL STAGE NUMBER    2    INCREMENT RATIO =  0.010
 -------------------------------------------------------------------------------------------------
     ITERATION NO. :     0
     OUT-OF-BALANCE LOAD :       627.6988%
     ITERATION NO. :     1
     OUT-OF-BALANCE LOAD :       235.0477%
     ITERATION NO. :     2
     OUT-OF-BALANCE LOAD :       113.0220%
     ITERATION NO. :     3
     OUT-OF-BALANCE LOAD :        75.3648%
     ITERATION NO. :     4
     OUT-OF-BALANCE LOAD :        42.8156%
     ITERATION NO. :     5
     OUT-OF-BALANCE LOAD :        14.8861%
     ITERATION NO. :     6
     OUT-OF-BALANCE LOAD :        11.9182%
     ITERATION NO. :     7
     OUT-OF-BALANCE LOAD :         2.0969%

 REAL TIME IN MINUTES :    2.16

 CPU TIME IN MINUTES  :    4.32


 =================================================================================================

 START OF LOAD INCREMENT NUMBER     42    SEQUENTIAL STAGE NUMBER    2    INCREMENT RATIO =  0.010
 -------------------------------------------------------------------------------------------------
     ITERATION NO. :     0
     OUT-OF-BALANCE LOAD :       571.6226%
     ITERATION NO. :     1
     OUT-OF-BALANCE LOAD :       284.9890%
     ITERATION NO. :     2
     OUT-OF-BALANCE LOAD :       100.8361%
     ITERATION NO. :     3
     OUT-OF-BALANCE LOAD :        28.4086%
     ITERATION NO. :     4
     OUT-OF-BALANCE LOAD :         5.8083%
     ITERATION NO. :     5
     OUT-OF-BALANCE LOAD :         1.2407%

 REAL TIME IN MINUTES :    2.20

 CPU TIME IN MINUTES  :    4.41


 =================================================================================================

 START OF LOAD INCREMENT NUMBER     43    SEQUENTIAL STAGE NUMBER    2    INCREMENT RATIO =  0.010
 -------------------------------------------------------------------------------------------------
     ITERATION NO. :     0
     OUT-OF-BALANCE LOAD :       346.7185%
     ITERATION NO. :     1
     OUT-OF-BALANCE LOAD :       196.4882%
     ITERATION NO. :     2
     OUT-OF-BALANCE LOAD :        33.1856%
     ITERATION NO. :     3
     OUT-OF-BALANCE LOAD :         5.0834%
     ITERATION NO. :     4
     OUT-OF-BALANCE LOAD :         0.8562%

 REAL TIME IN MINUTES :    2.24

 CPU TIME IN MINUTES  :    4.48


 =================================================================================================

 START OF LOAD INCREMENT NUMBER     44    SEQUENTIAL STAGE NUMBER    2    INCREMENT RATIO =  0.010
 -------------------------------------------------------------------------------------------------
     ITERATION NO. :     0
     OUT-OF-BALANCE LOAD :       615.4134%
     ITERATION NO. :     1
     OUT-OF-BALANCE LOAD :       280.1768%
     ITERATION NO. :     2
     OUT-OF-BALANCE LOAD :       133.9711%
     ITERATION NO. :     3
     OUT-OF-BALANCE LOAD :        29.7461%
     ITERATION NO. :     4
     OUT-OF-BALANCE LOAD :         8.7748%
     ITERATION NO. :     5
     OUT-OF-BALANCE LOAD :         1.8515%
     ITERATION NO. :     6
     OUT-OF-BALANCE LOAD :         0.7365%

 REAL TIME IN MINUTES :    2.29

 CPU TIME IN MINUTES  :    4.58


 =================================================================================================

 START OF LOAD INCREMENT NUMBER     45    SEQUENTIAL STAGE NUMBER    2    INCREMENT RATIO =  0.010
 -------------------------------------------------------------------------------------------------
     ITERATION NO. :     0
     OUT-OF-BALANCE LOAD :       534.9469%
     ITERATION NO. :     1
     OUT-OF-BALANCE LOAD :       393.0005%
     ITERATION NO. :     2
     OUT-OF-BALANCE LOAD :        60.1763%
     ITERATION NO. :     3
     OUT-OF-BALANCE LOAD :        19.1218%
     ITERATION NO. :     4
     OUT-OF-BALANCE LOAD :         6.3822%
     ITERATION NO. :     5
     OUT-OF-BALANCE LOAD :         2.3881%
     ITERATION NO. :     6
     OUT-OF-BALANCE LOAD :         0.8709%

 REAL TIME IN MINUTES :    2.34

 CPU TIME IN MINUTES  :    4.68


 =================================================================================================

 START OF LOAD INCREMENT NUMBER     46    SEQUENTIAL STAGE NUMBER    2    INCREMENT RATIO =  0.010
 -------------------------------------------------------------------------------------------------
     ITERATION NO. :     0
     OUT-OF-BALANCE LOAD :       543.8067%
     ITERATION NO. :     1
     OUT-OF-BALANCE LOAD :       277.3395%
     ITERATION NO. :     2
     OUT-OF-BALANCE LOAD :       130.3037%
     ITERATION NO. :     3
     OUT-OF-BALANCE LOAD :        39.4287%
     ITERATION NO. :     4
     OUT-OF-BALANCE LOAD :        12.7204%
     ITERATION NO. :     5
     OUT-OF-BALANCE LOAD :         2.8825%
     ITERATION NO. :     6
     OUT-OF-BALANCE LOAD :         0.4750%

 REAL TIME IN MINUTES :    2.39

 CPU TIME IN MINUTES  :    4.78


 =================================================================================================

 START OF LOAD INCREMENT NUMBER     47    SEQUENTIAL STAGE NUMBER    2    INCREMENT RATIO =  0.010
 -------------------------------------------------------------------------------------------------
     ITERATION NO. :     0
     OUT-OF-BALANCE LOAD :       502.5228%
     ITERATION NO. :     1
     OUT-OF-BALANCE LOAD :       228.5798%
     ITERATION NO. :     2
     OUT-OF-BALANCE LOAD :        56.2620%
     ITERATION NO. :     3
     OUT-OF-BALANCE LOAD :        18.2126%
     ITERATION NO. :     4
     OUT-OF-BALANCE LOAD :         7.8022%
     ITERATION NO. :     5
     OUT-OF-BALANCE LOAD :         2.9972%
     ITERATION NO. :     6
     OUT-OF-BALANCE LOAD :         1.0667%

 REAL TIME IN MINUTES :    2.44

 CPU TIME IN MINUTES  :    4.88


 =================================================================================================

 START OF LOAD INCREMENT NUMBER     48    SEQUENTIAL STAGE NUMBER    2    INCREMENT RATIO =  0.010
 -------------------------------------------------------------------------------------------------
     ITERATION NO. :     0
     OUT-OF-BALANCE LOAD :       732.0291%
     ITERATION NO. :     1
     OUT-OF-BALANCE LOAD :       300.9951%
     ITERATION NO. :     2
     OUT-OF-BALANCE LOAD :        92.1044%
     ITERATION NO. :     3
     OUT-OF-BALANCE LOAD :        27.4678%
     ITERATION NO. :     4
     OUT-OF-BALANCE LOAD :         6.6040%
     ITERATION NO. :     5
     OUT-OF-BALANCE LOAD :         1.3927%

 REAL TIME IN MINUTES :    2.49

 CPU TIME IN MINUTES  :    4.98


 =================================================================================================

 START OF LOAD INCREMENT NUMBER     49    SEQUENTIAL STAGE NUMBER    2    INCREMENT RATIO =  0.010
 -------------------------------------------------------------------------------------------------
     ITERATION NO. :     0
     OUT-OF-BALANCE LOAD :       368.3817%
     ITERATION NO. :     1
     OUT-OF-BALANCE LOAD :       204.5774%
     ITERATION NO. :     2
     OUT-OF-BALANCE LOAD :        44.3124%
     ITERATION NO. :     3
     OUT-OF-BALANCE LOAD :        12.2475%
     ITERATION NO. :     4
     OUT-OF-BALANCE LOAD :         4.8089%
     ITERATION NO. :     5
     OUT-OF-BALANCE LOAD :         3.8598%
     ITERATION NO. :     6
     OUT-OF-BALANCE LOAD :         0.5996%

 REAL TIME IN MINUTES :    2.54

 CPU TIME IN MINUTES  :    5.07


 =================================================================================================

 START OF LOAD INCREMENT NUMBER     50    SEQUENTIAL STAGE NUMBER    2    INCREMENT RATIO =  0.010
 -------------------------------------------------------------------------------------------------
     ITERATION NO. :     0
     OUT-OF-BALANCE LOAD :       580.9245%
     ITERATION NO. :     1
     OUT-OF-BALANCE LOAD :       285.0379%
     ITERATION NO. :     2
     OUT-OF-BALANCE LOAD :        87.6928%
     ITERATION NO. :     3
     OUT-OF-BALANCE LOAD :        31.4147%
     ITERATION NO. :     4
     OUT-OF-BALANCE LOAD :         9.2060%
     ITERATION NO. :     5
     OUT-OF-BALANCE LOAD :         5.2600%
     ITERATION NO. :     6
     OUT-OF-BALANCE LOAD :         1.8431%

 REAL TIME IN MINUTES :    2.59

 CPU TIME IN MINUTES  :    5.17


 =================================================================================================

 START OF LOAD INCREMENT NUMBER     51    SEQUENTIAL STAGE NUMBER    2    INCREMENT RATIO =  0.010
 -------------------------------------------------------------------------------------------------
     ITERATION NO. :     0
     OUT-OF-BALANCE LOAD :       273.9951%
     ITERATION NO. :     1
     OUT-OF-BALANCE LOAD :       196.5194%
     ITERATION NO. :     2
     OUT-OF-BALANCE LOAD :        44.5147%
     ITERATION NO. :     3
     OUT-OF-BALANCE LOAD :        14.0676%
     ITERATION NO. :     4
     OUT-OF-BALANCE LOAD :         7.5922%
     ITERATION NO. :     5
     OUT-OF-BALANCE LOAD :         2.2367%
     ITERATION NO. :     6
     OUT-OF-BALANCE LOAD :         0.7627%

 REAL TIME IN MINUTES :    2.64

 CPU TIME IN MINUTES  :    5.27


 =================================================================================================

 START OF LOAD INCREMENT NUMBER     52    SEQUENTIAL STAGE NUMBER    2    INCREMENT RATIO =  0.010
 -------------------------------------------------------------------------------------------------
     ITERATION NO. :     0
     OUT-OF-BALANCE LOAD :       664.4253%
     ITERATION NO. :     1
     OUT-OF-BALANCE LOAD :       300.6037%
     ITERATION NO. :     2
     OUT-OF-BALANCE LOAD :       103.8143%
     ITERATION NO. :     3
     OUT-OF-BALANCE LOAD :        23.1497%
     ITERATION NO. :     4
     OUT-OF-BALANCE LOAD :        14.4406%
     ITERATION NO. :     5
     OUT-OF-BALANCE LOAD :         4.1027%
     ITERATION NO. :     6
     OUT-OF-BALANCE LOAD :         0.7045%

 REAL TIME IN MINUTES :    2.69

 CPU TIME IN MINUTES  :    5.38


 =================================================================================================

 START OF LOAD INCREMENT NUMBER     53    SEQUENTIAL STAGE NUMBER    2    INCREMENT RATIO =  0.010
 -------------------------------------------------------------------------------------------------
     ITERATION NO. :     0
     OUT-OF-BALANCE LOAD :       308.3053%
     ITERATION NO. :     1
     OUT-OF-BALANCE LOAD :       105.0828%
     ITERATION NO. :     2
     OUT-OF-BALANCE LOAD :        16.9806%
     ITERATION NO. :     3
     OUT-OF-BALANCE LOAD :         4.6149%
     ITERATION NO. :     4
     OUT-OF-BALANCE LOAD :         1.2790%

 REAL TIME IN MINUTES :    2.73

 CPU TIME IN MINUTES  :    5.48


 =================================================================================================

 START OF LOAD INCREMENT NUMBER     54    SEQUENTIAL STAGE NUMBER    2    INCREMENT RATIO =  0.010
 -------------------------------------------------------------------------------------------------
     ITERATION NO. :     0
     OUT-OF-BALANCE LOAD :      3211.4474%
     ITERATION NO. :     1
     OUT-OF-BALANCE LOAD :       751.6735%
     ITERATION NO. :     2
     OUT-OF-BALANCE LOAD :       339.6028%
     ITERATION NO. :     3
     OUT-OF-BALANCE LOAD :       138.5912%
     ITERATION NO. :     4
     OUT-OF-BALANCE LOAD :        52.8061%
     ITERATION NO. :     5
     OUT-OF-BALANCE LOAD :        27.2151%
     ITERATION NO. :     6
     OUT-OF-BALANCE LOAD :        17.2754%
     ITERATION NO. :     7
     OUT-OF-BALANCE LOAD :        13.8631%
     ITERATION NO. :     8
     OUT-OF-BALANCE LOAD :         8.6966%
     ITERATION NO. :     9
     OUT-OF-BALANCE LOAD :         4.7330%
     ITERATION NO. :    10
     OUT-OF-BALANCE LOAD :         1.9981%

 REAL TIME IN MINUTES :    2.80

 CPU TIME IN MINUTES  :    5.58


 =================================================================================================

 START OF LOAD INCREMENT NUMBER     55    SEQUENTIAL STAGE NUMBER    2    INCREMENT RATIO =  0.010
 -------------------------------------------------------------------------------------------------
     ITERATION NO. :     0
     OUT-OF-BALANCE LOAD :       268.6115%
     ITERATION NO. :     1
     OUT-OF-BALANCE LOAD :       330.3661%
     ITERATION NO. :     2
     OUT-OF-BALANCE LOAD :        62.0384%
     ITERATION NO. :     3
     OUT-OF-BALANCE LOAD :        20.2966%
     ITERATION NO. :     4
     OUT-OF-BALANCE LOAD :         8.8694%
     ITERATION NO. :     5
     OUT-OF-BALANCE LOAD :         3.8385%
     ITERATION NO. :     6
     OUT-OF-BALANCE LOAD :         1.4236%

 REAL TIME IN MINUTES :    2.86

 CPU TIME IN MINUTES  :    5.69


 =================================================================================================

 START OF LOAD INCREMENT NUMBER     56    SEQUENTIAL STAGE NUMBER    2    INCREMENT RATIO =  0.010
 -------------------------------------------------------------------------------------------------
     ITERATION NO. :     0
     OUT-OF-BALANCE LOAD :       387.5039%
     ITERATION NO. :     1
     OUT-OF-BALANCE LOAD :       188.0667%
     ITERATION NO. :     2
     OUT-OF-BALANCE LOAD :        40.0395%
     ITERATION NO. :     3
     OUT-OF-BALANCE LOAD :        18.1067%
     ITERATION NO. :     4
     OUT-OF-BALANCE LOAD :        10.3368%
     ITERATION NO. :     5
     OUT-OF-BALANCE LOAD :         2.8746%
     ITERATION NO. :     6
     OUT-OF-BALANCE LOAD :         0.9472%

 REAL TIME IN MINUTES :    2.91

 CPU TIME IN MINUTES  :    5.78


 =================================================================================================

 START OF LOAD INCREMENT NUMBER     57    SEQUENTIAL STAGE NUMBER    2    INCREMENT RATIO =  0.010
 -------------------------------------------------------------------------------------------------
     ITERATION NO. :     0
     OUT-OF-BALANCE LOAD :       514.1108%
     ITERATION NO. :     1
     OUT-OF-BALANCE LOAD :       279.8626%
     ITERATION NO. :     2
     OUT-OF-BALANCE LOAD :       159.3002%
     ITERATION NO. :     3
     OUT-OF-BALANCE LOAD :        38.9646%
     ITERATION NO. :     4
     OUT-OF-BALANCE LOAD :        14.1689%
     ITERATION NO. :     5
     OUT-OF-BALANCE LOAD :         4.2433%
     ITERATION NO. :     6
     OUT-OF-BALANCE LOAD :         0.3758%

 REAL TIME IN MINUTES :    2.96

 CPU TIME IN MINUTES  :    5.88


 =================================================================================================

 START OF LOAD INCREMENT NUMBER     58    SEQUENTIAL STAGE NUMBER    2    INCREMENT RATIO =  0.010
 -------------------------------------------------------------------------------------------------
     ITERATION NO. :     0
     OUT-OF-BALANCE LOAD :       709.2023%
     ITERATION NO. :     1
     OUT-OF-BALANCE LOAD :       176.8887%
     ITERATION NO. :     2
     OUT-OF-BALANCE LOAD :        40.9532%
     ITERATION NO. :     3
     OUT-OF-BALANCE LOAD :        14.0383%
     ITERATION NO. :     4
     OUT-OF-BALANCE LOAD :         5.7529%
     ITERATION NO. :     5
     OUT-OF-BALANCE LOAD :         2.6558%
     ITERATION NO. :     6
     OUT-OF-BALANCE LOAD :         1.0327%

 REAL TIME IN MINUTES :    3.01

 CPU TIME IN MINUTES  :    5.97


 =================================================================================================

 START OF LOAD INCREMENT NUMBER     59    SEQUENTIAL STAGE NUMBER    2    INCREMENT RATIO =  0.010
 -------------------------------------------------------------------------------------------------
     ITERATION NO. :     0
     OUT-OF-BALANCE LOAD :       416.8771%
     ITERATION NO. :     1
     OUT-OF-BALANCE LOAD :       113.1320%
     ITERATION NO. :     2
     OUT-OF-BALANCE LOAD :        56.7943%
     ITERATION NO. :     3
     OUT-OF-BALANCE LOAD :        10.7959%
     ITERATION NO. :     4
     OUT-OF-BALANCE LOAD :         4.5314%
     ITERATION NO. :     5
     OUT-OF-BALANCE LOAD :         0.5517%

 REAL TIME IN MINUTES :    3.06

 CPU TIME IN MINUTES  :    6.07


 =================================================================================================

 START OF LOAD INCREMENT NUMBER     60    SEQUENTIAL STAGE NUMBER    2    INCREMENT RATIO =  0.010
 -------------------------------------------------------------------------------------------------
     ITERATION NO. :     0
     OUT-OF-BALANCE LOAD :       507.9823%
     ITERATION NO. :     1
     OUT-OF-BALANCE LOAD :       185.5886%
     ITERATION NO. :     2
     OUT-OF-BALANCE LOAD :        52.8107%
     ITERATION NO. :     3
     OUT-OF-BALANCE LOAD :        20.0429%
     ITERATION NO. :     4
     OUT-OF-BALANCE LOAD :         8.1529%
     ITERATION NO. :     5
     OUT-OF-BALANCE LOAD :         4.0733%
     ITERATION NO. :     6
     OUT-OF-BALANCE LOAD :         1.7097%

 REAL TIME IN MINUTES :    3.11

 CPU TIME IN MINUTES  :    6.17


 =================================================================================================

 START OF LOAD INCREMENT NUMBER     61    SEQUENTIAL STAGE NUMBER    2    INCREMENT RATIO =  0.010
 -------------------------------------------------------------------------------------------------
     ITERATION NO. :     0
     OUT-OF-BALANCE LOAD :       736.4307%
     ITERATION NO. :     1
     OUT-OF-BALANCE LOAD :       330.8278%
     ITERATION NO. :     2
     OUT-OF-BALANCE LOAD :       133.4921%
     ITERATION NO. :     3
     OUT-OF-BALANCE LOAD :        31.2908%
     ITERATION NO. :     4
     OUT-OF-BALANCE LOAD :        43.9560%
     ITERATION NO. :     5
     OUT-OF-BALANCE LOAD :        11.4012%
     ITERATION NO. :     6
     OUT-OF-BALANCE LOAD :         3.3850%
     ITERATION NO. :     7
     OUT-OF-BALANCE LOAD :         0.7625%

 REAL TIME IN MINUTES :    3.17

 CPU TIME IN MINUTES  :    6.29


 =================================================================================================

 START OF LOAD INCREMENT NUMBER     62    SEQUENTIAL STAGE NUMBER    2    INCREMENT RATIO =  0.010
 -------------------------------------------------------------------------------------------------
     ITERATION NO. :     0
     OUT-OF-BALANCE LOAD :       420.8044%
     ITERATION NO. :     1
     OUT-OF-BALANCE LOAD :       182.1586%
     ITERATION NO. :     2
     OUT-OF-BALANCE LOAD :        38.7494%
     ITERATION NO. :     3
     OUT-OF-BALANCE LOAD :        11.9579%
     ITERATION NO. :     4
     OUT-OF-BALANCE LOAD :         3.9706%
     ITERATION NO. :     5
     OUT-OF-BALANCE LOAD :         0.9965%

 REAL TIME IN MINUTES :    3.21

 CPU TIME IN MINUTES  :    6.39


 =================================================================================================

 START OF LOAD INCREMENT NUMBER     63    SEQUENTIAL STAGE NUMBER    2    INCREMENT RATIO =  0.010
 -------------------------------------------------------------------------------------------------
     ITERATION NO. :     0
     OUT-OF-BALANCE LOAD :       538.7431%
     ITERATION NO. :     1
     OUT-OF-BALANCE LOAD :       205.7960%
     ITERATION NO. :     2
     OUT-OF-BALANCE LOAD :       108.5165%
     ITERATION NO. :     3
     OUT-OF-BALANCE LOAD :        38.7826%
     ITERATION NO. :     4
     OUT-OF-BALANCE LOAD :        13.6905%
     ITERATION NO. :     5
     OUT-OF-BALANCE LOAD :         3.8426%
     ITERATION NO. :     6
     OUT-OF-BALANCE LOAD :         1.0233%

 REAL TIME IN MINUTES :    3.26

 CPU TIME IN MINUTES  :    6.48


 =================================================================================================

 START OF LOAD INCREMENT NUMBER     64    SEQUENTIAL STAGE NUMBER    2    INCREMENT RATIO =  0.010
 -------------------------------------------------------------------------------------------------
     ITERATION NO. :     0
     OUT-OF-BALANCE LOAD :       437.8120%
     ITERATION NO. :     1
     OUT-OF-BALANCE LOAD :       153.8935%
     ITERATION NO. :     2
     OUT-OF-BALANCE LOAD :        38.6471%
     ITERATION NO. :     3
     OUT-OF-BALANCE LOAD :        12.8721%
     ITERATION NO. :     4
     OUT-OF-BALANCE LOAD :         2.9395%
     ITERATION NO. :     5
     OUT-OF-BALANCE LOAD :         0.8354%

 REAL TIME IN MINUTES :    3.30

 CPU TIME IN MINUTES  :    6.56


 =================================================================================================

 START OF LOAD INCREMENT NUMBER     65    SEQUENTIAL STAGE NUMBER    2    INCREMENT RATIO =  0.010
 -------------------------------------------------------------------------------------------------
     ITERATION NO. :     0
     OUT-OF-BALANCE LOAD :       771.8680%
     ITERATION NO. :     1
     OUT-OF-BALANCE LOAD :       206.5947%
     ITERATION NO. :     2
     OUT-OF-BALANCE LOAD :        72.0245%
     ITERATION NO. :     3
     OUT-OF-BALANCE LOAD :        28.7149%
     ITERATION NO. :     4
     OUT-OF-BALANCE LOAD :        19.6488%
     ITERATION NO. :     5
     OUT-OF-BALANCE LOAD :         7.4245%
     ITERATION NO. :     6
     OUT-OF-BALANCE LOAD :         2.2496%
     ITERATION NO. :     7
     OUT-OF-BALANCE LOAD :         0.6162%

 REAL TIME IN MINUTES :    3.36

 CPU TIME IN MINUTES  :    6.66


 =================================================================================================

 START OF LOAD INCREMENT NUMBER     66    SEQUENTIAL STAGE NUMBER    2    INCREMENT RATIO =  0.010
 -------------------------------------------------------------------------------------------------
     ITERATION NO. :     0
     OUT-OF-BALANCE LOAD :      5634.7996%
     ITERATION NO. :     1
     OUT-OF-BALANCE LOAD :       500.4993%
     ITERATION NO. :     2
     OUT-OF-BALANCE LOAD :        43.3142%
     ITERATION NO. :     3
     OUT-OF-BALANCE LOAD :        15.0101%
     ITERATION NO. :     4
     OUT-OF-BALANCE LOAD :         6.3484%
     ITERATION NO. :     5
     OUT-OF-BALANCE LOAD :         2.2308%
     ITERATION NO. :     6
     OUT-OF-BALANCE LOAD :         0.7728%

 REAL TIME IN MINUTES :    3.41

 CPU TIME IN MINUTES  :    6.75


 =================================================================================================

 START OF LOAD INCREMENT NUMBER     67    SEQUENTIAL STAGE NUMBER    2    INCREMENT RATIO =  0.010
 -------------------------------------------------------------------------------------------------
     ITERATION NO. :     0
     OUT-OF-BALANCE LOAD :       525.1623%
     ITERATION NO. :     1
     OUT-OF-BALANCE LOAD :       183.1038%
     ITERATION NO. :     2
     OUT-OF-BALANCE LOAD :        83.9240%
     ITERATION NO. :     3
     OUT-OF-BALANCE LOAD :        27.4976%
     ITERATION NO. :     4
     OUT-OF-BALANCE LOAD :        12.6220%
     ITERATION NO. :     5
     OUT-OF-BALANCE LOAD :         2.7350%
     ITERATION NO. :     6
     OUT-OF-BALANCE LOAD :         0.4029%

 REAL TIME IN MINUTES :    3.46

 CPU TIME IN MINUTES  :    6.85


 =================================================================================================

 START OF LOAD INCREMENT NUMBER     68    SEQUENTIAL STAGE NUMBER    2    INCREMENT RATIO =  0.010
 -------------------------------------------------------------------------------------------------
     ITERATION NO. :     0
     OUT-OF-BALANCE LOAD :       497.7930%
     ITERATION NO. :     1
     OUT-OF-BALANCE LOAD :       167.0369%
     ITERATION NO. :     2
     OUT-OF-BALANCE LOAD :        52.9387%
     ITERATION NO. :     3
     OUT-OF-BALANCE LOAD :        17.8313%
     ITERATION NO. :     4
     OUT-OF-BALANCE LOAD :         7.6517%
     ITERATION NO. :     5
     OUT-OF-BALANCE LOAD :         2.0810%
     ITERATION NO. :     6
     OUT-OF-BALANCE LOAD :         0.5749%

 REAL TIME IN MINUTES :    3.51

 CPU TIME IN MINUTES  :    6.94


 =================================================================================================

 START OF LOAD INCREMENT NUMBER     69    SEQUENTIAL STAGE NUMBER    2    INCREMENT RATIO =  0.010
 -------------------------------------------------------------------------------------------------
     ITERATION NO. :     0
     OUT-OF-BALANCE LOAD :       501.1377%
     ITERATION NO. :     1
     OUT-OF-BALANCE LOAD :       145.0029%
     ITERATION NO. :     2
     OUT-OF-BALANCE LOAD :        32.1995%
     ITERATION NO. :     3
     OUT-OF-BALANCE LOAD :         8.1337%
     ITERATION NO. :     4
     OUT-OF-BALANCE LOAD :         3.9827%
     ITERATION NO. :     5
     OUT-OF-BALANCE LOAD :         1.8755%
     ITERATION NO. :     6
     OUT-OF-BALANCE LOAD :         0.8052%

 REAL TIME IN MINUTES :    3.57

 CPU TIME IN MINUTES  :    7.05


 =================================================================================================

 START OF LOAD INCREMENT NUMBER     70    SEQUENTIAL STAGE NUMBER    2    INCREMENT RATIO =  0.010
 -------------------------------------------------------------------------------------------------
     ITERATION NO. :     0
     OUT-OF-BALANCE LOAD :       574.0938%
     ITERATION NO. :     1
     OUT-OF-BALANCE LOAD :       221.8692%
     ITERATION NO. :     2
     OUT-OF-BALANCE LOAD :       100.6255%
     ITERATION NO. :     3
     OUT-OF-BALANCE LOAD :        40.9080%
     ITERATION NO. :     4
     OUT-OF-BALANCE LOAD :        12.7357%
     ITERATION NO. :     5
     OUT-OF-BALANCE LOAD :         7.5904%
     ITERATION NO. :     6
     OUT-OF-BALANCE LOAD :         2.8137%
     ITERATION NO. :     7
     OUT-OF-BALANCE LOAD :         0.7285%

 REAL TIME IN MINUTES :    3.63

 CPU TIME IN MINUTES  :    7.17


 =================================================================================================

 START OF LOAD INCREMENT NUMBER     71    SEQUENTIAL STAGE NUMBER    2    INCREMENT RATIO =  0.010
 -------------------------------------------------------------------------------------------------
     ITERATION NO. :     0
     OUT-OF-BALANCE LOAD :       381.4745%
     ITERATION NO. :     1
     OUT-OF-BALANCE LOAD :        73.9521%
     ITERATION NO. :     2
     OUT-OF-BALANCE LOAD :        13.5814%
     ITERATION NO. :     3
     OUT-OF-BALANCE LOAD :         3.3744%
     ITERATION NO. :     4
     OUT-OF-BALANCE LOAD :         0.9274%

 REAL TIME IN MINUTES :    3.67

 CPU TIME IN MINUTES  :    7.25


 =================================================================================================

 START OF LOAD INCREMENT NUMBER     72    SEQUENTIAL STAGE NUMBER    2    INCREMENT RATIO =  0.010
 -------------------------------------------------------------------------------------------------
     ITERATION NO. :     0
     OUT-OF-BALANCE LOAD :       630.8308%
     ITERATION NO. :     1
     OUT-OF-BALANCE LOAD :       229.4679%
     ITERATION NO. :     2
     OUT-OF-BALANCE LOAD :        90.0478%
     ITERATION NO. :     3
     OUT-OF-BALANCE LOAD :        36.1867%
     ITERATION NO. :     4
     OUT-OF-BALANCE LOAD :        14.3822%
     ITERATION NO. :     5
     OUT-OF-BALANCE LOAD :         6.2081%
     ITERATION NO. :     6
     OUT-OF-BALANCE LOAD :         2.5367%
     ITERATION NO. :     7
     OUT-OF-BALANCE LOAD :         0.4299%

 REAL TIME IN MINUTES :    3.72

 CPU TIME IN MINUTES  :    7.36


 =================================================================================================

 START OF LOAD INCREMENT NUMBER     73    SEQUENTIAL STAGE NUMBER    2    INCREMENT RATIO =  0.010
 -------------------------------------------------------------------------------------------------
     ITERATION NO. :     0
     OUT-OF-BALANCE LOAD :       400.6437%
     ITERATION NO. :     1
     OUT-OF-BALANCE LOAD :       145.7046%
     ITERATION NO. :     2
     OUT-OF-BALANCE LOAD :        27.2407%
     ITERATION NO. :     3
     OUT-OF-BALANCE LOAD :         7.8439%
     ITERATION NO. :     4
     OUT-OF-BALANCE LOAD :         2.5827%
     ITERATION NO. :     5
     OUT-OF-BALANCE LOAD :         1.1351%

 REAL TIME IN MINUTES :    3.77

 CPU TIME IN MINUTES  :    7.45


 =================================================================================================

 START OF LOAD INCREMENT NUMBER     74    SEQUENTIAL STAGE NUMBER    2    INCREMENT RATIO =  0.010
 -------------------------------------------------------------------------------------------------
     ITERATION NO. :     0
     OUT-OF-BALANCE LOAD :       354.2871%
     ITERATION NO. :     1
     OUT-OF-BALANCE LOAD :       154.6471%
     ITERATION NO. :     2
     OUT-OF-BALANCE LOAD :        42.2432%
     ITERATION NO. :     3
     OUT-OF-BALANCE LOAD :        18.0898%
     ITERATION NO. :     4
     OUT-OF-BALANCE LOAD :         7.9604%
     ITERATION NO. :     5
     OUT-OF-BALANCE LOAD :         5.2159%
     ITERATION NO. :     6
     OUT-OF-BALANCE LOAD :         2.6313%
     ITERATION NO. :     7
     OUT-OF-BALANCE LOAD :         1.1374%

 REAL TIME IN MINUTES :    3.83

 CPU TIME IN MINUTES  :    7.56


 =================================================================================================

 START OF LOAD INCREMENT NUMBER     75    SEQUENTIAL STAGE NUMBER    2    INCREMENT RATIO =  0.010
 -------------------------------------------------------------------------------------------------
     ITERATION NO. :     0
     OUT-OF-BALANCE LOAD :       532.6864%
     ITERATION NO. :     1
     OUT-OF-BALANCE LOAD :       290.7387%
     ITERATION NO. :     2
     OUT-OF-BALANCE LOAD :       133.0150%
     ITERATION NO. :     3
     OUT-OF-BALANCE LOAD :        49.7044%
     ITERATION NO. :     4
     OUT-OF-BALANCE LOAD :        16.2789%
     ITERATION NO. :     5
     OUT-OF-BALANCE LOAD :         5.4346%
     ITERATION NO. :     6
     OUT-OF-BALANCE LOAD :         1.3654%

 REAL TIME IN MINUTES :    3.88

 CPU TIME IN MINUTES  :    7.67


 =================================================================================================

 START OF LOAD INCREMENT NUMBER     76    SEQUENTIAL STAGE NUMBER    2    INCREMENT RATIO =  0.010
 -------------------------------------------------------------------------------------------------
     ITERATION NO. :     0
     OUT-OF-BALANCE LOAD :       683.8733%
     ITERATION NO. :     1
     OUT-OF-BALANCE LOAD :       173.2871%
     ITERATION NO. :     2
     OUT-OF-BALANCE LOAD :        58.9230%
     ITERATION NO. :     3
     OUT-OF-BALANCE LOAD :        21.4497%
     ITERATION NO. :     4
     OUT-OF-BALANCE LOAD :        11.0833%
     ITERATION NO. :     5
     OUT-OF-BALANCE LOAD :         5.5246%
     ITERATION NO. :     6
     OUT-OF-BALANCE LOAD :         2.5665%
     ITERATION NO. :     7
     OUT-OF-BALANCE LOAD :         1.0446%

 REAL TIME IN MINUTES :    3.94

 CPU TIME IN MINUTES  :    7.77


 =================================================================================================

 START OF LOAD INCREMENT NUMBER     77    SEQUENTIAL STAGE NUMBER    2    INCREMENT RATIO =  0.010
 -------------------------------------------------------------------------------------------------
     ITERATION NO. :     0
     OUT-OF-BALANCE LOAD :       668.7294%
     ITERATION NO. :     1
     OUT-OF-BALANCE LOAD :       165.1609%
     ITERATION NO. :     2
     OUT-OF-BALANCE LOAD :        50.8674%
     ITERATION NO. :     3
     OUT-OF-BALANCE LOAD :        16.6166%
     ITERATION NO. :     4
     OUT-OF-BALANCE LOAD :         7.7039%
     ITERATION NO. :     5
     OUT-OF-BALANCE LOAD :         4.9131%
     ITERATION NO. :     6
     OUT-OF-BALANCE LOAD :         1.4549%

 REAL TIME IN MINUTES :    3.99

 CPU TIME IN MINUTES  :    7.87


 =================================================================================================

 START OF LOAD INCREMENT NUMBER     78    SEQUENTIAL STAGE NUMBER    2    INCREMENT RATIO =  0.010
 -------------------------------------------------------------------------------------------------
     ITERATION NO. :     0
     OUT-OF-BALANCE LOAD :       434.4397%
     ITERATION NO. :     1
     OUT-OF-BALANCE LOAD :       201.7979%
     ITERATION NO. :     2
     OUT-OF-BALANCE LOAD :        36.3803%
     ITERATION NO. :     3
     OUT-OF-BALANCE LOAD :        10.0064%
     ITERATION NO. :     4
     OUT-OF-BALANCE LOAD :         3.3034%
     ITERATION NO. :     5
     OUT-OF-BALANCE LOAD :         1.5437%

 REAL TIME IN MINUTES :    4.03

 CPU TIME IN MINUTES  :    7.95


 =================================================================================================

 START OF LOAD INCREMENT NUMBER     79    SEQUENTIAL STAGE NUMBER    2    INCREMENT RATIO =  0.010
 -------------------------------------------------------------------------------------------------
     ITERATION NO. :     0
     OUT-OF-BALANCE LOAD :       534.7625%
     ITERATION NO. :     1
     OUT-OF-BALANCE LOAD :       207.1444%
     ITERATION NO. :     2
     OUT-OF-BALANCE LOAD :        55.7075%
     ITERATION NO. :     3
     OUT-OF-BALANCE LOAD :        22.8974%
     ITERATION NO. :     4
     OUT-OF-BALANCE LOAD :        13.9367%
     ITERATION NO. :     5
     OUT-OF-BALANCE LOAD :         7.2977%
     ITERATION NO. :     6
     OUT-OF-BALANCE LOAD :         1.8069%

 REAL TIME IN MINUTES :    4.08

 CPU TIME IN MINUTES  :    8.05


 =================================================================================================

 START OF LOAD INCREMENT NUMBER     80    SEQUENTIAL STAGE NUMBER    2    INCREMENT RATIO =  0.010
 -------------------------------------------------------------------------------------------------
     ITERATION NO. :     0
     OUT-OF-BALANCE LOAD :       425.1358%
     ITERATION NO. :     1
     OUT-OF-BALANCE LOAD :       161.5733%
     ITERATION NO. :     2
     OUT-OF-BALANCE LOAD :        45.6826%
     ITERATION NO. :     3
     OUT-OF-BALANCE LOAD :        14.7046%
     ITERATION NO. :     4
     OUT-OF-BALANCE LOAD :         5.6629%
     ITERATION NO. :     5
     OUT-OF-BALANCE LOAD :         1.1931%

 REAL TIME IN MINUTES :    4.13

 CPU TIME IN MINUTES  :    8.13


 =================================================================================================

 START OF LOAD INCREMENT NUMBER     81    SEQUENTIAL STAGE NUMBER    2    INCREMENT RATIO =  0.010
 -------------------------------------------------------------------------------------------------
     ITERATION NO. :     0
     OUT-OF-BALANCE LOAD :       775.2284%
     ITERATION NO. :     1
     OUT-OF-BALANCE LOAD :       171.6166%
     ITERATION NO. :     2
     OUT-OF-BALANCE LOAD :        62.1562%
     ITERATION NO. :     3
     OUT-OF-BALANCE LOAD :        28.5610%
     ITERATION NO. :     4
     OUT-OF-BALANCE LOAD :        18.1368%
     ITERATION NO. :     5
     OUT-OF-BALANCE LOAD :        11.4900%
     ITERATION NO. :     6
     OUT-OF-BALANCE LOAD :         1.7064%

 REAL TIME IN MINUTES :    4.18

 CPU TIME IN MINUTES  :    8.21


 =================================================================================================

 START OF LOAD INCREMENT NUMBER     82    SEQUENTIAL STAGE NUMBER    2    INCREMENT RATIO =  0.010
 -------------------------------------------------------------------------------------------------
     ITERATION NO. :     0
     OUT-OF-BALANCE LOAD :       365.6654%
     ITERATION NO. :     1
     OUT-OF-BALANCE LOAD :       155.0349%
     ITERATION NO. :     2
     OUT-OF-BALANCE LOAD :        27.3444%
     ITERATION NO. :     3
     OUT-OF-BALANCE LOAD :         7.6019%
     ITERATION NO. :     4
     OUT-OF-BALANCE LOAD :         2.9534%
     ITERATION NO. :     5
     OUT-OF-BALANCE LOAD :         1.8544%
     ITERATION NO. :     6
     OUT-OF-BALANCE LOAD :         1.0939%

 REAL TIME IN MINUTES :    4.23

 CPU TIME IN MINUTES  :    8.31


 =================================================================================================

 START OF LOAD INCREMENT NUMBER     83    SEQUENTIAL STAGE NUMBER    2    INCREMENT RATIO =  0.010
 -------------------------------------------------------------------------------------------------
     ITERATION NO. :     0
     OUT-OF-BALANCE LOAD :       520.7431%
     ITERATION NO. :     1
     OUT-OF-BALANCE LOAD :       240.5302%
     ITERATION NO. :     2
     OUT-OF-BALANCE LOAD :        71.6213%
     ITERATION NO. :     3
     OUT-OF-BALANCE LOAD :        28.2314%
     ITERATION NO. :     4
     OUT-OF-BALANCE LOAD :        18.5078%
     ITERATION NO. :     5
     OUT-OF-BALANCE LOAD :         8.5885%
     ITERATION NO. :     6
     OUT-OF-BALANCE LOAD :         2.4824%
     ITERATION NO. :     7
     OUT-OF-BALANCE LOAD :         0.8056%

 REAL TIME IN MINUTES :    4.28

 CPU TIME IN MINUTES  :    8.41


 =================================================================================================

 START OF LOAD INCREMENT NUMBER     84    SEQUENTIAL STAGE NUMBER    2    INCREMENT RATIO =  0.010
 -------------------------------------------------------------------------------------------------
     ITERATION NO. :     0
     OUT-OF-BALANCE LOAD :       553.0493%
     ITERATION NO. :     1
     OUT-OF-BALANCE LOAD :       162.6672%
     ITERATION NO. :     2
     OUT-OF-BALANCE LOAD :        44.8095%
     ITERATION NO. :     3
     OUT-OF-BALANCE LOAD :        17.8472%
     ITERATION NO. :     4
     OUT-OF-BALANCE LOAD :        12.0433%
     ITERATION NO. :     5
     OUT-OF-BALANCE LOAD :         5.5324%
     ITERATION NO. :     6
     OUT-OF-BALANCE LOAD :         2.5985%
     ITERATION NO. :     7
     OUT-OF-BALANCE LOAD :         0.8844%

 REAL TIME IN MINUTES :    4.34

 CPU TIME IN MINUTES  :    8.51


 =================================================================================================

 START OF LOAD INCREMENT NUMBER     85    SEQUENTIAL STAGE NUMBER    2    INCREMENT RATIO =  0.010
 -------------------------------------------------------------------------------------------------
     ITERATION NO. :     0
     OUT-OF-BALANCE LOAD :       383.7725%
     ITERATION NO. :     1
     OUT-OF-BALANCE LOAD :       175.1533%
     ITERATION NO. :     2
     OUT-OF-BALANCE LOAD :        35.0595%
     ITERATION NO. :     3
     OUT-OF-BALANCE LOAD :        10.0015%
     ITERATION NO. :     4
     OUT-OF-BALANCE LOAD :         3.3384%
     ITERATION NO. :     5
     OUT-OF-BALANCE LOAD :         1.5362%

 REAL TIME IN MINUTES :    4.39

 CPU TIME IN MINUTES  :    8.60


 =================================================================================================

 START OF LOAD INCREMENT NUMBER     86    SEQUENTIAL STAGE NUMBER    2    INCREMENT RATIO =  0.010
 -------------------------------------------------------------------------------------------------
     ITERATION NO. :     0
     OUT-OF-BALANCE LOAD :       677.2678%
     ITERATION NO. :     1
     OUT-OF-BALANCE LOAD :       235.1185%
     ITERATION NO. :     2
     OUT-OF-BALANCE LOAD :        86.6731%
     ITERATION NO. :     3
     OUT-OF-BALANCE LOAD :        32.3447%
     ITERATION NO. :     4
     OUT-OF-BALANCE LOAD :        15.0432%
     ITERATION NO. :     5
     OUT-OF-BALANCE LOAD :         6.5564%
     ITERATION NO. :     6
     OUT-OF-BALANCE LOAD :         2.3475%
     ITERATION NO. :     7
     OUT-OF-BALANCE LOAD :         0.7735%

 REAL TIME IN MINUTES :    4.45

 CPU TIME IN MINUTES  :    8.71


 =================================================================================================

 START OF LOAD INCREMENT NUMBER     87    SEQUENTIAL STAGE NUMBER    2    INCREMENT RATIO =  0.010
 -------------------------------------------------------------------------------------------------
     ITERATION NO. :     0
     OUT-OF-BALANCE LOAD :       448.1597%
     ITERATION NO. :     1
     OUT-OF-BALANCE LOAD :       149.1506%
     ITERATION NO. :     2
     OUT-OF-BALANCE LOAD :        46.4634%
     ITERATION NO. :     3
     OUT-OF-BALANCE LOAD :        10.8286%
     ITERATION NO. :     4
     OUT-OF-BALANCE LOAD :         3.5251%
     ITERATION NO. :     5
     OUT-OF-BALANCE LOAD :         0.9768%

 REAL TIME IN MINUTES :    4.49

 CPU TIME IN MINUTES  :    8.80


 =================================================================================================

 START OF LOAD INCREMENT NUMBER     88    SEQUENTIAL STAGE NUMBER    2    INCREMENT RATIO =  0.010
 -------------------------------------------------------------------------------------------------
     ITERATION NO. :     0
     OUT-OF-BALANCE LOAD :       677.0743%
     ITERATION NO. :     1
     OUT-OF-BALANCE LOAD :       248.4237%
     ITERATION NO. :     2
     OUT-OF-BALANCE LOAD :        82.8702%
     ITERATION NO. :     3
     OUT-OF-BALANCE LOAD :        33.3117%
     ITERATION NO. :     4
     OUT-OF-BALANCE LOAD :        16.3147%
     ITERATION NO. :     5
     OUT-OF-BALANCE LOAD :         9.8800%
     ITERATION NO. :     6
     OUT-OF-BALANCE LOAD :         4.1806%
     ITERATION NO. :     7
     OUT-OF-BALANCE LOAD :         1.1870%

 REAL TIME IN MINUTES :    4.55

 CPU TIME IN MINUTES  :    8.90


 =================================================================================================

 START OF LOAD INCREMENT NUMBER     89    SEQUENTIAL STAGE NUMBER    2    INCREMENT RATIO =  0.010
 -------------------------------------------------------------------------------------------------
     ITERATION NO. :     0
     OUT-OF-BALANCE LOAD :       373.4360%
     ITERATION NO. :     1
     OUT-OF-BALANCE LOAD :        98.5351%
     ITERATION NO. :     2
     OUT-OF-BALANCE LOAD :        24.4223%
     ITERATION NO. :     3
     OUT-OF-BALANCE LOAD :        10.2131%
     ITERATION NO. :     4
     OUT-OF-BALANCE LOAD :         3.2843%
     ITERATION NO. :     5
     OUT-OF-BALANCE LOAD :         0.9998%

 REAL TIME IN MINUTES :    4.59

 CPU TIME IN MINUTES  :    8.98


 =================================================================================================

 START OF LOAD INCREMENT NUMBER     90    SEQUENTIAL STAGE NUMBER    2    INCREMENT RATIO =  0.010
 -------------------------------------------------------------------------------------------------
     ITERATION NO. :     0
     OUT-OF-BALANCE LOAD :       474.0451%
     ITERATION NO. :     1
     OUT-OF-BALANCE LOAD :       235.2944%
     ITERATION NO. :     2
     OUT-OF-BALANCE LOAD :        99.7670%
     ITERATION NO. :     3
     OUT-OF-BALANCE LOAD :        42.6606%
     ITERATION NO. :     4
     OUT-OF-BALANCE LOAD :        21.6167%
     ITERATION NO. :     5
     OUT-OF-BALANCE LOAD :         3.9259%
     ITERATION NO. :     6
     OUT-OF-BALANCE LOAD :         0.9613%

 REAL TIME IN MINUTES :    4.64

 CPU TIME IN MINUTES  :    9.07


 =================================================================================================

 START OF LOAD INCREMENT NUMBER     91    SEQUENTIAL STAGE NUMBER    2    INCREMENT RATIO =  0.010
 -------------------------------------------------------------------------------------------------
     ITERATION NO. :     0
     OUT-OF-BALANCE LOAD :       361.4601%
     ITERATION NO. :     1
     OUT-OF-BALANCE LOAD :       116.7645%
     ITERATION NO. :     2
     OUT-OF-BALANCE LOAD :        27.3654%
     ITERATION NO. :     3
     OUT-OF-BALANCE LOAD :         6.6849%
     ITERATION NO. :     4
     OUT-OF-BALANCE LOAD :         2.5735%
     ITERATION NO. :     5
     OUT-OF-BALANCE LOAD :         1.0973%

 REAL TIME IN MINUTES :    4.69

 CPU TIME IN MINUTES  :    9.18


 =================================================================================================

 START OF LOAD INCREMENT NUMBER     92    SEQUENTIAL STAGE NUMBER    2    INCREMENT RATIO =  0.010
 -------------------------------------------------------------------------------------------------
     ITERATION NO. :     0
     OUT-OF-BALANCE LOAD :       474.0626%
     ITERATION NO. :     1
     OUT-OF-BALANCE LOAD :       129.4491%
     ITERATION NO. :     2
     OUT-OF-BALANCE LOAD :        46.6229%
     ITERATION NO. :     3
     OUT-OF-BALANCE LOAD :        18.0510%
     ITERATION NO. :     4
     OUT-OF-BALANCE LOAD :         7.4189%
     ITERATION NO. :     5
     OUT-OF-BALANCE LOAD :         6.0338%
     ITERATION NO. :     6
     OUT-OF-BALANCE LOAD :         1.3479%

 REAL TIME IN MINUTES :    4.74

 CPU TIME IN MINUTES  :    9.28


 =================================================================================================

 START OF LOAD INCREMENT NUMBER     93    SEQUENTIAL STAGE NUMBER    2    INCREMENT RATIO =  0.010
 -------------------------------------------------------------------------------------------------
     ITERATION NO. :     0
     OUT-OF-BALANCE LOAD :       704.5662%
     ITERATION NO. :     1
     OUT-OF-BALANCE LOAD :       235.4966%
     ITERATION NO. :     2
     OUT-OF-BALANCE LOAD :       156.0434%
     ITERATION NO. :     3
     OUT-OF-BALANCE LOAD :       130.9727%
     ITERATION NO. :     4
     OUT-OF-BALANCE LOAD :        44.2968%
     ITERATION NO. :     5
     OUT-OF-BALANCE LOAD :        17.1199%
     ITERATION NO. :     6
     OUT-OF-BALANCE LOAD :         5.0826%
     ITERATION NO. :     7
     OUT-OF-BALANCE LOAD :         1.3302%

 REAL TIME IN MINUTES :    4.80

 CPU TIME IN MINUTES  :    9.40


 =================================================================================================

 START OF LOAD INCREMENT NUMBER     94    SEQUENTIAL STAGE NUMBER    2    INCREMENT RATIO =  0.010
 -------------------------------------------------------------------------------------------------
     ITERATION NO. :     0
     OUT-OF-BALANCE LOAD :       572.5359%
     ITERATION NO. :     1
     OUT-OF-BALANCE LOAD :       157.1719%
     ITERATION NO. :     2
     OUT-OF-BALANCE LOAD :        51.7501%
     ITERATION NO. :     3
     OUT-OF-BALANCE LOAD :        19.2378%
     ITERATION NO. :     4
     OUT-OF-BALANCE LOAD :        10.0126%
     ITERATION NO. :     5
     OUT-OF-BALANCE LOAD :         3.9486%
     ITERATION NO. :     6
     OUT-OF-BALANCE LOAD :         1.6368%

 REAL TIME IN MINUTES :    4.85

 CPU TIME IN MINUTES  :    9.52


 =================================================================================================

 START OF LOAD INCREMENT NUMBER     95    SEQUENTIAL STAGE NUMBER    2    INCREMENT RATIO =  0.010
 -------------------------------------------------------------------------------------------------
     ITERATION NO. :     0
     OUT-OF-BALANCE LOAD :       534.7345%
     ITERATION NO. :     1
     OUT-OF-BALANCE LOAD :       159.7167%
     ITERATION NO. :     2
     OUT-OF-BALANCE LOAD :        34.3575%
     ITERATION NO. :     3
     OUT-OF-BALANCE LOAD :        14.2529%
     ITERATION NO. :     4
     OUT-OF-BALANCE LOAD :         8.8642%
     ITERATION NO. :     5
     OUT-OF-BALANCE LOAD :         4.0576%
     ITERATION NO. :     6
     OUT-OF-BALANCE LOAD :         1.0597%

 REAL TIME IN MINUTES :    4.90

 CPU TIME IN MINUTES  :    9.61


 =================================================================================================

 START OF LOAD INCREMENT NUMBER     96    SEQUENTIAL STAGE NUMBER    2    INCREMENT RATIO =  0.010
 -------------------------------------------------------------------------------------------------
     ITERATION NO. :     0
     OUT-OF-BALANCE LOAD :       597.5561%
     ITERATION NO. :     1
     OUT-OF-BALANCE LOAD :       211.0437%
     ITERATION NO. :     2
     OUT-OF-BALANCE LOAD :        70.6014%
     ITERATION NO. :     3
     OUT-OF-BALANCE LOAD :        31.3366%
     ITERATION NO. :     4
     OUT-OF-BALANCE LOAD :        13.5315%
     ITERATION NO. :     5
     OUT-OF-BALANCE LOAD :         5.3024%
     ITERATION NO. :     6
     OUT-OF-BALANCE LOAD :         1.2826%

 REAL TIME IN MINUTES :    4.95

 CPU TIME IN MINUTES  :    9.72


 =================================================================================================

 START OF LOAD INCREMENT NUMBER     97    SEQUENTIAL STAGE NUMBER    2    INCREMENT RATIO =  0.010
 -------------------------------------------------------------------------------------------------
     ITERATION NO. :     0
     OUT-OF-BALANCE LOAD :       427.1414%
     ITERATION NO. :     1
     OUT-OF-BALANCE LOAD :        98.8870%
     ITERATION NO. :     2
     OUT-OF-BALANCE LOAD :        21.4067%
     ITERATION NO. :     3
     OUT-OF-BALANCE LOAD :         7.9229%
     ITERATION NO. :     4
     OUT-OF-BALANCE LOAD :         3.6135%
     ITERATION NO. :     5
     OUT-OF-BALANCE LOAD :         1.3607%

 REAL TIME IN MINUTES :    5.00

 CPU TIME IN MINUTES  :    9.80


 =================================================================================================

 START OF LOAD INCREMENT NUMBER     98    SEQUENTIAL STAGE NUMBER    2    INCREMENT RATIO =  0.010
 -------------------------------------------------------------------------------------------------
     ITERATION NO. :     0
     OUT-OF-BALANCE LOAD :       693.1138%
     ITERATION NO. :     1
     OUT-OF-BALANCE LOAD :       163.1154%
     ITERATION NO. :     2
     OUT-OF-BALANCE LOAD :        78.2459%
     ITERATION NO. :     3
     OUT-OF-BALANCE LOAD :        41.4215%
     ITERATION NO. :     4
     OUT-OF-BALANCE LOAD :        19.8776%
     ITERATION NO. :     5
     OUT-OF-BALANCE LOAD :         9.2115%
     ITERATION NO. :     6
     OUT-OF-BALANCE LOAD :         4.6371%
     ITERATION NO. :     7
     OUT-OF-BALANCE LOAD :         3.0804%
     ITERATION NO. :     8
     OUT-OF-BALANCE LOAD :         2.4787%

 REAL TIME IN MINUTES :    5.06

 CPU TIME IN MINUTES  :    9.92


 =================================================================================================

 START OF LOAD INCREMENT NUMBER     99    SEQUENTIAL STAGE NUMBER    2    INCREMENT RATIO =  0.010
 -------------------------------------------------------------------------------------------------
     ITERATION NO. :     0
     OUT-OF-BALANCE LOAD :       604.5812%
     ITERATION NO. :     1
     OUT-OF-BALANCE LOAD :       165.2050%
     ITERATION NO. :     2
     OUT-OF-BALANCE LOAD :       106.8777%
     ITERATION NO. :     3
     OUT-OF-BALANCE LOAD :        50.8236%
     ITERATION NO. :     4
     OUT-OF-BALANCE LOAD :        22.6026%
     ITERATION NO. :     5
     OUT-OF-BALANCE LOAD :        14.0374%
     ITERATION NO. :     6
     OUT-OF-BALANCE LOAD :         5.3429%
     ITERATION NO. :     7
     OUT-OF-BALANCE LOAD :         1.6779%

 REAL TIME IN MINUTES :    5.12

 CPU TIME IN MINUTES  :   10.03


 =================================================================================================

 START OF LOAD INCREMENT NUMBER    100    SEQUENTIAL STAGE NUMBER    2    INCREMENT RATIO =  0.010
 -------------------------------------------------------------------------------------------------
     ITERATION NO. :     0
     OUT-OF-BALANCE LOAD :       436.0659%
     ITERATION NO. :     1
     OUT-OF-BALANCE LOAD :       156.3231%
     ITERATION NO. :     2
     OUT-OF-BALANCE LOAD :        31.8126%
     ITERATION NO. :     3
     OUT-OF-BALANCE LOAD :         8.5489%
     ITERATION NO. :     4
     OUT-OF-BALANCE LOAD :         3.4623%
     ITERATION NO. :     5
     OUT-OF-BALANCE LOAD :         1.2211%

 REAL TIME IN MINUTES :    5.17

 CPU TIME IN MINUTES  :   10.12


 =================================================================================================

 START OF LOAD INCREMENT NUMBER    101    SEQUENTIAL STAGE NUMBER    2    INCREMENT RATIO =  0.010
 -------------------------------------------------------------------------------------------------
     ITERATION NO. :     0
     OUT-OF-BALANCE LOAD :       625.9407%
     ITERATION NO. :     1
     OUT-OF-BALANCE LOAD :       235.2567%
     ITERATION NO. :     2
     OUT-OF-BALANCE LOAD :        59.4221%
     ITERATION NO. :     3
     OUT-OF-BALANCE LOAD :        23.0675%
     ITERATION NO. :     4
     OUT-OF-BALANCE LOAD :        11.0522%
     ITERATION NO. :     5
     OUT-OF-BALANCE LOAD :         7.0603%
     ITERATION NO. :     6
     OUT-OF-BALANCE LOAD :         5.6598%
     ITERATION NO. :     7
     OUT-OF-BALANCE LOAD :         2.6542%
     ITERATION NO. :     8
     OUT-OF-BALANCE LOAD :         1.1044%

 REAL TIME IN MINUTES :    5.23

 CPU TIME IN MINUTES  :   10.24

 ***************************************************************************************************

 TOTAL REAL TIME TAKEN FOR ANALYSIS : 5.23 MINS

 TOTAL CPU TIME FOR ANALYSIS :10.25 MINS

***************************************************************************************************

  
 ****************************************
 ANALYSIS PROGRAM COMPLETED SUCCESSFULLY.
 FILES PRODUCED ARE :
 MP OUTPUT FILE                   (*.GAO)
 MP ERROR FILE                    (*.GAE)
 NEW STOP/RESTART FILE            (*.NBI)
 ****************************************
