# Supplementary material for: Response of vertically-loaded pile in spatially-variable cement-treated soil
Source: PLoS One. 2022 Apr 13;17(4):e0266975. doi: 10.1371/journal.pone.0266975 (PMC9007371; doi:10.1371/journal.pone.0266975)
Supplement: S1 File — (ZIP) [file pone.0266975.s001.zip › S1_File/geosoil.gao]

 SOLVER TYPE  0 IS INPUT! 
 ***************************************************************************************************

 MAIN SOLVER PROGRAM

 PROGRAM DEVELOPED BY GEOSOFT

 SOLVER USED: AUTO SELECT

 DATE OF FILE GENERATION : 06/24/19 


 C32d-contraint - 0.25.geoproj                                                                                                                                                                                                                             

 LINK NUMBER =      1

 DETAILS OF ELEMENT TYPES IN MESH
 ---------------------------------

 ELEMENT TYPES    NO. OF ELEMENTS

            2               1156

 NN    =         2417   NEL   =     1156   NDF   =     4834   MXDF  =        7   NTPE  =        6

 NIP   =            7   NVRS  =        7   NDIM  =        2   MUMAX =     1156   NDZ   =      631

 IFRZ  =          508   NNZ   =     2417   NDMX  =        6   NPMX  =        1   NS    =        4

 NB    =           12   NL    =        3   NPR   =       20   NMT   =       25   NPT   =        3

 NSP   =            5   NPL   =       30   MDFE  =       12   KES   =       78   NVPN  =        2

 INXL  =           20   MXEN  =       24   LV    =        3   NVTX  =      631   ND    =     2417

          PROBLEM TYPE.................................=         1
          NUMBER OF MATERIALS..........................=         4
          NUMBER OF SEQUENTIAL STAGES..................=         2
          STARTING INCR NUMBER OF ANALYSIS.............=         1
          FINISHING INCR NUMBER OF ANALYSIS............=       101
          NUMBER OF PRIMARY ELEMENT CHANGES............=         0
          OPTION TO UPDATE COORDINATES.................=         0
          OPTION TO APPLY CORRECTING LOADS.............=         2
          OPTION TO STOP/RESTART ANALYSIS..............=         0
          OPTION TO MODIFIED EULER METHOD..............=         0

***************************************************************************************************

          OPTION TO PRINT IN SITU STRESSES.............=         0
          OPTION TO PRINT BOUNDARY CONDITIONS..........=         0
          OPTION TO PRINT REACTIONS....................=         1
          STARTING VERTEX NODE NUMBER FOR OUTPUT.......=         0
          FINISHING VERTEX NODE NUMBER FOR OUTPUT......=         0
          STARTING MIDSIDE NODE NUMBER FOR OUTPUT......=         0
          FINISHING MIDSIDE NODE NUMBER FOR OUTPUT.....=         0
          STARTING ELEMENT NUMBER FOR OUTPUT...........=         0
          FINISHING ELEMENT NUMBER FOR OUTPUT..........=         0

***************************************************************************************************


 DETAILS OF INCREMENTS FOR POST PROCESSING
 -----------------------------------------

          NUMBER OF INCREMENTS WRITTEN TO DISK.....=       101
          INCREMENTS WRITTEN TO DISK...............=         0         0         1         2 300000000         0         0         0         0         0

          INCREMENTS WRITTEN TO DISK...............=   5000000        18         0         0         0         0         0         2         3         0

          INCREMENTS WRITTEN TO DISK...............=         0         2         1         0         0    500000        18         0         0         0

          INCREMENTS WRITTEN TO DISK...............=         0         1         0         0         0         3         5    140000         0       500

          INCREMENTS WRITTEN TO DISK...............=         0         0         4   5000000        18         0         0         0         0         1

          INCREMENTS WRITTEN TO DISK...............=         0         0         4        11         0         0         2         2         0         0

          INCREMENTS WRITTEN TO DISK...............=   5000000        18         0         0         5         5      1000         0         1         2

          INCREMENTS WRITTEN TO DISK...............=        10         1         1         1         0         1         3         1         0         0

          INCREMENTS WRITTEN TO DISK...............=         0         0         0         0         0         0         1         2        -5        24

          INCREMENTS WRITTEN TO DISK...............=        40        24         0        50         0         0         1         3       -20        96

          INCREMENTS WRITTEN TO DISK...............=       160


 AXI-SYMMETRIC ANALYSIS
