# Supplementary material for: Response of vertically-loaded pile in spatially-variable cement-treated soil
Source: PLoS One. 2022 Apr 13;17(4):e0266975. doi: 10.1371/journal.pone.0266975 (PMC9007371; doi:10.1371/journal.pone.0266975)
Supplement: S1 File — (ZIP) [file pone.0266975.s001.zip › S1_File/geosoil.gpd]

model
1
631 1156 3 2 2 0 
631 1156 
0 0 0 0 0 0 0 0 0 0 
0 0 0 0 
1 0.0000 0.000000 
2 0.9000 0.000000 
3 0.9000 -5.000000 
4 0.0000 -5.000000 
5 0.2250 0.000000 
6 0.4500 0.000000 
7 0.6750 0.000000 
8 0.9000 -0.250000 
9 0.9000 -0.500000 
10 0.9000 -0.750000 
11 0.9000 -1.000000 
12 0.9000 -1.250000 
13 0.9000 -1.500000 
14 0.9000 -1.750000 
15 0.9000 -2.000000 
16 0.9000 -2.250000 
17 0.9000 -2.500000 
18 0.9000 -2.750000 
19 0.9000 -3.000000 
20 0.9000 -3.250000 
21 0.9000 -3.500000 
22 0.9000 -3.750000 
23 0.9000 -4.000000 
24 0.9000 -4.250000 
25 0.9000 -4.500000 
26 0.9000 -4.750000 
27 0.6741 -5.000000 
28 0.4500 -5.000000 
29 0.2250 -5.000000 
30 0.0000 -4.750000 
31 0.0000 -4.500000 
32 0.0000 -4.250000 
33 0.0000 -4.000000 
34 0.0000 -3.750000 
35 0.0000 -3.500000 
36 0.0000 -3.250000 
37 0.0000 -3.000000 
38 0.0000 -2.750000 
39 0.0000 -2.500000 
40 0.0000 -2.250000 
41 0.0000 -2.000000 
42 0.0000 -1.750000 
43 0.0000 -1.500000 
44 0.0000 -1.250000 
45 0.0000 -1.000000 
46 0.0000 -0.750000 
47 0.0000 -0.500000 
48 0.0000 -0.250000 
49 0.3222 -0.216897 
50 0.5783 -0.216904 
51 0.6978 -0.408152 
52 0.6771 -0.629097 
53 0.6755 -0.874472 
54 0.6755 -1.124235 
55 0.6756 -1.374514 
56 0.6756 -1.624743 
57 0.6756 -1.874878 
58 0.6756 -2.124947 
59 0.6757 -2.374977 
60 0.6757 -2.624990 
61 0.6757 -2.874990 
62 0.6757 -3.124977 
63 0.6756 -3.374969 
64 0.6756 -3.625009 
65 0.6755 -3.875094 
66 0.6754 -4.124695 
67 0.6770 -4.370005 
68 0.6976 -4.591066 
69 0.5780 -4.782384 
70 0.3221 -4.782400 
71 0.2028 -4.590984 
72 0.2237 -4.369898 
73 0.2255 -4.124625 
74 0.2256 -3.875076 
75 0.2256 -3.625027 
76 0.2257 -3.374990 
77 0.2257 -3.124987 
78 0.2257 -2.874992 
79 0.2257 -2.624991 
80 0.2257 -2.374981 
81 0.2257 -2.124952 
82 0.2257 -1.874864 
83 0.2257 -1.624677 
84 0.2257 -1.374385 
85 0.2257 -1.124075 
86 0.2256 -0.874358 
87 0.2237 -0.629120 
88 0.2027 -0.408327 
89 0.4504 -0.466040 
90 0.4505 -0.743083 
91 0.4506 -0.997722 
92 0.4507 -1.248958 
93 0.4507 -1.499471 
94 0.4507 -1.749740 
95 0.4507 -1.999881 
96 0.4507 -2.249949 
97 0.4507 -2.499978 
98 0.4507 -2.749986 
99 0.4507 -2.999978 
100 0.4507 -3.249976 
101 0.4507 -3.500037 
102 0.4507 -3.750315 
103 0.4506 -4.001344 
104 0.4504 -4.255877 
105 0.4502 -4.533028 
106 3.0000 0.000000 
107 3.0000 -10.000000 
108 0.0000 -10.000000 
109 1.1625 0.000000 
110 1.4250 0.000000 
111 1.6875 0.000000 
112 1.9500 0.000000 
113 2.2125 0.000000 
114 2.4750 0.000000 
115 2.7375 0.000000 
116 3.0000 -0.250000 
117 3.0000 -0.500000 
118 3.0000 -0.750000 
119 3.0000 -1.000000 
120 3.0000 -1.250000 
121 3.0000 -1.500000 
122 3.0000 -1.750000 
123 3.0000 -2.000000 
124 3.0000 -2.250000 
125 3.0000 -2.500000 
126 3.0000 -2.750000 
127 3.0000 -3.000000 
128 3.0000 -3.250000 
129 3.0000 -3.500000 
130 3.0000 -3.750000 
131 3.0000 -4.000000 
132 3.0000 -4.250000 
133 3.0000 -4.500000 
134 3.0000 -4.750000 
135 3.0000 -5.000000 
136 3.0000 -5.250000 
137 3.0000 -5.500000 
138 3.0000 -5.750000 
139 3.0000 -6.000000 
140 3.0000 -6.250000 
141 3.0000 -6.500000 
142 3.0000 -6.750000 
143 3.0000 -7.000000 
144 3.0000 -7.250000 
145 3.0000 -7.500000 
146 3.0000 -7.750000 
147 3.0000 -8.000000 
148 3.0000 -8.250000 
149 3.0000 -8.500000 
150 3.0000 -8.750000 
151 3.0000 -9.000000 
152 3.0000 -9.250000 
153 3.0000 -9.500000 
154 3.0000 -9.750000 
155 2.7480 -10.000000 
156 2.4990 -10.000000 
157 2.2500 -10.000000 
158 1.9980 -10.000000 
159 1.7490 -10.000000 
160 1.5000 -10.000000 
161 1.2480 -10.000000 
162 0.9990 -10.000000 
163 0.7500 -10.000000 
164 0.4980 -10.000000 
165 0.2490 -10.000000 
166 0.0000 -9.750000 
167 0.0000 -9.500000 
168 0.0000 -9.250000 
169 0.0000 -9.000000 
170 0.0000 -8.750000 
171 0.0000 -8.500000 
172 0.0000 -8.250000 
173 0.0000 -8.000000 
174 0.0000 -7.750000 
175 0.0000 -7.500000 
176 0.0000 -7.250000 
177 0.0000 -7.000000 
178 0.0000 -6.750000 
179 0.0000 -6.500000 
180 0.0000 -6.250000 
181 0.0000 -6.000000 
182 0.0000 -5.750000 
183 0.0000 -5.500000 
184 0.0000 -5.250000 
185 1.3265 -0.206953 
186 1.5561 -0.222110 
187 1.8086 -0.219006 
188 2.0588 -0.212489 
189 2.3061 -0.209617 
190 2.5453 -0.217006 
191 2.7763 -0.230240 
192 2.7998 -0.472284 
193 2.8118 -0.719856 
194 2.8168 -0.968276 
195 2.8212 -1.218115 
196 2.8234 -1.469378 
197 2.8230 -1.720182 
198 2.8226 -1.970387 
199 2.8224 -2.220324 
200 2.8225 -2.470210 
201 2.8226 -2.720145 
202 2.8227 -2.970117 
203 2.8227 -3.220110 
204 2.8227 -3.470113 
205 2.8228 -3.720003 
206 2.8231 -3.969629 
207 2.8238 -4.219090 
208 2.8248 -4.468536 
209 2.8257 -4.717765 
210 2.8263 -4.967239 
211 2.8263 -5.217408 
212 2.8254 -5.467291 
213 2.8251 -5.717023 
214 2.8255 -5.967121 
215 2.8257 -6.217304 
216 2.8258 -6.467439 
217 2.8259 -6.717548 
218 2.8260 -6.967625 
219 2.8260 -7.217668 
220 2.8260 -7.467690 
221 2.8260 -7.717675 
222 2.8262 -7.967439 
223 2.8268 -8.216653 
224 2.8276 -8.465439 
225 2.8254 -8.714505 
226 2.8165 -8.961142 
227 2.8071 -9.198919 
228 2.8137 -9.428643 
229 2.8075 -9.678502 
230 2.5836 -9.777046 
231 2.3447 -9.785755 
232 2.0982 -9.789235 
233 1.8467 -9.793193 
234 1.5955 -9.795293 
235 1.3463 -9.797804 
236 1.1010 -9.803492 
237 0.8600 -9.811565 
238 0.6478 -9.841787 
239 0.4495 -9.795617 
240 0.2249 -9.772776 
241 0.2161 -9.536332 
242 0.2081 -9.294331 
243 0.2033 -9.049098 
244 0.2009 -8.801458 
245 0.2009 -8.552936 
246 0.2010 -8.303724 
247 0.2011 -8.054090 
248 0.2013 -7.804289 
249 0.2014 -7.554419 
250 0.2015 -7.304475 
251 0.2015 -7.054467 
252 0.2017 -6.804653 
253 0.2015 -6.555765 
254 0.2000 -6.308970 
255 0.1946 -6.066268 
256 0.1819 -5.829920 
257 0.1844 -5.583799 
258 0.1924 -5.337034 
259 0.7974 -5.214395 
260 0.3668 -5.204463 
261 1.1269 -0.341235 
262 1.1210 -0.866571 
263 1.1197 -1.372088 
264 1.1233 -1.872077 
265 1.1254 -2.370797 
266 1.1262 -2.870454 
267 1.1265 -3.371028 
268 1.1277 -3.874416 
269 1.1268 -4.385776 
270 1.0986 -4.908901 
271 1.1193 -1.120074 
272 0.5708 -5.222682 
273 1.0341 -5.171151 
274 1.1299 -0.606007 
275 1.1216 -1.622102 
276 1.1248 -2.120707 
277 1.1261 -2.619953 
278 1.1267 -3.120034 
279 1.1276 -3.621510 
280 1.1288 -4.128802 
281 1.1190 -4.645984 
282 0.6772 -5.452131 
283 1.3503 -1.987270 
284 1.6704 -0.439356 
285 1.9178 -0.436751 
286 2.1548 -0.414636 
287 2.3816 -0.421040 
288 2.5913 -0.447320 
289 2.6162 -0.688990 
290 2.6251 -0.933192 
291 2.6356 -1.181658 
292 2.6408 -1.433720 
293 2.6387 -1.684629 
294 2.6373 -1.934759 
295 2.6369 -2.184611 
296 2.6370 -2.434406 
297 2.6372 -2.684241 
298 2.6374 -2.934139 
299 2.6375 -3.184129 
300 2.6376 -3.434164 
301 2.6378 -3.683968 
302 2.6387 -3.933161 
303 2.6408 -4.181807 
304 2.6437 -4.430074 
305 2.6464 -4.677448 
306 2.6488 -4.924953 
307 2.6494 -5.174718 
308 2.6465 -5.424315 
309 2.6455 -5.674046 
310 2.6464 -5.924754 
311 2.6469 -6.175369 
312 2.6473 -6.425805 
313 2.6476 -6.676189 
314 2.6478 -6.926453 
315 2.6478 -7.176581 
316 2.6478 -7.426640 
317 2.6477 -7.676643 
318 2.6479 -7.926229 
319 2.6490 -8.173987 
320 2.6523 -8.417745 
321 2.6521 -8.660317 
322 2.6356 -8.903282 
323 2.6061 -9.139772 
324 2.6034 -9.366156 
325 2.6482 -9.565585 
326 2.4438 -9.562209 
327 0.4167 -5.450595 
328 2.2066 -9.566325 
329 1.9521 -9.580397 
330 1.6976 -9.586617 
331 1.4463 -9.589763 
332 1.2003 -9.596661 
333 0.9598 -9.616413 
334 0.6876 -9.631021 
335 0.4420 -9.574779 
336 1.3464 -1.738990 
337 0.4228 -9.341496 
338 0.4109 -9.103649 
339 0.4032 -8.860295 
340 0.4032 -8.614902 
341 0.4033 -8.367134 
342 0.4036 -8.118143 
343 0.4041 -7.868793 
344 0.4045 -7.619287 
345 0.4048 -7.369598 
346 0.4050 -7.119689 
347 0.4055 -6.869694 
348 0.4063 -6.620090 
349 0.4058 -6.372012 
350 0.4004 -6.127302 
351 0.3836 -5.892554 
352 0.3469 -5.685321 
353 1.3374 -0.988574 
354 1.3829 -0.454560 
355 1.3536 -2.485206 
356 1.3553 -3.235412 
357 1.3553 -2.984242 
358 1.3408 -0.734854 
359 1.3546 -2.733358 
360 1.3583 -3.997451 
361 1.3526 -2.234412 
362 1.3503 -4.530970 
363 1.3570 -3.739796 
364 1.3591 -4.260502 
365 1.2668 -5.089603 
366 1.3406 -1.490159 
367 0.9261 -5.422169 
368 1.1769 -5.360780 
369 1.3564 -3.485482 
370 1.3236 -4.808794 
371 1.3368 -1.239476 
372 1.0719 -5.616810 
373 1.5819 -2.589278 
374 2.0366 -0.635287 
375 2.2390 -0.596496 
376 2.4173 -0.652505 
377 2.4210 -0.890364 
378 2.4417 -1.136202 
379 2.4523 -1.388857 
380 2.4447 -1.638777 
381 2.4417 -1.888790 
382 2.4411 -2.138784 
383 2.4413 -2.388619 
384 2.4416 -2.638366 
385 2.4419 -2.888181 
386 2.4422 -3.138187 
387 2.4422 -3.388351 
388 2.4425 -3.638411 
389 2.4439 -3.887834 
390 2.4481 -4.135529 
391 2.4540 -4.382204 
392 2.4593 -4.627038 
393 2.4653 -4.869064 
394 2.4695 -5.116949 
395 2.4624 -5.365949 
396 2.4594 -5.616101 
397 2.4618 -5.868596 
398 2.4620 -6.120010 
399 2.4626 -6.370858 
400 2.4633 -6.621614 
401 2.4636 -6.872060 
402 2.4635 -7.122201 
403 2.4634 -7.372193 
404 2.4633 -7.622145 
405 2.4630 -7.871738 
406 2.4636 -8.119022 
407 2.4679 -8.359100 
408 2.4787 -8.586931 
409 2.4660 -8.818548 
410 2.4125 -9.047241 
411 1.5525 -1.352593 
412 2.3548 -9.312639 
413 2.0675 -9.358440 
414 1.8075 -9.373296 
415 1.5537 -9.378543 
416 1.3032 -9.381530 
417 1.0604 -9.397727 
418 0.8446 -9.446342 
419 1.5838 -3.089566 
420 0.6440 -9.392322 
421 1.5749 -1.843887 
422 0.6272 -9.164149 
423 0.6055 -8.927827 
424 0.6077 -8.688724 
425 0.6070 -8.442747 
426 0.6073 -8.194392 
427 0.6086 -7.945826 
428 0.6097 -7.697156 
429 0.6104 -7.448163 
430 0.6109 -7.198761 
431 0.6118 -6.948886 
432 0.6139 -6.698228 
433 0.6166 -6.446264 
434 0.6137 -6.193790 
435 0.5993 -5.937499 
436 1.5648 -4.687104 
437 1.5492 -1.103095 
438 1.4249 -5.286688 
439 1.5560 -0.858050 
440 1.5827 -2.837011 
441 1.5846 -3.593170 
442 1.5903 -4.394001 
443 1.5092 -4.991766 
444 1.5882 -4.114681 
445 1.5636 -1.597360 
446 1.5803 -2.338741 
447 1.5837 -3.338659 
448 1.5779 -2.088539 
449 0.5522 -5.687111 
450 1.5473 -0.632961 
451 1.7792 -0.686890 
452 1.3211 -5.561731 
453 0.8021 -5.707868 
454 1.5857 -3.849078 
455 1.8077 -3.181818 
456 1.8148 -4.216516 
457 1.8096 -3.945858 
458 2.1680 -9.127213 
459 2.1927 -0.832006 
460 2.2367 -1.080313 
461 2.2641 -1.330797 
462 2.2404 -1.577806 
463 2.2353 -1.829183 
464 2.2348 -2.080183 
465 2.2353 -2.330372 
466 2.2357 -2.580037 
467 2.2361 -2.829767 
468 2.2365 -3.079854 
469 2.2367 -3.330287 
470 2.2368 -3.581073 
471 2.2381 -3.832103 
472 2.2429 -4.081444 
473 2.2555 -4.324212 
474 2.2625 -4.569496 
475 2.2695 -4.801579 
476 2.2901 -5.041969 
477 2.2747 -5.288436 
478 2.2650 -5.540606 
479 2.2723 -5.797626 
480 2.2708 -6.049623 
481 2.2711 -6.300500 
482 2.2725 -6.551578 
483 2.2728 -6.802013 
484 2.2725 -7.051877 
485 2.2721 -7.301490 
486 2.2718 -7.551069 
487 2.2710 -7.800676 
488 2.2698 -8.049398 
489 2.2715 -8.292866 
490 2.2847 -8.519798 
491 2.3166 -8.711636 
492 1.2203 -5.818505 
493 1.7667 -1.450828 
494 1.9177 -9.152671 
495 1.6693 -9.166018 
496 1.4179 -9.168118 
497 1.1605 -9.166842 
498 0.8857 -9.211715 
499 1.7628 -0.963990 
500 0.7996 -9.002418 
501 0.8162 -8.779090 
502 0.8121 -8.531818 
503 0.8115 -8.282615 
504 0.8143 -8.035089 
505 0.8168 -7.787910 
506 0.8184 -7.540219 
507 0.8193 -7.291932 
508 0.8204 -7.043075 
509 0.8230 -6.792885 
510 0.8283 -6.538860 
511 0.8352 -6.276792 
512 0.8191 -6.014235 
513 1.6847 -5.201204 
514 1.7503 -1.202786 
515 1.8079 -3.686400 
516 1.7536 -4.861426 
517 1.9538 -0.840694 
518 1.5621 -5.501603 
519 1.8318 -4.524596 
520 1.4664 -5.770981 
521 2.2456 -8.900633 
522 1.8048 -2.430835 
523 1.8067 -3.430970 
524 0.9957 -5.850432 
525 1.8015 -1.932485 
526 1.8065 -2.929817 
527 1.7942 -1.683194 
528 1.8053 -2.678378 
529 1.9867 -1.067204 
530 2.0226 -1.493115 
531 2.0185 -1.754821 
532 2.0195 -2.008352 
533 2.0208 -2.259248 
534 2.0212 -2.508415 
535 2.0216 -2.757873 
536 2.0223 -3.008283 
537 2.0228 -3.259067 
538 2.0226 -3.510434 
539 2.0236 -3.764004 
540 2.0267 -4.019045 
541 2.0366 -4.270765 
542 2.0749 -4.491455 
543 2.0214 -4.746161 
544 2.1150 -4.958449 
545 2.0967 -5.178002 
546 2.0520 -5.446063 
547 2.0818 -5.715400 
548 2.0738 -5.964743 
549 2.0724 -6.214400 
550 2.0756 -6.466168 
551 2.0759 -6.716370 
552 2.0751 -6.965469 
553 2.0744 -7.214207 
554 2.0737 -7.462923 
555 2.0725 -7.712034 
556 2.0699 -7.962277 
557 2.0672 -8.213986 
558 2.0740 -8.464316 
559 2.1191 -8.698792 
560 1.6972 -5.710868 
561 2.0148 -8.918510 
562 1.7857 -8.945601 
563 1.5454 -8.963470 
564 1.3014 -8.950018 
565 1.0362 -8.924168 
566 1.0789 -6.092590 
567 1.9140 -5.031091 
568 1.0179 -8.635272 
569 1.0141 -8.380363 
570 1.0202 -8.134548 
571 1.0251 -7.889729 
572 1.0280 -7.643857 
573 1.0295 -7.397066 
574 1.0308 -7.149777 
575 1.0331 -6.901616 
576 1.0380 -6.650300 
577 1.0486 -6.389166 
578 1.8004 -2.177623 
579 1.3548 -6.014912 
580 1.7913 -5.461217 
581 1.6335 -5.989316 
582 2.0956 -1.251806 
583 1.9179 -1.296244 
584 1.8730 -5.865240 
585 1.8644 -6.112276 
586 1.8744 -6.368065 
587 1.8744 -6.617954 
588 1.8727 -6.865660 
589 1.8712 -7.112991 
590 1.8701 -7.360447 
591 1.8688 -7.608395 
592 1.8661 -7.857938 
593 1.8612 -8.111852 
594 1.8560 -8.377180 
595 1.8775 -8.668589 
596 1.6625 -8.767810 
597 1.4560 -8.755074 
598 1.2290 -8.721220 
599 1.2248 -8.240485 
600 1.2334 -7.999869 
601 1.2380 -7.755779 
602 1.2403 -7.510134 
603 1.2419 -7.263998 
604 1.2438 -7.017704 
605 1.2472 -6.770688 
606 1.2540 -6.521352 
607 1.9037 -5.264554 
608 1.4817 -6.186725 
609 1.2711 -6.266650 
610 1.2108 -8.478544 
611 1.8995 -5.638118 
612 1.6730 -6.264695 
613 1.6253 -8.529476 
614 1.6708 -6.512020 
615 1.6671 -6.757130 
616 1.6645 -7.002707 
617 1.6628 -7.248841 
618 1.6613 -7.495499 
619 1.6590 -7.743033 
620 1.6548 -7.992810 
621 1.6468 -8.249118 
622 1.3928 -8.565999 
623 1.4406 -8.117365 
624 1.4466 -7.872423 
625 1.4498 -7.626202 
626 1.4517 -7.379954 
627 1.4534 -7.134001 
628 1.4559 -6.888484 
629 1.4601 -6.644020 
630 1.4676 -6.404270 
631 1.4276 -8.356859 
0
1 2 1 5 1 48 
2 2 1 6 5 49 
3 2 1 7 6 50 
4 2 1 6 49 50 
5 2 1 2 7 8 
6 2 1 9 8 51 
7 2 1 10 9 52 
8 2 1 9 51 52 
9 2 1 11 10 53 
10 2 1 10 52 53 
11 2 1 12 11 54 
12 2 1 11 53 54 
13 2 1 13 12 55 
14 2 1 12 54 55 
15 2 1 14 13 56 
16 2 1 13 55 56 
17 2 1 15 14 57 
18 2 1 14 56 57 
19 2 1 16 15 58 
20 2 1 15 57 58 
21 2 1 17 16 59 
22 2 1 16 58 59 
23 2 1 18 17 60 
24 2 1 17 59 60 
25 2 1 19 18 61 
26 2 1 18 60 61 
27 2 1 20 19 62 
28 2 1 19 61 62 
29 2 1 21 20 63 
30 2 1 20 62 63 
31 2 1 22 21 64 
32 2 1 21 63 64 
33 2 1 23 22 65 
34 2 1 22 64 65 
35 2 1 24 23 66 
36 2 1 23 65 66 
37 2 1 25 24 67 
38 2 1 24 66 67 
39 2 1 26 25 68 
40 2 1 25 67 68 
41 2 1 3 26 27 
42 2 1 28 27 69 
43 2 1 29 28 70 
44 2 1 28 69 70 
45 2 1 4 29 30 
46 2 1 31 30 71 
47 2 1 32 31 72 
48 2 1 31 71 72 
49 2 1 33 32 73 
50 2 1 32 72 73 
51 2 1 34 33 74 
52 2 1 33 73 74 
53 2 1 35 34 75 
54 2 1 34 74 75 
55 2 1 36 35 76 
56 2 1 35 75 76 
57 2 1 37 36 77 
58 2 1 36 76 77 
59 2 1 38 37 78 
60 2 1 37 77 78 
61 2 1 39 38 79 
62 2 1 38 78 79 
63 2 1 40 39 80 
64 2 1 39 79 80 
65 2 1 41 40 81 
66 2 1 40 80 81 
67 2 1 42 41 82 
68 2 1 41 81 82 
69 2 1 43 42 83 
70 2 1 42 82 83 
71 2 1 44 43 84 
72 2 1 43 83 84 
73 2 1 45 44 85 
74 2 1 44 84 85 
75 2 1 46 45 86 
76 2 1 45 85 86 
77 2 1 47 46 87 
78 2 1 46 86 87 
79 2 1 5 48 49 
80 2 1 51 8 50 
81 2 1 27 26 69 
82 2 1 26 68 69 
83 2 1 30 29 70 
84 2 1 71 30 70 
85 2 1 48 47 88 
86 2 1 8 7 50 
87 2 1 48 88 49 
88 2 1 88 47 87 
89 2 1 51 50 89 
90 2 1 50 49 89 
91 2 1 52 51 89 
92 2 1 53 52 90 
93 2 1 54 53 91 
94 2 1 53 90 91 
95 2 1 55 54 92 
96 2 1 54 91 92 
97 2 1 56 55 93 
98 2 1 55 92 93 
99 2 1 57 56 94 
100 2 1 56 93 94 
101 2 1 58 57 95 
102 2 1 57 94 95 
103 2 1 59 58 96 
104 2 1 58 95 96 
105 2 1 60 59 97 
106 2 1 59 96 97 
107 2 1 61 60 98 
108 2 1 60 97 98 
109 2 1 62 61 99 
110 2 1 61 98 99 
111 2 1 63 62 100 
112 2 1 62 99 100 
113 2 1 64 63 101 
114 2 1 63 100 101 
115 2 1 65 64 102 
116 2 1 64 101 102 
117 2 1 66 65 103 
118 2 1 65 102 103 
119 2 1 67 66 104 
120 2 1 66 103 104 
121 2 1 68 67 105 
122 2 1 67 104 105 
123 2 1 69 68 105 
124 2 1 71 70 105 
125 2 1 72 71 105 
126 2 1 73 72 104 
127 2 1 74 73 103 
128 2 1 75 74 102 
129 2 1 76 75 101 
130 2 1 77 76 100 
131 2 1 78 77 99 
132 2 1 79 78 98 
133 2 1 80 79 97 
134 2 1 81 80 96 
135 2 1 82 81 95 
136 2 1 83 82 94 
137 2 1 84 83 93 
138 2 1 85 84 92 
139 2 1 86 85 91 
140 2 1 87 86 90 
141 2 1 49 88 89 
142 2 1 101 75 102 
143 2 1 90 52 89 
144 2 1 102 74 103 
145 2 1 96 80 97 
146 2 1 97 79 98 
147 2 1 73 104 103 
148 2 1 70 69 105 
149 2 1 98 78 99 
150 2 1 72 105 104 
151 2 1 88 87 89 
152 2 1 76 101 100 
153 2 1 77 100 99 
154 2 1 81 96 95 
155 2 1 82 95 94 
156 2 1 83 94 93 
157 2 1 84 93 92 
158 2 1 85 92 91 
159 2 1 86 91 90 
160 2 1 87 90 89 
161 2 4 109 2 8 
162 2 4 110 109 185 
163 2 4 111 110 186 
164 2 4 110 185 186 
165 2 4 112 111 187 
166 2 4 111 186 187 
167 2 4 113 112 188 
168 2 4 112 187 188 
169 2 4 114 113 189 
170 2 4 113 188 189 
171 2 4 115 114 190 
172 2 4 114 189 190 
173 2 4 106 115 191 
174 2 4 116 106 191 
175 2 4 115 190 191 
176 2 4 117 116 192 
177 2 4 116 191 192 
178 2 4 118 117 193 
179 2 4 117 192 193 
180 2 4 119 118 194 
181 2 4 118 193 194 
182 2 4 120 119 195 
183 2 4 119 194 195 
184 2 4 121 120 196 
185 2 4 120 195 196 
186 2 4 122 121 197 
187 2 4 121 196 197 
188 2 4 123 122 198 
189 2 4 122 197 198 
190 2 4 124 123 199 
191 2 4 123 198 199 
192 2 4 125 124 200 
193 2 4 124 199 200 
194 2 4 126 125 201 
195 2 4 125 200 201 
196 2 4 127 126 202 
197 2 4 126 201 202 
198 2 4 128 127 203 
199 2 4 127 202 203 
200 2 4 129 128 204 
201 2 4 128 203 204 
202 2 4 130 129 205 
203 2 4 129 204 205 
204 2 4 131 130 206 
205 2 4 130 205 206 
206 2 4 132 131 207 
207 2 4 131 206 207 
208 2 4 133 132 208 
209 2 4 132 207 208 
210 2 4 134 133 209 
211 2 4 133 208 209 
212 2 4 135 134 210 
213 2 4 134 209 210 
214 2 4 136 135 211 
215 2 4 135 210 211 
216 2 4 137 136 212 
217 2 4 136 211 212 
218 2 4 138 137 213 
219 2 4 137 212 213 
220 2 4 139 138 214 
221 2 4 138 213 214 
222 2 4 140 139 215 
223 2 4 139 214 215 
224 2 4 141 140 216 
225 2 4 140 215 216 
226 2 4 142 141 217 
227 2 4 141 216 217 
228 2 4 143 142 218 
229 2 4 142 217 218 
230 2 4 144 143 219 
231 2 4 143 218 219 
232 2 4 145 144 220 
233 2 4 144 219 220 
234 2 4 146 145 221 
235 2 4 145 220 221 
236 2 4 147 146 222 
237 2 4 146 221 222 
238 2 4 148 147 223 
239 2 4 147 222 223 
240 2 4 149 148 224 
241 2 4 148 223 224 
242 2 4 150 149 225 
243 2 4 149 224 225 
244 2 4 151 150 226 
245 2 4 150 225 226 
246 2 4 152 151 227 
247 2 4 151 226 227 
248 2 4 153 152 228 
249 2 4 152 227 228 
250 2 4 154 153 229 
251 2 4 153 228 229 
252 2 4 107 154 155 
253 2 4 156 155 230 
254 2 4 157 156 231 
255 2 4 156 230 231 
256 2 4 158 157 232 
257 2 4 157 231 232 
258 2 4 159 158 233 
259 2 4 158 232 233 
260 2 4 160 159 234 
261 2 4 159 233 234 
262 2 4 161 160 235 
263 2 4 160 234 235 
264 2 4 162 161 236 
265 2 4 161 235 236 
266 2 4 163 162 237 
267 2 4 162 236 237 
268 2 4 164 163 238 
269 2 4 163 237 238 
270 2 4 165 164 239 
271 2 4 164 238 239 
272 2 4 108 165 240 
273 2 4 166 108 240 
274 2 4 165 239 240 
275 2 4 167 166 241 
276 2 4 166 240 241 
277 2 4 168 167 242 
278 2 4 167 241 242 
279 2 4 169 168 243 
280 2 4 168 242 243 
281 2 4 170 169 244 
282 2 4 169 243 244 
283 2 4 171 170 245 
284 2 4 170 244 245 
285 2 4 172 171 246 
286 2 4 171 245 246 
287 2 4 173 172 247 
288 2 4 172 246 247 
289 2 4 174 173 248 
290 2 4 173 247 248 
291 2 4 175 174 249 
292 2 4 174 248 249 
293 2 4 176 175 250 
294 2 4 175 249 250 
295 2 4 177 176 251 
296 2 4 176 250 251 
297 2 4 178 177 252 
298 2 4 177 251 252 
299 2 4 179 178 253 
300 2 4 178 252 253 
301 2 4 180 179 254 
302 2 4 179 253 254 
303 2 4 181 180 255 
304 2 4 180 254 255 
305 2 4 182 181 256 
306 2 4 181 255 256 
307 2 4 183 182 257 
308 2 4 182 256 257 
309 2 4 184 183 258 
310 2 4 183 257 258 
311 2 4 4 184 29 
312 2 4 3 27 259 
313 2 4 28 29 260 
314 2 4 8 9 261 
315 2 4 10 11 262 
316 2 4 12 13 263 
317 2 4 14 15 264 
318 2 4 16 17 265 
319 2 4 18 19 266 
320 2 4 20 21 267 
321 2 4 22 23 268 
322 2 4 24 25 269 
323 2 4 26 3 270 
324 2 4 185 109 261 
325 2 4 155 154 229 
326 2 4 262 11 271 
327 2 4 11 12 271 
328 2 4 230 155 229 
329 2 4 29 184 258 
330 2 4 260 29 258 
331 2 4 259 27 272 
332 2 4 27 28 272 
333 2 4 28 260 272 
334 2 4 8 261 109 
335 2 4 3 259 273 
336 2 4 9 10 274 
337 2 4 12 263 271 
338 2 4 13 14 275 
339 2 4 15 16 276 
340 2 4 17 18 277 
341 2 4 19 20 278 
342 2 4 21 22 279 
343 2 4 23 24 280 
344 2 4 25 26 281 
345 2 4 3 273 270 
346 2 4 263 13 275 
347 2 4 264 15 276 
348 2 4 265 17 277 
349 2 4 266 19 278 
350 2 4 267 21 279 
351 2 4 268 23 280 
352 2 4 269 25 281 
353 2 4 281 26 270 
354 2 4 280 24 269 
355 2 4 279 22 268 
356 2 4 276 16 265 
357 2 4 278 20 267 
358 2 4 277 18 266 
359 2 4 274 10 262 
360 2 4 9 274 261 
361 2 4 275 14 264 
362 2 4 259 272 282 
363 2 4 264 276 283 
364 2 4 187 186 284 
365 2 4 188 187 285 
366 2 4 187 284 285 
367 2 4 189 188 286 
368 2 4 188 285 286 
369 2 4 190 189 287 
370 2 4 189 286 287 
371 2 4 191 190 288 
372 2 4 192 191 288 
373 2 4 190 287 288 
374 2 4 193 192 289 
375 2 4 192 288 289 
376 2 4 194 193 290 
377 2 4 193 289 290 
378 2 4 195 194 291 
379 2 4 194 290 291 
380 2 4 196 195 292 
381 2 4 195 291 292 
382 2 4 197 196 293 
383 2 4 196 292 293 
384 2 4 198 197 294 
385 2 4 197 293 294 
386 2 4 199 198 295 
387 2 4 198 294 295 
388 2 4 200 199 296 
389 2 4 199 295 296 
390 2 4 201 200 297 
391 2 4 200 296 297 
392 2 4 202 201 298 
393 2 4 201 297 298 
394 2 4 203 202 299 
395 2 4 202 298 299 
396 2 4 204 203 300 
397 2 4 203 299 300 
398 2 4 205 204 301 
399 2 4 204 300 301 
400 2 4 206 205 302 
401 2 4 205 301 302 
402 2 4 207 206 303 
403 2 4 206 302 303 
404 2 4 208 207 304 
405 2 4 207 303 304 
406 2 4 209 208 305 
407 2 4 208 304 305 
408 2 4 210 209 306 
409 2 4 209 305 306 
410 2 4 211 210 307 
411 2 4 210 306 307 
412 2 4 212 211 308 
413 2 4 211 307 308 
414 2 4 213 212 309 
415 2 4 212 308 309 
416 2 4 214 213 310 
417 2 4 213 309 310 
418 2 4 215 214 311 
419 2 4 214 310 311 
420 2 4 216 215 312 
421 2 4 215 311 312 
422 2 4 217 216 313 
423 2 4 216 312 313 
424 2 4 218 217 314 
425 2 4 217 313 314 
426 2 4 219 218 315 
427 2 4 218 314 315 
428 2 4 220 219 316 
429 2 4 219 315 316 
430 2 4 221 220 317 
431 2 4 220 316 317 
432 2 4 222 221 318 
433 2 4 221 317 318 
434 2 4 223 222 319 
435 2 4 222 318 319 
436 2 4 224 223 320 
437 2 4 223 319 320 
438 2 4 225 224 321 
439 2 4 224 320 321 
440 2 4 226 225 322 
441 2 4 225 321 322 
442 2 4 227 226 323 
443 2 4 226 322 323 
444 2 4 228 227 324 
445 2 4 227 323 324 
446 2 4 229 228 325 
447 2 4 230 229 325 
448 2 4 228 324 325 
449 2 4 231 230 326 
450 2 4 230 325 326 
451 2 4 260 258 327 
452 2 4 258 257 327 
453 2 4 232 231 328 
454 2 4 231 326 328 
455 2 4 233 232 329 
456 2 4 232 328 329 
457 2 4 234 233 330 
458 2 4 233 329 330 
459 2 4 235 234 331 
460 2 4 234 330 331 
461 2 4 236 235 332 
462 2 4 235 331 332 
463 2 4 237 236 333 
464 2 4 236 332 333 
465 2 4 238 237 334 
466 2 4 237 333 334 
467 2 4 239 238 334 
468 2 4 240 239 335 
469 2 4 241 240 335 
470 2 4 239 334 335 
471 2 4 275 264 336 
472 2 4 264 283 336 
473 2 4 242 241 337 
474 2 4 241 335 337 
475 2 4 243 242 338 
476 2 4 242 337 338 
477 2 4 244 243 339 
478 2 4 243 338 339 
479 2 4 245 244 340 
480 2 4 244 339 340 
481 2 4 246 245 341 
482 2 4 245 340 341 
483 2 4 247 246 342 
484 2 4 246 341 342 
485 2 4 248 247 343 
486 2 4 247 342 343 
487 2 4 249 248 344 
488 2 4 248 343 344 
489 2 4 250 249 345 
490 2 4 249 344 345 
491 2 4 251 250 346 
492 2 4 250 345 346 
493 2 4 252 251 347 
494 2 4 251 346 347 
495 2 4 253 252 348 
496 2 4 252 347 348 
497 2 4 254 253 349 
498 2 4 253 348 349 
499 2 4 255 254 350 
500 2 4 254 349 350 
501 2 4 256 255 351 
502 2 4 255 350 351 
503 2 4 257 256 352 
504 2 4 327 257 352 
505 2 4 256 351 352 
506 2 4 272 260 327 
507 2 4 262 271 353 
508 2 4 261 274 354 
509 2 4 265 277 355 
510 2 4 278 267 356 
511 2 4 266 278 357 
512 2 4 278 356 357 
513 2 4 274 262 358 
514 2 4 262 353 358 
515 2 4 277 266 359 
516 2 4 266 357 359 
517 2 4 268 280 360 
518 2 4 276 265 361 
519 2 4 283 276 361 
520 2 4 265 355 361 
521 2 4 269 281 362 
522 2 4 279 268 363 
523 2 4 268 360 363 
524 2 4 280 269 364 
525 2 4 269 362 364 
526 2 4 270 273 365 
527 2 4 185 261 354 
528 2 4 186 185 354 
529 2 4 263 275 366 
530 2 4 275 336 366 
531 2 4 273 259 367 
532 2 4 259 282 367 
533 2 4 272 327 282 
534 2 4 273 367 368 
535 2 4 277 359 355 
536 2 4 354 274 358 
537 2 4 356 267 369 
538 2 4 267 279 369 
539 2 4 284 186 354 
540 2 4 362 281 370 
541 2 4 281 270 370 
542 2 4 270 365 370 
543 2 4 271 263 371 
544 2 4 273 368 365 
545 2 4 280 364 360 
546 2 4 279 363 369 
547 2 4 263 366 371 
548 2 4 271 371 353 
549 2 4 368 367 372 
550 2 4 355 359 373 
551 2 4 286 285 374 
552 2 4 287 286 375 
553 2 4 286 374 375 
554 2 4 288 287 376 
555 2 4 289 288 376 
556 2 4 287 375 376 
557 2 4 290 289 377 
558 2 4 289 376 377 
559 2 4 291 290 378 
560 2 4 290 377 378 
561 2 4 292 291 379 
562 2 4 291 378 379 
563 2 4 293 292 380 
564 2 4 292 379 380 
565 2 4 294 293 381 
566 2 4 293 380 381 
567 2 4 295 294 382 
568 2 4 294 381 382 
569 2 4 296 295 383 
570 2 4 295 382 383 
571 2 4 297 296 384 
572 2 4 296 383 384 
573 2 4 298 297 385 
574 2 4 297 384 385 
575 2 4 299 298 386 
576 2 4 298 385 386 
577 2 4 300 299 387 
578 2 4 299 386 387 
579 2 4 301 300 388 
580 2 4 300 387 388 
581 2 4 302 301 389 
582 2 4 301 388 389 
583 2 4 303 302 390 
584 2 4 302 389 390 
585 2 4 304 303 391 
586 2 4 303 390 391 
587 2 4 305 304 392 
588 2 4 304 391 392 
589 2 4 306 305 393 
590 2 4 305 392 393 
591 2 4 307 306 394 
592 2 4 306 393 394 
593 2 4 308 307 395 
594 2 4 307 394 395 
595 2 4 309 308 396 
596 2 4 308 395 396 
597 2 4 310 309 397 
598 2 4 309 396 397 
599 2 4 311 310 398 
600 2 4 310 397 398 
601 2 4 312 311 399 
602 2 4 311 398 399 
603 2 4 313 312 400 
604 2 4 312 399 400 
605 2 4 314 313 401 
606 2 4 313 400 401 
607 2 4 315 314 402 
608 2 4 314 401 402 
609 2 4 316 315 403 
610 2 4 315 402 403 
611 2 4 317 316 404 
612 2 4 316 403 404 
613 2 4 318 317 405 
614 2 4 317 404 405 
615 2 4 319 318 406 
616 2 4 318 405 406 
617 2 4 320 319 407 
618 2 4 319 406 407 
619 2 4 321 320 408 
620 2 4 320 407 408 
621 2 4 322 321 409 
622 2 4 321 408 409 
623 2 4 323 322 410 
624 2 4 322 409 410 
625 2 4 325 324 326 
626 2 4 371 366 411 
627 2 4 328 326 412 
628 2 4 329 328 413 
629 2 4 328 412 413 
630 2 4 330 329 414 
631 2 4 329 413 414 
632 2 4 331 330 415 
633 2 4 330 414 415 
634 2 4 332 331 416 
635 2 4 331 415 416 
636 2 4 333 332 417 
637 2 4 332 416 417 
638 2 4 334 333 418 
639 2 4 333 417 418 
640 2 4 357 356 419 
641 2 4 335 334 420 
642 2 4 337 335 420 
643 2 4 334 418 420 
644 2 4 336 283 421 
645 2 4 338 337 422 
646 2 4 337 420 422 
647 2 4 339 338 423 
648 2 4 338 422 423 
649 2 4 340 339 424 
650 2 4 339 423 424 
651 2 4 341 340 425 
652 2 4 340 424 425 
653 2 4 342 341 426 
654 2 4 341 425 426 
655 2 4 343 342 427 
656 2 4 342 426 427 
657 2 4 344 343 428 
658 2 4 343 427 428 
659 2 4 345 344 429 
660 2 4 344 428 429 
661 2 4 346 345 430 
662 2 4 345 429 430 
663 2 4 347 346 431 
664 2 4 346 430 431 
665 2 4 348 347 432 
666 2 4 347 431 432 
667 2 4 349 348 433 
668 2 4 348 432 433 
669 2 4 350 349 434 
670 2 4 349 433 434 
671 2 4 351 350 435 
672 2 4 350 434 435 
673 2 4 362 370 436 
674 2 4 353 371 437 
675 2 4 371 411 437 
676 2 4 365 368 438 
677 2 4 358 353 439 
678 2 4 353 437 439 
679 2 4 359 357 440 
680 2 4 373 359 440 
681 2 4 357 419 440 
682 2 4 369 363 441 
683 2 4 364 362 442 
684 2 4 362 436 442 
685 2 4 370 365 443 
686 2 4 360 364 444 
687 2 4 364 442 444 
688 2 4 366 336 445 
689 2 4 336 421 445 
690 2 4 326 324 412 
691 2 4 324 323 412 
692 2 4 411 366 445 
693 2 4 361 355 446 
694 2 4 355 373 446 
695 2 4 419 356 447 
696 2 4 356 369 447 
697 2 4 421 283 448 
698 2 4 283 361 448 
699 2 4 370 443 436 
700 2 4 352 351 449 
701 2 4 351 435 449 
702 2 4 354 358 450 
703 2 4 285 284 451 
704 2 4 368 372 452 
705 2 4 372 367 453 
706 2 4 367 282 453 
707 2 4 438 368 452 
708 2 4 358 439 450 
709 2 4 365 438 443 
710 2 4 282 327 449 
711 2 4 284 354 450 
712 2 4 363 360 454 
713 2 4 374 285 451 
714 2 4 282 449 453 
715 2 4 360 444 454 
716 2 4 441 363 454 
717 2 4 447 369 441 
718 2 4 451 284 450 
719 2 4 419 447 455 
720 2 4 444 442 456 
721 2 4 454 444 457 
722 2 4 444 456 457 
723 2 4 413 412 458 
724 2 4 377 376 459 
725 2 4 376 375 459 
726 2 4 378 377 460 
727 2 4 377 459 460 
728 2 4 379 378 461 
729 2 4 378 460 461 
730 2 4 380 379 462 
731 2 4 379 461 462 
732 2 4 381 380 463 
733 2 4 380 462 463 
734 2 4 382 381 464 
735 2 4 381 463 464 
736 2 4 383 382 465 
737 2 4 382 464 465 
738 2 4 384 383 466 
739 2 4 383 465 466 
740 2 4 385 384 467 
741 2 4 384 466 467 
742 2 4 386 385 468 
743 2 4 385 467 468 
744 2 4 387 386 469 
745 2 4 386 468 469 
746 2 4 388 387 470 
747 2 4 387 469 470 
748 2 4 389 388 471 
749 2 4 388 470 471 
750 2 4 390 389 472 
751 2 4 389 471 472 
752 2 4 391 390 473 
753 2 4 390 472 473 
754 2 4 392 391 474 
755 2 4 391 473 474 
756 2 4 393 392 475 
757 2 4 392 474 475 
758 2 4 394 393 476 
759 2 4 393 475 476 
760 2 4 395 394 477 
761 2 4 394 476 477 
762 2 4 396 395 478 
763 2 4 395 477 478 
764 2 4 397 396 479 
765 2 4 396 478 479 
766 2 4 398 397 480 
767 2 4 397 479 480 
768 2 4 399 398 481 
769 2 4 398 480 481 
770 2 4 400 399 482 
771 2 4 399 481 482 
772 2 4 401 400 483 
773 2 4 400 482 483 
774 2 4 402 401 484 
775 2 4 401 483 484 
776 2 4 403 402 485 
777 2 4 402 484 485 
778 2 4 404 403 486 
779 2 4 403 485 486 
780 2 4 405 404 487 
781 2 4 404 486 487 
782 2 4 406 405 488 
783 2 4 405 487 488 
784 2 4 407 406 489 
785 2 4 406 488 489 
786 2 4 408 407 490 
787 2 4 407 489 490 
788 2 4 409 408 491 
789 2 4 408 490 491 
790 2 4 452 372 492 
791 2 4 411 445 493 
792 2 4 451 450 439 
793 2 4 414 413 494 
794 2 4 413 458 494 
795 2 4 415 414 495 
796 2 4 414 494 495 
797 2 4 416 415 496 
798 2 4 415 495 496 
799 2 4 417 416 497 
800 2 4 416 496 497 
801 2 4 418 417 498 
802 2 4 417 497 498 
803 2 4 439 437 499 
804 2 4 449 435 453 
805 2 4 423 422 500 
806 2 4 424 423 501 
807 2 4 423 500 501 
808 2 4 425 424 502 
809 2 4 424 501 502 
810 2 4 426 425 503 
811 2 4 425 502 503 
812 2 4 427 426 504 
813 2 4 426 503 504 
814 2 4 428 427 505 
815 2 4 427 504 505 
816 2 4 429 428 506 
817 2 4 428 505 506 
818 2 4 430 429 507 
819 2 4 429 506 507 
820 2 4 431 430 508 
821 2 4 430 507 508 
822 2 4 432 431 509 
823 2 4 431 508 509 
824 2 4 433 432 510 
825 2 4 432 509 510 
826 2 4 434 433 511 
827 2 4 433 510 511 
828 2 4 435 434 512 
829 2 4 434 511 512 
830 2 4 443 438 513 
831 2 4 437 411 514 
832 2 4 411 493 514 
833 2 4 375 374 459 
834 2 4 441 454 515 
835 2 4 454 457 515 
836 2 4 436 443 516 
837 2 4 374 451 517 
838 2 4 438 452 518 
839 2 4 453 435 512 
840 2 4 436 516 519 
841 2 4 452 492 520 
842 2 4 410 409 521 
843 2 4 459 374 517 
844 2 4 446 373 522 
845 2 4 456 442 519 
846 2 4 451 439 499 
847 2 4 499 437 514 
848 2 4 448 361 446 
849 2 4 447 441 523 
850 2 4 422 420 498 
851 2 4 455 447 523 
852 2 4 500 422 498 
853 2 4 443 513 516 
854 2 4 513 438 518 
855 2 4 436 519 442 
856 2 4 327 352 449 
857 2 4 372 453 524 
858 2 4 517 451 499 
859 2 4 518 452 520 
860 2 4 420 418 498 
861 2 4 372 524 492 
862 2 4 421 448 525 
863 2 4 440 419 526 
864 2 4 419 455 526 
865 2 4 493 445 527 
866 2 4 445 421 527 
867 2 4 441 515 523 
868 2 4 421 525 527 
869 2 4 522 373 528 
870 2 4 373 440 528 
871 2 4 499 514 529 
872 2 4 412 410 458 
873 2 4 409 491 521 
874 2 4 460 459 529 
875 2 4 462 461 530 
876 2 4 463 462 531 
877 2 4 462 530 531 
878 2 4 464 463 532 
879 2 4 463 531 532 
880 2 4 465 464 533 
881 2 4 464 532 533 
882 2 4 466 465 534 
883 2 4 465 533 534 
884 2 4 467 466 535 
885 2 4 466 534 535 
886 2 4 468 467 536 
887 2 4 467 535 536 
888 2 4 469 468 537 
889 2 4 468 536 537 
890 2 4 470 469 538 
891 2 4 469 537 538 
892 2 4 471 470 539 
893 2 4 470 538 539 
894 2 4 472 471 540 
895 2 4 471 539 540 
896 2 4 473 472 541 
897 2 4 472 540 541 
898 2 4 474 473 542 
899 2 4 473 541 542 
900 2 4 475 474 543 
901 2 4 474 542 543 
902 2 4 476 475 544 
903 2 4 475 543 544 
904 2 4 477 476 545 
905 2 4 476 544 545 
906 2 4 478 477 546 
907 2 4 477 545 546 
908 2 4 479 478 547 
909 2 4 478 546 547 
910 2 4 480 479 548 
911 2 4 479 547 548 
912 2 4 481 480 549 
913 2 4 480 548 549 
914 2 4 482 481 550 
915 2 4 481 549 550 
916 2 4 483 482 551 
917 2 4 482 550 551 
918 2 4 484 483 552 
919 2 4 483 551 552 
920 2 4 485 484 553 
921 2 4 484 552 553 
922 2 4 486 485 554 
923 2 4 485 553 554 
924 2 4 487 486 555 
925 2 4 486 554 555 
926 2 4 488 487 556 
927 2 4 487 555 556 
928 2 4 489 488 557 
929 2 4 488 556 557 
930 2 4 490 489 558 
931 2 4 489 557 558 
932 2 4 491 490 559 
933 2 4 490 558 559 
934 2 4 456 519 541 
935 2 4 518 520 560 
936 2 4 494 458 561 
937 2 4 495 494 562 
938 2 4 494 561 562 
939 2 4 496 495 563 
940 2 4 495 562 563 
941 2 4 497 496 564 
942 2 4 496 563 564 
943 2 4 498 497 565 
944 2 4 500 498 565 
945 2 4 497 564 565 
946 2 4 492 524 566 
947 2 4 527 525 531 
948 2 4 516 513 567 
949 2 4 455 523 537 
950 2 4 519 516 543 
951 2 4 502 501 568 
952 2 4 503 502 569 
953 2 4 502 568 569 
954 2 4 504 503 570 
955 2 4 503 569 570 
956 2 4 505 504 571 
957 2 4 504 570 571 
958 2 4 506 505 572 
959 2 4 505 571 572 
960 2 4 507 506 573 
961 2 4 506 572 573 
962 2 4 508 507 574 
963 2 4 507 573 574 
964 2 4 509 508 575 
965 2 4 508 574 575 
966 2 4 510 509 576 
967 2 4 509 575 576 
968 2 4 511 510 577 
969 2 4 510 576 577 
970 2 4 524 453 512 
971 2 4 448 446 578 
972 2 4 525 448 578 
973 2 4 446 522 578 
974 2 4 517 499 529 
975 2 4 520 492 579 
976 2 4 492 566 579 
977 2 4 493 527 530 
978 2 4 515 457 539 
979 2 4 513 518 580 
980 2 4 501 500 565 
981 2 4 458 521 561 
982 2 4 524 512 566 
983 2 4 523 515 538 
984 2 4 323 410 412 
985 2 4 560 520 581 
986 2 4 521 491 559 
987 2 4 521 458 410 
988 2 4 529 459 517 
989 2 4 461 460 582 
990 2 4 528 440 526 
991 2 4 518 560 580 
992 2 4 561 521 559 
993 2 4 531 525 532 
994 2 4 527 531 530 
995 2 4 538 515 539 
996 2 4 511 577 566 
997 2 4 512 511 566 
998 2 4 578 522 533 
999 2 4 568 501 565 
1000 2 4 526 455 536 
1001 2 4 520 579 581 
1002 2 4 514 493 583 
1003 2 4 539 457 540 
1004 2 4 522 528 534 
1005 2 4 537 523 538 
1006 2 4 461 582 530 
1007 2 4 457 456 540 
1008 2 4 514 583 529 
1009 2 4 533 522 534 
1010 2 4 536 455 537 
1011 2 4 540 456 541 
1012 2 4 532 525 578 
1013 2 4 533 532 578 
1014 2 4 535 534 528 
1015 2 4 544 543 567 
1016 2 4 545 544 567 
1017 2 4 545 607 546 
1018 2 4 548 547 584 
1019 2 4 549 548 585 
1020 2 4 548 584 585 
1021 2 4 550 549 586 
1022 2 4 549 585 586 
1023 2 4 551 550 587 
1024 2 4 550 586 587 
1025 2 4 552 551 588 
1026 2 4 551 587 588 
1027 2 4 553 552 589 
1028 2 4 552 588 589 
1029 2 4 554 553 590 
1030 2 4 553 589 590 
1031 2 4 555 554 591 
1032 2 4 554 590 591 
1033 2 4 556 555 592 
1034 2 4 555 591 592 
1035 2 4 557 556 593 
1036 2 4 556 592 593 
1037 2 4 558 557 594 
1038 2 4 557 593 594 
1039 2 4 559 558 595 
1040 2 4 558 594 595 
1041 2 4 541 519 542 
1042 2 4 582 460 529 
1043 2 4 560 581 584 
1044 2 4 493 530 583 
1045 2 4 563 562 596 
1046 2 4 564 563 597 
1047 2 4 563 596 597 
1048 2 4 565 564 598 
1049 2 4 568 565 598 
1050 2 4 564 597 598 
1051 2 4 516 567 543 
1052 2 4 519 543 542 
1053 2 4 570 569 599 
1054 2 4 571 570 600 
1055 2 4 570 599 600 
1056 2 4 572 571 601 
1057 2 4 571 600 601 
1058 2 4 573 572 602 
1059 2 4 572 601 602 
1060 2 4 574 573 603 
1061 2 4 573 602 603 
1062 2 4 575 574 604 
1063 2 4 574 603 604 
1064 2 4 576 575 605 
1065 2 4 575 604 605 
1066 2 4 577 576 606 
1067 2 4 576 605 606 
1068 2 4 561 559 595 
1069 2 4 567 513 607 
1070 2 4 581 579 608 
1071 2 4 562 561 595 
1072 2 4 529 583 582 
1073 2 4 566 577 609 
1074 2 4 579 566 609 
1075 2 4 577 606 609 
1076 2 4 569 568 610 
1077 2 4 599 569 610 
1078 2 4 568 598 610 
1079 2 4 582 583 530 
1080 2 4 528 526 535 
1081 2 4 536 535 526 
1082 2 4 579 609 608 
1083 2 4 547 546 611 
1084 2 4 584 581 585 
1085 2 4 596 562 595 
1086 2 4 547 611 584 
1087 2 4 546 580 611 
1088 2 4 580 560 611 
1089 2 4 560 584 611 
1090 2 4 585 581 612 
1091 2 4 586 585 612 
1092 2 4 581 608 612 
1093 2 4 596 595 613 
1094 2 4 595 594 613 
1095 2 4 587 586 614 
1096 2 4 586 612 614 
1097 2 4 588 587 615 
1098 2 4 587 614 615 
1099 2 4 589 588 616 
1100 2 4 588 615 616 
1101 2 4 590 589 617 
1102 2 4 589 616 617 
1103 2 4 591 590 618 
1104 2 4 590 617 618 
1105 2 4 592 591 619 
1106 2 4 591 618 619 
1107 2 4 593 592 620 
1108 2 4 592 619 620 
1109 2 4 594 593 621 
1110 2 4 613 594 621 
1111 2 4 593 620 621 
1112 2 4 597 596 613 
1113 2 4 598 597 622 
1114 2 4 610 598 622 
1115 2 4 597 613 622 
1116 2 4 600 599 623 
1117 2 4 601 600 624 
1118 2 4 600 623 624 
1119 2 4 602 601 625 
1120 2 4 601 624 625 
1121 2 4 603 602 626 
1122 2 4 602 625 626 
1123 2 4 604 603 627 
1124 2 4 603 626 627 
1125 2 4 605 604 628 
1126 2 4 604 627 628 
1127 2 4 606 605 629 
1128 2 4 605 628 629 
1129 2 4 607 513 580 
1130 2 4 609 606 630 
1131 2 4 608 609 630 
1132 2 4 606 629 630 
1133 2 4 545 567 607 
1134 2 4 580 546 607 
1135 2 4 599 610 631 
1136 2 4 623 599 631 
1137 2 4 610 622 631 
1138 2 4 612 608 630 
1139 2 4 614 612 630 
1140 2 4 615 614 629 
1141 2 4 616 615 628 
1142 2 4 617 616 627 
1143 2 4 618 617 626 
1144 2 4 619 618 625 
1145 2 4 620 619 624 
1146 2 4 624 623 620 
1147 2 4 626 617 627 
1148 2 4 625 624 619 
1149 2 4 626 625 618 
1150 2 4 628 627 616 
1151 2 4 629 628 615 
1152 2 4 630 629 614 
1153 2 4 620 623 621 
1154 2 4 613 621 631 
1155 2 4 613 631 622 
1156 2 4 623 631 621 
