# Supplementary material for: Response of vertically-loaded pile in spatially-variable cement-treated soil
Source: PLoS One. 2022 Apr 13;17(4):e0266975. doi: 10.1371/journal.pone.0266975 (PMC9007371; doi:10.1371/journal.pone.0266975)
Supplement: S1 File — (ZIP) [file pone.0266975.s001.zip › S1_File/geosoil.gpo]

1************************************************************************************************************************

 PRE-PROCESSING INTERFACE PROGRAM

 PROGRAM LAST MODIFIED ON 31/12/2005

 model                                                                                                                                                                                                                                                     

 LINK NUMBER =      1


          TOTAL NUMBER OF VERTEX NODES.................=         631
          TOTAL NUMBER OF ELEMENTS.....................=        1156
          MAXIMUM NUMBER OF VERTEX NODES IN AN ELEMENT.=           3
          ELEMENT TYPE WITH MAXIMUM NUMBER OF NODES....=           2
          NUMBER OF DIMENSIONS IN PROBLEM..............=           2
          PLOTTING CODE................................=           0


          MAXIMUM VALUE OF VERTEX NODE NUMBER..........=         631
          MAXIMUM VALUE OF ELEMENT NUMBER..............=        1156


 ARRAY STORE - USED IN GEOMETRY PROGRAM      814415/  2561469747

************************************************************************************************************************

          MAX NUMBER OF DISPLACEMENT NODES ALONG SIDE..=           0
          MAX NUMBER OF PORE-PRESSURE NODES ALONG SIDE.=           0
          NUMBER OF CURVED SIDES (DISPLACEMENT)........=           0
          NUMBER OF CURVED SIDES (PORE-PRESSURE).......=           0

************************************************************************************************************************


          CO-ORDINATES OF VERTEX NODES

   NODE     X         Y         Z

     1     0.000     0.000
     2     0.900     0.000
     3     0.900    -5.000
     4     0.000    -5.000
     5     0.225     0.000
     6     0.450     0.000
     7     0.675     0.000
     8     0.900    -0.250
     9     0.900    -0.500
    10     0.900    -0.750
    11     0.900    -1.000
    12     0.900    -1.250
    13     0.900    -1.500
    14     0.900    -1.750
    15     0.900    -2.000
    16     0.900    -2.250
    17     0.900    -2.500
    18     0.900    -2.750
    19     0.900    -3.000
    20     0.900    -3.250
    21     0.900    -3.500
    22     0.900    -3.750
    23     0.900    -4.000
    24     0.900    -4.250
    25     0.900    -4.500
    26     0.900    -4.750
    27     0.674    -5.000
    28     0.450    -5.000
    29     0.225    -5.000
    30     0.000    -4.750
    31     0.000    -4.500
    32     0.000    -4.250
    33     0.000    -4.000
    34     0.000    -3.750
    35     0.000    -3.500
    36     0.000    -3.250
    37     0.000    -3.000
    38     0.000    -2.750
    39     0.000    -2.500
    40     0.000    -2.250
    41     0.000    -2.000
    42     0.000    -1.750
    43     0.000    -1.500
    44     0.000    -1.250
    45     0.000    -1.000
    46     0.000    -0.750
    47     0.000    -0.500
    48     0.000    -0.250
    49     0.322    -0.217
    50     0.578    -0.217
    51     0.698    -0.408
    52     0.677    -0.629
    53     0.675    -0.874
    54     0.675    -1.124
    55     0.676    -1.375
    56     0.676    -1.625
    57     0.676    -1.875
    58     0.676    -2.125
    59     0.676    -2.375
    60     0.676    -2.625
    61     0.676    -2.875
    62     0.676    -3.125
    63     0.676    -3.375
    64     0.676    -3.625
    65     0.675    -3.875
    66     0.675    -4.125
    67     0.677    -4.370
    68     0.698    -4.591
    69     0.578    -4.782
    70     0.322    -4.782
    71     0.203    -4.591
    72     0.224    -4.370
    73     0.226    -4.125
    74     0.226    -3.875
    75     0.226    -3.625
    76     0.226    -3.375
    77     0.226    -3.125
    78     0.226    -2.875
    79     0.226    -2.625
    80     0.226    -2.375
    81     0.226    -2.125
    82     0.226    -1.875
    83     0.226    -1.625
    84     0.226    -1.374
    85     0.226    -1.124
    86     0.226    -0.874
    87     0.224    -0.629
    88     0.203    -0.408
    89     0.450    -0.466
    90     0.451    -0.743
    91     0.451    -0.998
    92     0.451    -1.249
    93     0.451    -1.499
    94     0.451    -1.750
    95     0.451    -2.000
    96     0.451    -2.250
    97     0.451    -2.500
    98     0.451    -2.750
    99     0.451    -3.000
   100     0.451    -3.250
   101     0.451    -3.500
   102     0.451    -3.750
   103     0.451    -4.001
   104     0.450    -4.256
   105     0.450    -4.533
   106     3.000     0.000
   107     3.000   -10.000
   108     0.000   -10.000
   109     1.163     0.000
   110     1.425     0.000
   111     1.688     0.000
   112     1.950     0.000
   113     2.212     0.000
   114     2.475     0.000
   115     2.737     0.000
   116     3.000    -0.250
   117     3.000    -0.500
   118     3.000    -0.750
   119     3.000    -1.000
   120     3.000    -1.250
   121     3.000    -1.500
   122     3.000    -1.750
   123     3.000    -2.000
   124     3.000    -2.250
   125     3.000    -2.500
   126     3.000    -2.750
   127     3.000    -3.000
   128     3.000    -3.250
   129     3.000    -3.500
   130     3.000    -3.750
   131     3.000    -4.000
   132     3.000    -4.250
   133     3.000    -4.500
   134     3.000    -4.750
   135     3.000    -5.000
   136     3.000    -5.250
   137     3.000    -5.500
   138     3.000    -5.750
   139     3.000    -6.000
   140     3.000    -6.250
   141     3.000    -6.500
   142     3.000    -6.750
   143     3.000    -7.000
   144     3.000    -7.250
   145     3.000    -7.500
   146     3.000    -7.750
   147     3.000    -8.000
   148     3.000    -8.250
   149     3.000    -8.500
   150     3.000    -8.750
   151     3.000    -9.000
   152     3.000    -9.250
   153     3.000    -9.500
   154     3.000    -9.750
   155     2.748   -10.000
   156     2.499   -10.000
   157     2.250   -10.000
   158     1.998   -10.000
   159     1.749   -10.000
   160     1.500   -10.000
   161     1.248   -10.000
   162     0.999   -10.000
   163     0.750   -10.000
   164     0.498   -10.000
   165     0.249   -10.000
   166     0.000    -9.750
   167     0.000    -9.500
   168     0.000    -9.250
   169     0.000    -9.000
   170     0.000    -8.750
   171     0.000    -8.500
   172     0.000    -8.250
   173     0.000    -8.000
   174     0.000    -7.750
   175     0.000    -7.500
   176     0.000    -7.250
   177     0.000    -7.000
   178     0.000    -6.750
   179     0.000    -6.500
   180     0.000    -6.250
   181     0.000    -6.000
   182     0.000    -5.750
   183     0.000    -5.500
   184     0.000    -5.250
   185     1.327    -0.207
   186     1.556    -0.222
   187     1.809    -0.219
   188     2.059    -0.212
   189     2.306    -0.210
   190     2.545    -0.217
   191     2.776    -0.230
   192     2.800    -0.472
   193     2.812    -0.720
   194     2.817    -0.968
   195     2.821    -1.218
   196     2.823    -1.469
   197     2.823    -1.720
   198     2.823    -1.970
   199     2.822    -2.220
   200     2.822    -2.470
   201     2.823    -2.720
   202     2.823    -2.970
   203     2.823    -3.220
   204     2.823    -3.470
   205     2.823    -3.720
   206     2.823    -3.970
   207     2.824    -4.219
   208     2.825    -4.469
   209     2.826    -4.718
   210     2.826    -4.967
   211     2.826    -5.217
   212     2.825    -5.467
   213     2.825    -5.717
   214     2.825    -5.967
   215     2.826    -6.217
   216     2.826    -6.467
   217     2.826    -6.718
   218     2.826    -6.968
   219     2.826    -7.218
   220     2.826    -7.468
   221     2.826    -7.718
   222     2.826    -7.967
   223     2.827    -8.217
   224     2.828    -8.465
   225     2.825    -8.715
   226     2.817    -8.961
   227     2.807    -9.199
   228     2.814    -9.429
   229     2.808    -9.679
   230     2.584    -9.777
   231     2.345    -9.786
   232     2.098    -9.789
   233     1.847    -9.793
   234     1.595    -9.795
   235     1.346    -9.798
   236     1.101    -9.803
   237     0.860    -9.812
   238     0.648    -9.842
   239     0.450    -9.796
   240     0.225    -9.773
   241     0.216    -9.536
   242     0.208    -9.294
   243     0.203    -9.049
   244     0.201    -8.801
   245     0.201    -8.553
   246     0.201    -8.304
   247     0.201    -8.054
   248     0.201    -7.804
   249     0.201    -7.554
   250     0.202    -7.304
   251     0.202    -7.054
   252     0.202    -6.805
   253     0.202    -6.556
   254     0.200    -6.309
   255     0.195    -6.066
   256     0.182    -5.830
   257     0.184    -5.584
   258     0.192    -5.337
   259     0.797    -5.214
   260     0.367    -5.204
   261     1.127    -0.341
   262     1.121    -0.867
   263     1.120    -1.372
   264     1.123    -1.872
   265     1.125    -2.371
   266     1.126    -2.870
   267     1.127    -3.371
   268     1.128    -3.874
   269     1.127    -4.386
   270     1.099    -4.909
   271     1.119    -1.120
   272     0.571    -5.223
   273     1.034    -5.171
   274     1.130    -0.606
   275     1.122    -1.622
   276     1.125    -2.121
   277     1.126    -2.620
   278     1.127    -3.120
   279     1.128    -3.622
   280     1.129    -4.129
   281     1.119    -4.646
   282     0.677    -5.452
   283     1.350    -1.987
   284     1.670    -0.439
   285     1.918    -0.437
   286     2.155    -0.415
   287     2.382    -0.421
   288     2.591    -0.447
   289     2.616    -0.689
   290     2.625    -0.933
   291     2.636    -1.182
   292     2.641    -1.434
   293     2.639    -1.685
   294     2.637    -1.935
   295     2.637    -2.185
   296     2.637    -2.434
   297     2.637    -2.684
   298     2.637    -2.934
   299     2.638    -3.184
   300     2.638    -3.434
   301     2.638    -3.684
   302     2.639    -3.933
   303     2.641    -4.182
   304     2.644    -4.430
   305     2.646    -4.677
   306     2.649    -4.925
   307     2.649    -5.175
   308     2.647    -5.424
   309     2.646    -5.674
   310     2.646    -5.925
   311     2.647    -6.175
   312     2.647    -6.426
   313     2.648    -6.676
   314     2.648    -6.926
   315     2.648    -7.177
   316     2.648    -7.427
   317     2.648    -7.677
   318     2.648    -7.926
   319     2.649    -8.174
   320     2.652    -8.418
   321     2.652    -8.660
   322     2.636    -8.903
   323     2.606    -9.140
   324     2.603    -9.366
   325     2.648    -9.566
   326     2.444    -9.562
   327     0.417    -5.451
   328     2.207    -9.566
   329     1.952    -9.580
   330     1.698    -9.587
   331     1.446    -9.590
   332     1.200    -9.597
   333     0.960    -9.616
   334     0.688    -9.631
   335     0.442    -9.575
   336     1.346    -1.739
   337     0.423    -9.341
   338     0.411    -9.104
   339     0.403    -8.860
   340     0.403    -8.615
   341     0.403    -8.367
   342     0.404    -8.118
   343     0.404    -7.869
   344     0.405    -7.619
   345     0.405    -7.370
   346     0.405    -7.120
   347     0.406    -6.870
   348     0.406    -6.620
   349     0.406    -6.372
   350     0.400    -6.127
   351     0.384    -5.893
   352     0.347    -5.685
   353     1.337    -0.989
   354     1.383    -0.455
   355     1.354    -2.485
   356     1.355    -3.235
   357     1.355    -2.984
   358     1.341    -0.735
   359     1.355    -2.733
   360     1.358    -3.997
   361     1.353    -2.234
   362     1.350    -4.531
   363     1.357    -3.740
   364     1.359    -4.261
   365     1.267    -5.090
   366     1.341    -1.490
   367     0.926    -5.422
   368     1.177    -5.361
   369     1.356    -3.485
   370     1.324    -4.809
   371     1.337    -1.239
   372     1.072    -5.617
   373     1.582    -2.589
   374     2.037    -0.635
   375     2.239    -0.596
   376     2.417    -0.653
   377     2.421    -0.890
   378     2.442    -1.136
   379     2.452    -1.389
   380     2.445    -1.639
   381     2.442    -1.889
   382     2.441    -2.139
   383     2.441    -2.389
   384     2.442    -2.638
   385     2.442    -2.888
   386     2.442    -3.138
   387     2.442    -3.388
   388     2.442    -3.638
   389     2.444    -3.888
   390     2.448    -4.136
   391     2.454    -4.382
   392     2.459    -4.627
   393     2.465    -4.869
   394     2.470    -5.117
   395     2.462    -5.366
   396     2.459    -5.616
   397     2.462    -5.869
   398     2.462    -6.120
   399     2.463    -6.371
   400     2.463    -6.622
   401     2.464    -6.872
   402     2.463    -7.122
   403     2.463    -7.372
   404     2.463    -7.622
   405     2.463    -7.872
   406     2.464    -8.119
   407     2.468    -8.359
   408     2.479    -8.587
   409     2.466    -8.819
   410     2.413    -9.047
   411     1.552    -1.353
   412     2.355    -9.313
   413     2.067    -9.358
   414     1.808    -9.373
   415     1.554    -9.379
   416     1.303    -9.382
   417     1.060    -9.398
   418     0.845    -9.446
   419     1.584    -3.090
   420     0.644    -9.392
   421     1.575    -1.844
   422     0.627    -9.164
   423     0.606    -8.928
   424     0.608    -8.689
   425     0.607    -8.443
   426     0.607    -8.194
   427     0.609    -7.946
   428     0.610    -7.697
   429     0.610    -7.448
   430     0.611    -7.199
   431     0.612    -6.949
   432     0.614    -6.698
   433     0.617    -6.446
   434     0.614    -6.194
   435     0.599    -5.937
   436     1.565    -4.687
   437     1.549    -1.103
   438     1.425    -5.287
   439     1.556    -0.858
   440     1.583    -2.837
   441     1.585    -3.593
   442     1.590    -4.394
   443     1.509    -4.992
   444     1.588    -4.115
   445     1.564    -1.597
   446     1.580    -2.339
   447     1.584    -3.339
   448     1.578    -2.089
   449     0.552    -5.687
   450     1.547    -0.633
   451     1.779    -0.687
   452     1.321    -5.562
   453     0.802    -5.708
   454     1.586    -3.849
   455     1.808    -3.182
   456     1.815    -4.217
   457     1.810    -3.946
   458     2.168    -9.127
   459     2.193    -0.832
   460     2.237    -1.080
   461     2.264    -1.331
   462     2.240    -1.578
   463     2.235    -1.829
   464     2.235    -2.080
   465     2.235    -2.330
   466     2.236    -2.580
   467     2.236    -2.830
   468     2.236    -3.080
   469     2.237    -3.330
   470     2.237    -3.581
   471     2.238    -3.832
   472     2.243    -4.081
   473     2.256    -4.324
   474     2.263    -4.569
   475     2.269    -4.802
   476     2.290    -5.042
   477     2.275    -5.288
   478     2.265    -5.541
   479     2.272    -5.798
   480     2.271    -6.050
   481     2.271    -6.300
   482     2.272    -6.552
   483     2.273    -6.802
   484     2.272    -7.052
   485     2.272    -7.301
   486     2.272    -7.551
   487     2.271    -7.801
   488     2.270    -8.049
   489     2.272    -8.293
   490     2.285    -8.520
   491     2.317    -8.712
   492     1.220    -5.819
   493     1.767    -1.451
   494     1.918    -9.153
   495     1.669    -9.166
   496     1.418    -9.168
   497     1.161    -9.167
   498     0.886    -9.212
   499     1.763    -0.964
   500     0.800    -9.002
   501     0.816    -8.779
   502     0.812    -8.532
   503     0.811    -8.283
   504     0.814    -8.035
   505     0.817    -7.788
   506     0.818    -7.540
   507     0.819    -7.292
   508     0.820    -7.043
   509     0.823    -6.793
   510     0.828    -6.539
   511     0.835    -6.277
   512     0.819    -6.014
   513     1.685    -5.201
   514     1.750    -1.203
   515     1.808    -3.686
   516     1.754    -4.861
   517     1.954    -0.841
   518     1.562    -5.502
   519     1.832    -4.525
   520     1.466    -5.771
   521     2.246    -8.901
   522     1.805    -2.431
   523     1.807    -3.431
   524     0.996    -5.850
   525     1.801    -1.932
   526     1.806    -2.930
   527     1.794    -1.683
   528     1.805    -2.678
   529     1.987    -1.067
   530     2.023    -1.493
   531     2.018    -1.755
   532     2.019    -2.008
   533     2.021    -2.259
   534     2.021    -2.508
   535     2.022    -2.758
   536     2.022    -3.008
   537     2.023    -3.259
   538     2.023    -3.510
   539     2.024    -3.764
   540     2.027    -4.019
   541     2.037    -4.271
   542     2.075    -4.491
   543     2.021    -4.746
   544     2.115    -4.958
   545     2.097    -5.178
   546     2.052    -5.446
   547     2.082    -5.715
   548     2.074    -5.965
   549     2.072    -6.214
   550     2.076    -6.466
   551     2.076    -6.716
   552     2.075    -6.965
   553     2.074    -7.214
   554     2.074    -7.463
   555     2.072    -7.712
   556     2.070    -7.962
   557     2.067    -8.214
   558     2.074    -8.464
   559     2.119    -8.699
   560     1.697    -5.711
   561     2.015    -8.919
   562     1.786    -8.946
   563     1.545    -8.963
   564     1.301    -8.950
   565     1.036    -8.924
   566     1.079    -6.093
   567     1.914    -5.031
   568     1.018    -8.635
   569     1.014    -8.380
   570     1.020    -8.135
   571     1.025    -7.890
   572     1.028    -7.644
   573     1.030    -7.397
   574     1.031    -7.150
   575     1.033    -6.902
   576     1.038    -6.650
   577     1.049    -6.389
   578     1.800    -2.178
   579     1.355    -6.015
   580     1.791    -5.461
   581     1.633    -5.989
   582     2.096    -1.252
   583     1.918    -1.296
   584     1.873    -5.865
   585     1.864    -6.112
   586     1.874    -6.368
   587     1.874    -6.618
   588     1.873    -6.866
   589     1.871    -7.113
   590     1.870    -7.360
   591     1.869    -7.608
   592     1.866    -7.858
   593     1.861    -8.112
   594     1.856    -8.377
   595     1.877    -8.669
   596     1.663    -8.768
   597     1.456    -8.755
   598     1.229    -8.721
   599     1.225    -8.240
   600     1.233    -8.000
   601     1.238    -7.756
   602     1.240    -7.510
   603     1.242    -7.264
   604     1.244    -7.018
   605     1.247    -6.771
   606     1.254    -6.521
   607     1.904    -5.265
   608     1.482    -6.187
   609     1.271    -6.267
   610     1.211    -8.479
   611     1.899    -5.638
   612     1.673    -6.265
   613     1.625    -8.529
   614     1.671    -6.512
   615     1.667    -6.757
   616     1.664    -7.003
   617     1.663    -7.249
   618     1.661    -7.495
   619     1.659    -7.743
   620     1.655    -7.993
   621     1.647    -8.249
   622     1.393    -8.566
   623     1.441    -8.117
   624     1.447    -7.872
   625     1.450    -7.626
   626     1.452    -7.380
   627     1.453    -7.134
   628     1.456    -6.888
   629     1.460    -6.644
   630     1.468    -6.404
   631     1.428    -8.357

 IRNFR =           0

 ELEMENT TYPE  MAT    1     2     3     4     5     6     7     8

           1             2           1           5           1          48           0           0           0
           2             2           1           6           5          49           0           0           0
           3             2           1           7           6          50           0           0           0
           4             2           1           6          49          50           0           0           0
           5             2           1           2           7           8           0           0           0
           6             2           1           9           8          51           0           0           0
           7             2           1          10           9          52           0           0           0
           8             2           1           9          51          52           0           0           0
           9             2           1          11          10          53           0           0           0
          10             2           1          10          52          53           0           0           0
          11             2           1          12          11          54           0           0           0
          12             2           1          11          53          54           0           0           0
          13             2           1          13          12          55           0           0           0
          14             2           1          12          54          55           0           0           0
          15             2           1          14          13          56           0           0           0
          16             2           1          13          55          56           0           0           0
          17             2           1          15          14          57           0           0           0
          18             2           1          14          56          57           0           0           0
          19             2           1          16          15          58           0           0           0
          20             2           1          15          57          58           0           0           0
          21             2           1          17          16          59           0           0           0
          22             2           1          16          58          59           0           0           0
          23             2           1          18          17          60           0           0           0
          24             2           1          17          59          60           0           0           0
          25             2           1          19          18          61           0           0           0
          26             2           1          18          60          61           0           0           0
          27             2           1          20          19          62           0           0           0
          28             2           1          19          61          62           0           0           0
          29             2           1          21          20          63           0           0           0
          30             2           1          20          62          63           0           0           0
          31             2           1          22          21          64           0           0           0
          32             2           1          21          63          64           0           0           0
          33             2           1          23          22          65           0           0           0
          34             2           1          22          64          65           0           0           0
          35             2           1          24          23          66           0           0           0
          36             2           1          23          65          66           0           0           0
          37             2           1          25          24          67           0           0           0
          38             2           1          24          66          67           0           0           0
          39             2           1          26          25          68           0           0           0
          40             2           1          25          67          68           0           0           0
          41             2           1           3          26          27           0           0           0
          42             2           1          28          27          69           0           0           0
          43             2           1          29          28          70           0           0           0
          44             2           1          28          69          70           0           0           0
          45             2           1           4          29          30           0           0           0
          46             2           1          31          30          71           0           0           0
          47             2           1          32          31          72           0           0           0
          48             2           1          31          71          72           0           0           0
          49             2           1          33          32          73           0           0           0
          50             2           1          32          72          73           0           0           0
          51             2           1          34          33          74           0           0           0
          52             2           1          33          73          74           0           0           0
          53             2           1          35          34          75           0           0           0
          54             2           1          34          74          75           0           0           0
          55             2           1          36          35          76           0           0           0
          56             2           1          35          75          76           0           0           0
          57             2           1          37          36          77           0           0           0
          58             2           1          36          76          77           0           0           0
          59             2           1          38          37          78           0           0           0
          60             2           1          37          77          78           0           0           0
          61             2           1          39          38          79           0           0           0
          62             2           1          38          78          79           0           0           0
          63             2           1          40          39          80           0           0           0
          64             2           1          39          79          80           0           0           0
          65             2           1          41          40          81           0           0           0
          66             2           1          40          80          81           0           0           0
          67             2           1          42          41          82           0           0           0
          68             2           1          41          81          82           0           0           0
          69             2           1          43          42          83           0           0           0
          70             2           1          42          82          83           0           0           0
          71             2           1          44          43          84           0           0           0
          72             2           1          43          83          84           0           0           0
          73             2           1          45          44          85           0           0           0
          74             2           1          44          84          85           0           0           0
          75             2           1          46          45          86           0           0           0
          76             2           1          45          85          86           0           0           0
          77             2           1          47          46          87           0           0           0
          78             2           1          46          86          87           0           0           0
          79             2           1           5          48          49           0           0           0
          80             2           1          51           8          50           0           0           0
          81             2           1          27          26          69           0           0           0
          82             2           1          26          68          69           0           0           0
          83             2           1          30          29          70           0           0           0
          84             2           1          71          30          70           0           0           0
          85             2           1          48          47          88           0           0           0
          86             2           1           8           7          50           0           0           0
          87             2           1          48          88          49           0           0           0
          88             2           1          88          47          87           0           0           0
          89             2           1          51          50          89           0           0           0
          90             2           1          50          49          89           0           0           0
          91             2           1          52          51          89           0           0           0
          92             2           1          53          52          90           0           0           0
          93             2           1          54          53          91           0           0           0
          94             2           1          53          90          91           0           0           0
          95             2           1          55          54          92           0           0           0
          96             2           1          54          91          92           0           0           0
          97             2           1          56          55          93           0           0           0
          98             2           1          55          92          93           0           0           0
          99             2           1          57          56          94           0           0           0
         100             2           1          56          93          94           0           0           0
         101             2           1          58          57          95           0           0           0
         102             2           1          57          94          95           0           0           0
         103             2           1          59          58          96           0           0           0
         104             2           1          58          95          96           0           0           0
         105             2           1          60          59          97           0           0           0
         106             2           1          59          96          97           0           0           0
         107             2           1          61          60          98           0           0           0
         108             2           1          60          97          98           0           0           0
         109             2           1          62          61          99           0           0           0
         110             2           1          61          98          99           0           0           0
         111             2           1          63          62         100           0           0           0
         112             2           1          62          99         100           0           0           0
         113             2           1          64          63         101           0           0           0
         114             2           1          63         100         101           0           0           0
         115             2           1          65          64         102           0           0           0
         116             2           1          64         101         102           0           0           0
         117             2           1          66          65         103           0           0           0
         118             2           1          65         102         103           0           0           0
         119             2           1          67          66         104           0           0           0
         120             2           1          66         103         104           0           0           0
         121             2           1          68          67         105           0           0           0
         122             2           1          67         104         105           0           0           0
         123             2           1          69          68         105           0           0           0
         124             2           1          71          70         105           0           0           0
         125             2           1          72          71         105           0           0           0
         126             2           1          73          72         104           0           0           0
         127             2           1          74          73         103           0           0           0
         128             2           1          75          74         102           0           0           0
         129             2           1          76          75         101           0           0           0
         130             2           1          77          76         100           0           0           0
         131             2           1          78          77          99           0           0           0
         132             2           1          79          78          98           0           0           0
         133             2           1          80          79          97           0           0           0
         134             2           1          81          80          96           0           0           0
         135             2           1          82          81          95           0           0           0
         136             2           1          83          82          94           0           0           0
         137             2           1          84          83          93           0           0           0
         138             2           1          85          84          92           0           0           0
         139             2           1          86          85          91           0           0           0
         140             2           1          87          86          90           0           0           0
         141             2           1          49          88          89           0           0           0
         142             2           1         101          75         102           0           0           0
         143             2           1          90          52          89           0           0           0
         144             2           1         102          74         103           0           0           0
         145             2           1          96          80          97           0           0           0
         146             2           1          97          79          98           0           0           0
         147             2           1          73         104         103           0           0           0
         148             2           1          70          69         105           0           0           0
         149             2           1          98          78          99           0           0           0
         150             2           1          72         105         104           0           0           0
         151             2           1          88          87          89           0           0           0
         152             2           1          76         101         100           0           0           0
         153             2           1          77         100          99           0           0           0
         154             2           1          81          96          95           0           0           0
         155             2           1          82          95          94           0           0           0
         156             2           1          83          94          93           0           0           0
         157             2           1          84          93          92           0           0           0
         158             2           1          85          92          91           0           0           0
         159             2           1          86          91          90           0           0           0
         160             2           1          87          90          89           0           0           0
         161             2           4         109           2           8           0           0           0
         162             2           4         110         109         185           0           0           0
         163             2           4         111         110         186           0           0           0
         164             2           4         110         185         186           0           0           0
         165             2           4         112         111         187           0           0           0
         166             2           4         111         186         187           0           0           0
         167             2           4         113         112         188           0           0           0
         168             2           4         112         187         188           0           0           0
         169             2           4         114         113         189           0           0           0
         170             2           4         113         188         189           0           0           0
         171             2           4         115         114         190           0           0           0
         172             2           4         114         189         190           0           0           0
         173             2           4         106         115         191           0           0           0
         174             2           4         116         106         191           0           0           0
         175             2           4         115         190         191           0           0           0
         176             2           4         117         116         192           0           0           0
         177             2           4         116         191         192           0           0           0
         178             2           4         118         117         193           0           0           0
         179             2           4         117         192         193           0           0           0
         180             2           4         119         118         194           0           0           0
         181             2           4         118         193         194           0           0           0
         182             2           4         120         119         195           0           0           0
         183             2           4         119         194         195           0           0           0
         184             2           4         121         120         196           0           0           0
         185             2           4         120         195         196           0           0           0
         186             2           4         122         121         197           0           0           0
         187             2           4         121         196         197           0           0           0
         188             2           4         123         122         198           0           0           0
         189             2           4         122         197         198           0           0           0
         190             2           4         124         123         199           0           0           0
         191             2           4         123         198         199           0           0           0
         192             2           4         125         124         200           0           0           0
         193             2           4         124         199         200           0           0           0
         194             2           4         126         125         201           0           0           0
         195             2           4         125         200         201           0           0           0
         196             2           4         127         126         202           0           0           0
         197             2           4         126         201         202           0           0           0
         198             2           4         128         127         203           0           0           0
         199             2           4         127         202         203           0           0           0
         200             2           4         129         128         204           0           0           0
         201             2           4         128         203         204           0           0           0
         202             2           4         130         129         205           0           0           0
         203             2           4         129         204         205           0           0           0
         204             2           4         131         130         206           0           0           0
         205             2           4         130         205         206           0           0           0
         206             2           4         132         131         207           0           0           0
         207             2           4         131         206         207           0           0           0
         208             2           4         133         132         208           0           0           0
         209             2           4         132         207         208           0           0           0
         210             2           4         134         133         209           0           0           0
         211             2           4         133         208         209           0           0           0
         212             2           4         135         134         210           0           0           0
         213             2           4         134         209         210           0           0           0
         214             2           4         136         135         211           0           0           0
         215             2           4         135         210         211           0           0           0
         216             2           4         137         136         212           0           0           0
         217             2           4         136         211         212           0           0           0
         218             2           4         138         137         213           0           0           0
         219             2           4         137         212         213           0           0           0
         220             2           4         139         138         214           0           0           0
         221             2           4         138         213         214           0           0           0
         222             2           4         140         139         215           0           0           0
         223             2           4         139         214         215           0           0           0
         224             2           4         141         140         216           0           0           0
         225             2           4         140         215         216           0           0           0
         226             2           4         142         141         217           0           0           0
         227             2           4         141         216         217           0           0           0
         228             2           4         143         142         218           0           0           0
         229             2           4         142         217         218           0           0           0
         230             2           4         144         143         219           0           0           0
         231             2           4         143         218         219           0           0           0
         232             2           4         145         144         220           0           0           0
         233             2           4         144         219         220           0           0           0
         234             2           4         146         145         221           0           0           0
         235             2           4         145         220         221           0           0           0
         236             2           4         147         146         222           0           0           0
         237             2           4         146         221         222           0           0           0
         238             2           4         148         147         223           0           0           0
         239             2           4         147         222         223           0           0           0
         240             2           4         149         148         224           0           0           0
         241             2           4         148         223         224           0           0           0
         242             2           4         150         149         225           0           0           0
         243             2           4         149         224         225           0           0           0
         244             2           4         151         150         226           0           0           0
         245             2           4         150         225         226           0           0           0
         246             2           4         152         151         227           0           0           0
         247             2           4         151         226         227           0           0           0
         248             2           4         153         152         228           0           0           0
         249             2           4         152         227         228           0           0           0
         250             2           4         154         153         229           0           0           0
         251             2           4         153         228         229           0           0           0
         252             2           4         107         154         155           0           0           0
         253             2           4         156         155         230           0           0           0
         254             2           4         157         156         231           0           0           0
         255             2           4         156         230         231           0           0           0
         256             2           4         158         157         232           0           0           0
         257             2           4         157         231         232           0           0           0
         258             2           4         159         158         233           0           0           0
         259             2           4         158         232         233           0           0           0
         260             2           4         160         159         234           0           0           0
         261             2           4         159         233         234           0           0           0
         262             2           4         161         160         235           0           0           0
         263             2           4         160         234         235           0           0           0
         264             2           4         162         161         236           0           0           0
         265             2           4         161         235         236           0           0           0
         266             2           4         163         162         237           0           0           0
         267             2           4         162         236         237           0           0           0
         268             2           4         164         163         238           0           0           0
         269             2           4         163         237         238           0           0           0
         270             2           4         165         164         239           0           0           0
         271             2           4         164         238         239           0           0           0
         272             2           4         108         165         240           0           0           0
         273             2           4         166         108         240           0           0           0
         274             2           4         165         239         240           0           0           0
         275             2           4         167         166         241           0           0           0
         276             2           4         166         240         241           0           0           0
         277             2           4         168         167         242           0           0           0
         278             2           4         167         241         242           0           0           0
         279             2           4         169         168         243           0           0           0
         280             2           4         168         242         243           0           0           0
         281             2           4         170         169         244           0           0           0
         282             2           4         169         243         244           0           0           0
         283             2           4         171         170         245           0           0           0
         284             2           4         170         244         245           0           0           0
         285             2           4         172         171         246           0           0           0
         286             2           4         171         245         246           0           0           0
         287             2           4         173         172         247           0           0           0
         288             2           4         172         246         247           0           0           0
         289             2           4         174         173         248           0           0           0
         290             2           4         173         247         248           0           0           0
         291             2           4         175         174         249           0           0           0
         292             2           4         174         248         249           0           0           0
         293             2           4         176         175         250           0           0           0
         294             2           4         175         249         250           0           0           0
         295             2           4         177         176         251           0           0           0
         296             2           4         176         250         251           0           0           0
         297             2           4         178         177         252           0           0           0
         298             2           4         177         251         252           0           0           0
         299             2           4         179         178         253           0           0           0
         300             2           4         178         252         253           0           0           0
         301             2           4         180         179         254           0           0           0
         302             2           4         179         253         254           0           0           0
         303             2           4         181         180         255           0           0           0
         304             2           4         180         254         255           0           0           0
         305             2           4         182         181         256           0           0           0
         306             2           4         181         255         256           0           0           0
         307             2           4         183         182         257           0           0           0
         308             2           4         182         256         257           0           0           0
         309             2           4         184         183         258           0           0           0
         310             2           4         183         257         258           0           0           0
         311             2           4           4         184          29           0           0           0
         312             2           4           3          27         259           0           0           0
         313             2           4          28          29         260           0           0           0
         314             2           4           8           9         261           0           0           0
         315             2           4          10          11         262           0           0           0
         316             2           4          12          13         263           0           0           0
         317             2           4          14          15         264           0           0           0
         318             2           4          16          17         265           0           0           0
         319             2           4          18          19         266           0           0           0
         320             2           4          20          21         267           0           0           0
         321             2           4          22          23         268           0           0           0
         322             2           4          24          25         269           0           0           0
         323             2           4          26           3         270           0           0           0
         324             2           4         185         109         261           0           0           0
         325             2           4         155         154         229           0           0           0
         326             2           4         262          11         271           0           0           0
         327             2           4          11          12         271           0           0           0
         328             2           4         230         155         229           0           0           0
         329             2           4          29         184         258           0           0           0
         330             2           4         260          29         258           0           0           0
         331             2           4         259          27         272           0           0           0
         332             2           4          27          28         272           0           0           0
         333             2           4          28         260         272           0           0           0
         334             2           4           8         261         109           0           0           0
         335             2           4           3         259         273           0           0           0
         336             2           4           9          10         274           0           0           0
         337             2           4          12         263         271           0           0           0
         338             2           4          13          14         275           0           0           0
         339             2           4          15          16         276           0           0           0
         340             2           4          17          18         277           0           0           0
         341             2           4          19          20         278           0           0           0
         342             2           4          21          22         279           0           0           0
         343             2           4          23          24         280           0           0           0
         344             2           4          25          26         281           0           0           0
         345             2           4           3         273         270           0           0           0
         346             2           4         263          13         275           0           0           0
         347             2           4         264          15         276           0           0           0
         348             2           4         265          17         277           0           0           0
         349             2           4         266          19         278           0           0           0
         350             2           4         267          21         279           0           0           0
         351             2           4         268          23         280           0           0           0
         352             2           4         269          25         281           0           0           0
         353             2           4         281          26         270           0           0           0
         354             2           4         280          24         269           0           0           0
         355             2           4         279          22         268           0           0           0
         356             2           4         276          16         265           0           0           0
         357             2           4         278          20         267           0           0           0
         358             2           4         277          18         266           0           0           0
         359             2           4         274          10         262           0           0           0
         360             2           4           9         274         261           0           0           0
         361             2           4         275          14         264           0           0           0
         362             2           4         259         272         282           0           0           0
         363             2           4         264         276         283           0           0           0
         364             2           4         187         186         284           0           0           0
         365             2           4         188         187         285           0           0           0
         366             2           4         187         284         285           0           0           0
         367             2           4         189         188         286           0           0           0
         368             2           4         188         285         286           0           0           0
         369             2           4         190         189         287           0           0           0
         370             2           4         189         286         287           0           0           0
         371             2           4         191         190         288           0           0           0
         372             2           4         192         191         288           0           0           0
         373             2           4         190         287         288           0           0           0
         374             2           4         193         192         289           0           0           0
         375             2           4         192         288         289           0           0           0
         376             2           4         194         193         290           0           0           0
         377             2           4         193         289         290           0           0           0
         378             2           4         195         194         291           0           0           0
         379             2           4         194         290         291           0           0           0
         380             2           4         196         195         292           0           0           0
         381             2           4         195         291         292           0           0           0
         382             2           4         197         196         293           0           0           0
         383             2           4         196         292         293           0           0           0
         384             2           4         198         197         294           0           0           0
         385             2           4         197         293         294           0           0           0
         386             2           4         199         198         295           0           0           0
         387             2           4         198         294         295           0           0           0
         388             2           4         200         199         296           0           0           0
         389             2           4         199         295         296           0           0           0
         390             2           4         201         200         297           0           0           0
         391             2           4         200         296         297           0           0           0
         392             2           4         202         201         298           0           0           0
         393             2           4         201         297         298           0           0           0
         394             2           4         203         202         299           0           0           0
         395             2           4         202         298         299           0           0           0
         396             2           4         204         203         300           0           0           0
         397             2           4         203         299         300           0           0           0
         398             2           4         205         204         301           0           0           0
         399             2           4         204         300         301           0           0           0
         400             2           4         206         205         302           0           0           0
         401             2           4         205         301         302           0           0           0
         402             2           4         207         206         303           0           0           0
         403             2           4         206         302         303           0           0           0
         404             2           4         208         207         304           0           0           0
         405             2           4         207         303         304           0           0           0
         406             2           4         209         208         305           0           0           0
         407             2           4         208         304         305           0           0           0
         408             2           4         210         209         306           0           0           0
         409             2           4         209         305         306           0           0           0
         410             2           4         211         210         307           0           0           0
         411             2           4         210         306         307           0           0           0
         412             2           4         212         211         308           0           0           0
         413             2           4         211         307         308           0           0           0
         414             2           4         213         212         309           0           0           0
         415             2           4         212         308         309           0           0           0
         416             2           4         214         213         310           0           0           0
         417             2           4         213         309         310           0           0           0
         418             2           4         215         214         311           0           0           0
         419             2           4         214         310         311           0           0           0
         420             2           4         216         215         312           0           0           0
         421             2           4         215         311         312           0           0           0
         422             2           4         217         216         313           0           0           0
         423             2           4         216         312         313           0           0           0
         424             2           4         218         217         314           0           0           0
         425             2           4         217         313         314           0           0           0
         426             2           4         219         218         315           0           0           0
         427             2           4         218         314         315           0           0           0
         428             2           4         220         219         316           0           0           0
         429             2           4         219         315         316           0           0           0
         430             2           4         221         220         317           0           0           0
         431             2           4         220         316         317           0           0           0
         432             2           4         222         221         318           0           0           0
         433             2           4         221         317         318           0           0           0
         434             2           4         223         222         319           0           0           0
         435             2           4         222         318         319           0           0           0
         436             2           4         224         223         320           0           0           0
         437             2           4         223         319         320           0           0           0
         438             2           4         225         224         321           0           0           0
         439             2           4         224         320         321           0           0           0
         440             2           4         226         225         322           0           0           0
         441             2           4         225         321         322           0           0           0
         442             2           4         227         226         323           0           0           0
         443             2           4         226         322         323           0           0           0
         444             2           4         228         227         324           0           0           0
         445             2           4         227         323         324           0           0           0
         446             2           4         229         228         325           0           0           0
         447             2           4         230         229         325           0           0           0
         448             2           4         228         324         325           0           0           0
         449             2           4         231         230         326           0           0           0
         450             2           4         230         325         326           0           0           0
         451             2           4         260         258         327           0           0           0
         452             2           4         258         257         327           0           0           0
         453             2           4         232         231         328           0           0           0
         454             2           4         231         326         328           0           0           0
         455             2           4         233         232         329           0           0           0
         456             2           4         232         328         329           0           0           0
         457             2           4         234         233         330           0           0           0
         458             2           4         233         329         330           0           0           0
         459             2           4         235         234         331           0           0           0
         460             2           4         234         330         331           0           0           0
         461             2           4         236         235         332           0           0           0
         462             2           4         235         331         332           0           0           0
         463             2           4         237         236         333           0           0           0
         464             2           4         236         332         333           0           0           0
         465             2           4         238         237         334           0           0           0
         466             2           4         237         333         334           0           0           0
         467             2           4         239         238         334           0           0           0
         468             2           4         240         239         335           0           0           0
         469             2           4         241         240         335           0           0           0
         470             2           4         239         334         335           0           0           0
         471             2           4         275         264         336           0           0           0
         472             2           4         264         283         336           0           0           0
         473             2           4         242         241         337           0           0           0
         474             2           4         241         335         337           0           0           0
         475             2           4         243         242         338           0           0           0
         476             2           4         242         337         338           0           0           0
         477             2           4         244         243         339           0           0           0
         478             2           4         243         338         339           0           0           0
         479             2           4         245         244         340           0           0           0
         480             2           4         244         339         340           0           0           0
         481             2           4         246         245         341           0           0           0
         482             2           4         245         340         341           0           0           0
         483             2           4         247         246         342           0           0           0
         484             2           4         246         341         342           0           0           0
         485             2           4         248         247         343           0           0           0
         486             2           4         247         342         343           0           0           0
         487             2           4         249         248         344           0           0           0
         488             2           4         248         343         344           0           0           0
         489             2           4         250         249         345           0           0           0
         490             2           4         249         344         345           0           0           0
         491             2           4         251         250         346           0           0           0
         492             2           4         250         345         346           0           0           0
         493             2           4         252         251         347           0           0           0
         494             2           4         251         346         347           0           0           0
         495             2           4         253         252         348           0           0           0
         496             2           4         252         347         348           0           0           0
         497             2           4         254         253         349           0           0           0
         498             2           4         253         348         349           0           0           0
         499             2           4         255         254         350           0           0           0
         500             2           4         254         349         350           0           0           0
         501             2           4         256         255         351           0           0           0
         502             2           4         255         350         351           0           0           0
         503             2           4         257         256         352           0           0           0
         504             2           4         327         257         352           0           0           0
         505             2           4         256         351         352           0           0           0
         506             2           4         272         260         327           0           0           0
         507             2           4         262         271         353           0           0           0
         508             2           4         261         274         354           0           0           0
         509             2           4         265         277         355           0           0           0
         510             2           4         278         267         356           0           0           0
         511             2           4         266         278         357           0           0           0
         512             2           4         278         356         357           0           0           0
         513             2           4         274         262         358           0           0           0
         514             2           4         262         353         358           0           0           0
         515             2           4         277         266         359           0           0           0
         516             2           4         266         357         359           0           0           0
         517             2           4         268         280         360           0           0           0
         518             2           4         276         265         361           0           0           0
         519             2           4         283         276         361           0           0           0
         520             2           4         265         355         361           0           0           0
         521             2           4         269         281         362           0           0           0
         522             2           4         279         268         363           0           0           0
         523             2           4         268         360         363           0           0           0
         524             2           4         280         269         364           0           0           0
         525             2           4         269         362         364           0           0           0
         526             2           4         270         273         365           0           0           0
         527             2           4         185         261         354           0           0           0
         528             2           4         186         185         354           0           0           0
         529             2           4         263         275         366           0           0           0
         530             2           4         275         336         366           0           0           0
         531             2           4         273         259         367           0           0           0
         532             2           4         259         282         367           0           0           0
         533             2           4         272         327         282           0           0           0
         534             2           4         273         367         368           0           0           0
         535             2           4         277         359         355           0           0           0
         536             2           4         354         274         358           0           0           0
         537             2           4         356         267         369           0           0           0
         538             2           4         267         279         369           0           0           0
         539             2           4         284         186         354           0           0           0
         540             2           4         362         281         370           0           0           0
         541             2           4         281         270         370           0           0           0
         542             2           4         270         365         370           0           0           0
         543             2           4         271         263         371           0           0           0
         544             2           4         273         368         365           0           0           0
         545             2           4         280         364         360           0           0           0
         546             2           4         279         363         369           0           0           0
         547             2           4         263         366         371           0           0           0
         548             2           4         271         371         353           0           0           0
         549             2           4         368         367         372           0           0           0
         550             2           4         355         359         373           0           0           0
         551             2           4         286         285         374           0           0           0
         552             2           4         287         286         375           0           0           0
         553             2           4         286         374         375           0           0           0
         554             2           4         288         287         376           0           0           0
         555             2           4         289         288         376           0           0           0
         556             2           4         287         375         376           0           0           0
         557             2           4         290         289         377           0           0           0
         558             2           4         289         376         377           0           0           0
         559             2           4         291         290         378           0           0           0
         560             2           4         290         377         378           0           0           0
         561             2           4         292         291         379           0           0           0
         562             2           4         291         378         379           0           0           0
         563             2           4         293         292         380           0           0           0
         564             2           4         292         379         380           0           0           0
         565             2           4         294         293         381           0           0           0
         566             2           4         293         380         381           0           0           0
         567             2           4         295         294         382           0           0           0
         568             2           4         294         381         382           0           0           0
         569             2           4         296         295         383           0           0           0
         570             2           4         295         382         383           0           0           0
         571             2           4         297         296         384           0           0           0
         572             2           4         296         383         384           0           0           0
         573             2           4         298         297         385           0           0           0
         574             2           4         297         384         385           0           0           0
         575             2           4         299         298         386           0           0           0
         576             2           4         298         385         386           0           0           0
         577             2           4         300         299         387           0           0           0
         578             2           4         299         386         387           0           0           0
         579             2           4         301         300         388           0           0           0
         580             2           4         300         387         388           0           0           0
         581             2           4         302         301         389           0           0           0
         582             2           4         301         388         389           0           0           0
         583             2           4         303         302         390           0           0           0
         584             2           4         302         389         390           0           0           0
         585             2           4         304         303         391           0           0           0
         586             2           4         303         390         391           0           0           0
         587             2           4         305         304         392           0           0           0
         588             2           4         304         391         392           0           0           0
         589             2           4         306         305         393           0           0           0
         590             2           4         305         392         393           0           0           0
         591             2           4         307         306         394           0           0           0
         592             2           4         306         393         394           0           0           0
         593             2           4         308         307         395           0           0           0
         594             2           4         307         394         395           0           0           0
         595             2           4         309         308         396           0           0           0
         596             2           4         308         395         396           0           0           0
         597             2           4         310         309         397           0           0           0
         598             2           4         309         396         397           0           0           0
         599             2           4         311         310         398           0           0           0
         600             2           4         310         397         398           0           0           0
         601             2           4         312         311         399           0           0           0
         602             2           4         311         398         399           0           0           0
         603             2           4         313         312         400           0           0           0
         604             2           4         312         399         400           0           0           0
         605             2           4         314         313         401           0           0           0
         606             2           4         313         400         401           0           0           0
         607             2           4         315         314         402           0           0           0
         608             2           4         314         401         402           0           0           0
         609             2           4         316         315         403           0           0           0
         610             2           4         315         402         403           0           0           0
         611             2           4         317         316         404           0           0           0
         612             2           4         316         403         404           0           0           0
         613             2           4         318         317         405           0           0           0
         614             2           4         317         404         405           0           0           0
         615             2           4         319         318         406           0           0           0
         616             2           4         318         405         406           0           0           0
         617             2           4         320         319         407           0           0           0
         618             2           4         319         406         407           0           0           0
         619             2           4         321         320         408           0           0           0
         620             2           4         320         407         408           0           0           0
         621             2           4         322         321         409           0           0           0
         622             2           4         321         408         409           0           0           0
         623             2           4         323         322         410           0           0           0
         624             2           4         322         409         410           0           0           0
         625             2           4         325         324         326           0           0           0
         626             2           4         371         366         411           0           0           0
         627             2           4         328         326         412           0           0           0
         628             2           4         329         328         413           0           0           0
         629             2           4         328         412         413           0           0           0
         630             2           4         330         329         414           0           0           0
         631             2           4         329         413         414           0           0           0
         632             2           4         331         330         415           0           0           0
         633             2           4         330         414         415           0           0           0
         634             2           4         332         331         416           0           0           0
         635             2           4         331         415         416           0           0           0
         636             2           4         333         332         417           0           0           0
         637             2           4         332         416         417           0           0           0
         638             2           4         334         333         418           0           0           0
         639             2           4         333         417         418           0           0           0
         640             2           4         357         356         419           0           0           0
         641             2           4         335         334         420           0           0           0
         642             2           4         337         335         420           0           0           0
         643             2           4         334         418         420           0           0           0
         644             2           4         336         283         421           0           0           0
         645             2           4         338         337         422           0           0           0
         646             2           4         337         420         422           0           0           0
         647             2           4         339         338         423           0           0           0
         648             2           4         338         422         423           0           0           0
         649             2           4         340         339         424           0           0           0
         650             2           4         339         423         424           0           0           0
         651             2           4         341         340         425           0           0           0
         652             2           4         340         424         425           0           0           0
         653             2           4         342         341         426           0           0           0
         654             2           4         341         425         426           0           0           0
         655             2           4         343         342         427           0           0           0
         656             2           4         342         426         427           0           0           0
         657             2           4         344         343         428           0           0           0
         658             2           4         343         427         428           0           0           0
         659             2           4         345         344         429           0           0           0
         660             2           4         344         428         429           0           0           0
         661             2           4         346         345         430           0           0           0
         662             2           4         345         429         430           0           0           0
         663             2           4         347         346         431           0           0           0
         664             2           4         346         430         431           0           0           0
         665             2           4         348         347         432           0           0           0
         666             2           4         347         431         432           0           0           0
         667             2           4         349         348         433           0           0           0
         668             2           4         348         432         433           0           0           0
         669             2           4         350         349         434           0           0           0
         670             2           4         349         433         434           0           0           0
         671             2           4         351         350         435           0           0           0
         672             2           4         350         434         435           0           0           0
         673             2           4         362         370         436           0           0           0
         674             2           4         353         371         437           0           0           0
         675             2           4         371         411         437           0           0           0
         676             2           4         365         368         438           0           0           0
         677             2           4         358         353         439           0           0           0
         678             2           4         353         437         439           0           0           0
         679             2           4         359         357         440           0           0           0
         680             2           4         373         359         440           0           0           0
         681             2           4         357         419         440           0           0           0
         682             2           4         369         363         441           0           0           0
         683             2           4         364         362         442           0           0           0
         684             2           4         362         436         442           0           0           0
         685             2           4         370         365         443           0           0           0
         686             2           4         360         364         444           0           0           0
         687             2           4         364         442         444           0           0           0
         688             2           4         366         336         445           0           0           0
         689             2           4         336         421         445           0           0           0
         690             2           4         326         324         412           0           0           0
         691             2           4         324         323         412           0           0           0
         692             2           4         411         366         445           0           0           0
         693             2           4         361         355         446           0           0           0
         694             2           4         355         373         446           0           0           0
         695             2           4         419         356         447           0           0           0
         696             2           4         356         369         447           0           0           0
         697             2           4         421         283         448           0           0           0
         698             2           4         283         361         448           0           0           0
         699             2           4         370         443         436           0           0           0
         700             2           4         352         351         449           0           0           0
         701             2           4         351         435         449           0           0           0
         702             2           4         354         358         450           0           0           0
         703             2           4         285         284         451           0           0           0
         704             2           4         368         372         452           0           0           0
         705             2           4         372         367         453           0           0           0
         706             2           4         367         282         453           0           0           0
         707             2           4         438         368         452           0           0           0
         708             2           4         358         439         450           0           0           0
         709             2           4         365         438         443           0           0           0
         710             2           4         282         327         449           0           0           0
         711             2           4         284         354         450           0           0           0
         712             2           4         363         360         454           0           0           0
         713             2           4         374         285         451           0           0           0
         714             2           4         282         449         453           0           0           0
         715             2           4         360         444         454           0           0           0
         716             2           4         441         363         454           0           0           0
         717             2           4         447         369         441           0           0           0
         718             2           4         451         284         450           0           0           0
         719             2           4         419         447         455           0           0           0
         720             2           4         444         442         456           0           0           0
         721             2           4         454         444         457           0           0           0
         722             2           4         444         456         457           0           0           0
         723             2           4         413         412         458           0           0           0
         724             2           4         377         376         459           0           0           0
         725             2           4         376         375         459           0           0           0
         726             2           4         378         377         460           0           0           0
         727             2           4         377         459         460           0           0           0
         728             2           4         379         378         461           0           0           0
         729             2           4         378         460         461           0           0           0
         730             2           4         380         379         462           0           0           0
         731             2           4         379         461         462           0           0           0
         732             2           4         381         380         463           0           0           0
         733             2           4         380         462         463           0           0           0
         734             2           4         382         381         464           0           0           0
         735             2           4         381         463         464           0           0           0
         736             2           4         383         382         465           0           0           0
         737             2           4         382         464         465           0           0           0
         738             2           4         384         383         466           0           0           0
         739             2           4         383         465         466           0           0           0
         740             2           4         385         384         467           0           0           0
         741             2           4         384         466         467           0           0           0
         742             2           4         386         385         468           0           0           0
         743             2           4         385         467         468           0           0           0
         744             2           4         387         386         469           0           0           0
         745             2           4         386         468         469           0           0           0
         746             2           4         388         387         470           0           0           0
         747             2           4         387         469         470           0           0           0
         748             2           4         389         388         471           0           0           0
         749             2           4         388         470         471           0           0           0
         750             2           4         390         389         472           0           0           0
         751             2           4         389         471         472           0           0           0
         752             2           4         391         390         473           0           0           0
         753             2           4         390         472         473           0           0           0
         754             2           4         392         391         474           0           0           0
         755             2           4         391         473         474           0           0           0
         756             2           4         393         392         475           0           0           0
         757             2           4         392         474         475           0           0           0
         758             2           4         394         393         476           0           0           0
         759             2           4         393         475         476           0           0           0
         760             2           4         395         394         477           0           0           0
         761             2           4         394         476         477           0           0           0
         762             2           4         396         395         478           0           0           0
         763             2           4         395         477         478           0           0           0
         764             2           4         397         396         479           0           0           0
         765             2           4         396         478         479           0           0           0
         766             2           4         398         397         480           0           0           0
         767             2           4         397         479         480           0           0           0
         768             2           4         399         398         481           0           0           0
         769             2           4         398         480         481           0           0           0
         770             2           4         400         399         482           0           0           0
         771             2           4         399         481         482           0           0           0
         772             2           4         401         400         483           0           0           0
         773             2           4         400         482         483           0           0           0
         774             2           4         402         401         484           0           0           0
         775             2           4         401         483         484           0           0           0
         776             2           4         403         402         485           0           0           0
         777             2           4         402         484         485           0           0           0
         778             2           4         404         403         486           0           0           0
         779             2           4         403         485         486           0           0           0
         780             2           4         405         404         487           0           0           0
         781             2           4         404         486         487           0           0           0
         782             2           4         406         405         488           0           0           0
         783             2           4         405         487         488           0           0           0
         784             2           4         407         406         489           0           0           0
         785             2           4         406         488         489           0           0           0
         786             2           4         408         407         490           0           0           0
         787             2           4         407         489         490           0           0           0
         788             2           4         409         408         491           0           0           0
         789             2           4         408         490         491           0           0           0
         790             2           4         452         372         492           0           0           0
         791             2           4         411         445         493           0           0           0
         792             2           4         451         450         439           0           0           0
         793             2           4         414         413         494           0           0           0
         794             2           4         413         458         494           0           0           0
         795             2           4         415         414         495           0           0           0
         796             2           4         414         494         495           0           0           0
         797             2           4         416         415         496           0           0           0
         798             2           4         415         495         496           0           0           0
         799             2           4         417         416         497           0           0           0
         800             2           4         416         496         497           0           0           0
         801             2           4         418         417         498           0           0           0
         802             2           4         417         497         498           0           0           0
         803             2           4         439         437         499           0           0           0
         804             2           4         449         435         453           0           0           0
         805             2           4         423         422         500           0           0           0
         806             2           4         424         423         501           0           0           0
         807             2           4         423         500         501           0           0           0
         808             2           4         425         424         502           0           0           0
         809             2           4         424         501         502           0           0           0
         810             2           4         426         425         503           0           0           0
         811             2           4         425         502         503           0           0           0
         812             2           4         427         426         504           0           0           0
         813             2           4         426         503         504           0           0           0
         814             2           4         428         427         505           0           0           0
         815             2           4         427         504         505           0           0           0
         816             2           4         429         428         506           0           0           0
         817             2           4         428         505         506           0           0           0
         818             2           4         430         429         507           0           0           0
         819             2           4         429         506         507           0           0           0
         820             2           4         431         430         508           0           0           0
         821             2           4         430         507         508           0           0           0
         822             2           4         432         431         509           0           0           0
         823             2           4         431         508         509           0           0           0
         824             2           4         433         432         510           0           0           0
         825             2           4         432         509         510           0           0           0
         826             2           4         434         433         511           0           0           0
         827             2           4         433         510         511           0           0           0
         828             2           4         435         434         512           0           0           0
         829             2           4         434         511         512           0           0           0
         830             2           4         443         438         513           0           0           0
         831             2           4         437         411         514           0           0           0
         832             2           4         411         493         514           0           0           0
         833             2           4         375         374         459           0           0           0
         834             2           4         441         454         515           0           0           0
         835             2           4         454         457         515           0           0           0
         836             2           4         436         443         516           0           0           0
         837             2           4         374         451         517           0           0           0
         838             2           4         438         452         518           0           0           0
         839             2           4         453         435         512           0           0           0
         840             2           4         436         516         519           0           0           0
         841             2           4         452         492         520           0           0           0
         842             2           4         410         409         521           0           0           0
         843             2           4         459         374         517           0           0           0
         844             2           4         446         373         522           0           0           0
         845             2           4         456         442         519           0           0           0
         846             2           4         451         439         499           0           0           0
         847             2           4         499         437         514           0           0           0
         848             2           4         448         361         446           0           0           0
         849             2           4         447         441         523           0           0           0
         850             2           4         422         420         498           0           0           0
         851             2           4         455         447         523           0           0           0
         852             2           4         500         422         498           0           0           0
         853             2           4         443         513         516           0           0           0
         854             2           4         513         438         518           0           0           0
         855             2           4         436         519         442           0           0           0
         856             2           4         327         352         449           0           0           0
         857             2           4         372         453         524           0           0           0
         858             2           4         517         451         499           0           0           0
         859             2           4         518         452         520           0           0           0
         860             2           4         420         418         498           0           0           0
         861             2           4         372         524         492           0           0           0
         862             2           4         421         448         525           0           0           0
         863             2           4         440         419         526           0           0           0
         864             2           4         419         455         526           0           0           0
         865             2           4         493         445         527           0           0           0
         866             2           4         445         421         527           0           0           0
         867             2           4         441         515         523           0           0           0
         868             2           4         421         525         527           0           0           0
         869             2           4         522         373         528           0           0           0
         870             2           4         373         440         528           0           0           0
         871             2           4         499         514         529           0           0           0
         872             2           4         412         410         458           0           0           0
         873             2           4         409         491         521           0           0           0
         874             2           4         460         459         529           0           0           0
         875             2           4         462         461         530           0           0           0
         876             2           4         463         462         531           0           0           0
         877             2           4         462         530         531           0           0           0
         878             2           4         464         463         532           0           0           0
         879             2           4         463         531         532           0           0           0
         880             2           4         465         464         533           0           0           0
         881             2           4         464         532         533           0           0           0
         882             2           4         466         465         534           0           0           0
         883             2           4         465         533         534           0           0           0
         884             2           4         467         466         535           0           0           0
         885             2           4         466         534         535           0           0           0
         886             2           4         468         467         536           0           0           0
         887             2           4         467         535         536           0           0           0
         888             2           4         469         468         537           0           0           0
         889             2           4         468         536         537           0           0           0
         890             2           4         470         469         538           0           0           0
         891             2           4         469         537         538           0           0           0
         892             2           4         471         470         539           0           0           0
         893             2           4         470         538         539           0           0           0
         894             2           4         472         471         540           0           0           0
         895             2           4         471         539         540           0           0           0
         896             2           4         473         472         541           0           0           0
         897             2           4         472         540         541           0           0           0
         898             2           4         474         473         542           0           0           0
         899             2           4         473         541         542           0           0           0
         900             2           4         475         474         543           0           0           0
         901             2           4         474         542         543           0           0           0
         902             2           4         476         475         544           0           0           0
         903             2           4         475         543         544           0           0           0
         904             2           4         477         476         545           0           0           0
         905             2           4         476         544         545           0           0           0
         906             2           4         478         477         546           0           0           0
         907             2           4         477         545         546           0           0           0
         908             2           4         479         478         547           0           0           0
         909             2           4         478         546         547           0           0           0
         910             2           4         480         479         548           0           0           0
         911             2           4         479         547         548           0           0           0
         912             2           4         481         480         549           0           0           0
         913             2           4         480         548         549           0           0           0
         914             2           4         482         481         550           0           0           0
         915             2           4         481         549         550           0           0           0
         916             2           4         483         482         551           0           0           0
         917             2           4         482         550         551           0           0           0
         918             2           4         484         483         552           0           0           0
         919             2           4         483         551         552           0           0           0
         920             2           4         485         484         553           0           0           0
         921             2           4         484         552         553           0           0           0
         922             2           4         486         485         554           0           0           0
         923             2           4         485         553         554           0           0           0
         924             2           4         487         486         555           0           0           0
         925             2           4         486         554         555           0           0           0
         926             2           4         488         487         556           0           0           0
         927             2           4         487         555         556           0           0           0
         928             2           4         489         488         557           0           0           0
         929             2           4         488         556         557           0           0           0
         930             2           4         490         489         558           0           0           0
         931             2           4         489         557         558           0           0           0
         932             2           4         491         490         559           0           0           0
         933             2           4         490         558         559           0           0           0
         934             2           4         456         519         541           0           0           0
         935             2           4         518         520         560           0           0           0
         936             2           4         494         458         561           0           0           0
         937             2           4         495         494         562           0           0           0
         938             2           4         494         561         562           0           0           0
         939             2           4         496         495         563           0           0           0
         940             2           4         495         562         563           0           0           0
         941             2           4         497         496         564           0           0           0
         942             2           4         496         563         564           0           0           0
         943             2           4         498         497         565           0           0           0
         944             2           4         500         498         565           0           0           0
         945             2           4         497         564         565           0           0           0
         946             2           4         492         524         566           0           0           0
         947             2           4         527         525         531           0           0           0
         948             2           4         516         513         567           0           0           0
         949             2           4         455         523         537           0           0           0
         950             2           4         519         516         543           0           0           0
         951             2           4         502         501         568           0           0           0
         952             2           4         503         502         569           0           0           0
         953             2           4         502         568         569           0           0           0
         954             2           4         504         503         570           0           0           0
         955             2           4         503         569         570           0           0           0
         956             2           4         505         504         571           0           0           0
         957             2           4         504         570         571           0           0           0
         958             2           4         506         505         572           0           0           0
         959             2           4         505         571         572           0           0           0
         960             2           4         507         506         573           0           0           0
         961             2           4         506         572         573           0           0           0
         962             2           4         508         507         574           0           0           0
         963             2           4         507         573         574           0           0           0
         964             2           4         509         508         575           0           0           0
         965             2           4         508         574         575           0           0           0
         966             2           4         510         509         576           0           0           0
         967             2           4         509         575         576           0           0           0
         968             2           4         511         510         577           0           0           0
         969             2           4         510         576         577           0           0           0
         970             2           4         524         453         512           0           0           0
         971             2           4         448         446         578           0           0           0
         972             2           4         525         448         578           0           0           0
         973             2           4         446         522         578           0           0           0
         974             2           4         517         499         529           0           0           0
         975             2           4         520         492         579           0           0           0
         976             2           4         492         566         579           0           0           0
         977             2           4         493         527         530           0           0           0
         978             2           4         515         457         539           0           0           0
         979             2           4         513         518         580           0           0           0
         980             2           4         501         500         565           0           0           0
         981             2           4         458         521         561           0           0           0
         982             2           4         524         512         566           0           0           0
         983             2           4         523         515         538           0           0           0
         984             2           4         323         410         412           0           0           0
         985             2           4         560         520         581           0           0           0
         986             2           4         521         491         559           0           0           0
         987             2           4         521         458         410           0           0           0
         988             2           4         529         459         517           0           0           0
         989             2           4         461         460         582           0           0           0
         990             2           4         528         440         526           0           0           0
         991             2           4         518         560         580           0           0           0
         992             2           4         561         521         559           0           0           0
         993             2           4         531         525         532           0           0           0
         994             2           4         527         531         530           0           0           0
         995             2           4         538         515         539           0           0           0
         996             2           4         511         577         566           0           0           0
         997             2           4         512         511         566           0           0           0
         998             2           4         578         522         533           0           0           0
         999             2           4         568         501         565           0           0           0
        1000             2           4         526         455         536           0           0           0
        1001             2           4         520         579         581           0           0           0
        1002             2           4         514         493         583           0           0           0
        1003             2           4         539         457         540           0           0           0
        1004             2           4         522         528         534           0           0           0
        1005             2           4         537         523         538           0           0           0
        1006             2           4         461         582         530           0           0           0
        1007             2           4         457         456         540           0           0           0
        1008             2           4         514         583         529           0           0           0
        1009             2           4         533         522         534           0           0           0
        1010             2           4         536         455         537           0           0           0
        1011             2           4         540         456         541           0           0           0
        1012             2           4         532         525         578           0           0           0
        1013             2           4         533         532         578           0           0           0
        1014             2           4         535         534         528           0           0           0
        1015             2           4         544         543         567           0           0           0
        1016             2           4         545         544         567           0           0           0
        1017             2           4         545         607         546           0           0           0
        1018             2           4         548         547         584           0           0           0
        1019             2           4         549         548         585           0           0           0
        1020             2           4         548         584         585           0           0           0
        1021             2           4         550         549         586           0           0           0
        1022             2           4         549         585         586           0           0           0
        1023             2           4         551         550         587           0           0           0
        1024             2           4         550         586         587           0           0           0
        1025             2           4         552         551         588           0           0           0
        1026             2           4         551         587         588           0           0           0
        1027             2           4         553         552         589           0           0           0
        1028             2           4         552         588         589           0           0           0
        1029             2           4         554         553         590           0           0           0
        1030             2           4         553         589         590           0           0           0
        1031             2           4         555         554         591           0           0           0
        1032             2           4         554         590         591           0           0           0
        1033             2           4         556         555         592           0           0           0
        1034             2           4         555         591         592           0           0           0
        1035             2           4         557         556         593           0           0           0
        1036             2           4         556         592         593           0           0           0
        1037             2           4         558         557         594           0           0           0
        1038             2           4         557         593         594           0           0           0
        1039             2           4         559         558         595           0           0           0
        1040             2           4         558         594         595           0           0           0
        1041             2           4         541         519         542           0           0           0
        1042             2           4         582         460         529           0           0           0
        1043             2           4         560         581         584           0           0           0
        1044             2           4         493         530         583           0           0           0
        1045             2           4         563         562         596           0           0           0
        1046             2           4         564         563         597           0           0           0
        1047             2           4         563         596         597           0           0           0
        1048             2           4         565         564         598           0           0           0
        1049             2           4         568         565         598           0           0           0
        1050             2           4         564         597         598           0           0           0
        1051             2           4         516         567         543           0           0           0
        1052             2           4         519         543         542           0           0           0
        1053             2           4         570         569         599           0           0           0
        1054             2           4         571         570         600           0           0           0
        1055             2           4         570         599         600           0           0           0
        1056             2           4         572         571         601           0           0           0
        1057             2           4         571         600         601           0           0           0
        1058             2           4         573         572         602           0           0           0
        1059             2           4         572         601         602           0           0           0
        1060             2           4         574         573         603           0           0           0
        1061             2           4         573         602         603           0           0           0
        1062             2           4         575         574         604           0           0           0
        1063             2           4         574         603         604           0           0           0
        1064             2           4         576         575         605           0           0           0
        1065             2           4         575         604         605           0           0           0
        1066             2           4         577         576         606           0           0           0
        1067             2           4         576         605         606           0           0           0
        1068             2           4         561         559         595           0           0           0
        1069             2           4         567         513         607           0           0           0
        1070             2           4         581         579         608           0           0           0
        1071             2           4         562         561         595           0           0           0
        1072             2           4         529         583         582           0           0           0
        1073             2           4         566         577         609           0           0           0
        1074             2           4         579         566         609           0           0           0
        1075             2           4         577         606         609           0           0           0
        1076             2           4         569         568         610           0           0           0
        1077             2           4         599         569         610           0           0           0
        1078             2           4         568         598         610           0           0           0
        1079             2           4         582         583         530           0           0           0
        1080             2           4         528         526         535           0           0           0
        1081             2           4         536         535         526           0           0           0
        1082             2           4         579         609         608           0           0           0
        1083             2           4         547         546         611           0           0           0
        1084             2           4         584         581         585           0           0           0
        1085             2           4         596         562         595           0           0           0
        1086             2           4         547         611         584           0           0           0
        1087             2           4         546         580         611           0           0           0
        1088             2           4         580         560         611           0           0           0
        1089             2           4         560         584         611           0           0           0
        1090             2           4         585         581         612           0           0           0
        1091             2           4         586         585         612           0           0           0
        1092             2           4         581         608         612           0           0           0
        1093             2           4         596         595         613           0           0           0
        1094             2           4         595         594         613           0           0           0
        1095             2           4         587         586         614           0           0           0
        1096             2           4         586         612         614           0           0           0
        1097             2           4         588         587         615           0           0           0
        1098             2           4         587         614         615           0           0           0
        1099             2           4         589         588         616           0           0           0
        1100             2           4         588         615         616           0           0           0
        1101             2           4         590         589         617           0           0           0
        1102             2           4         589         616         617           0           0           0
        1103             2           4         591         590         618           0           0           0
        1104             2           4         590         617         618           0           0           0
        1105             2           4         592         591         619           0           0           0
        1106             2           4         591         618         619           0           0           0
        1107             2           4         593         592         620           0           0           0
        1108             2           4         592         619         620           0           0           0
        1109             2           4         594         593         621           0           0           0
        1110             2           4         613         594         621           0           0           0
        1111             2           4         593         620         621           0           0           0
        1112             2           4         597         596         613           0           0           0
        1113             2           4         598         597         622           0           0           0
        1114             2           4         610         598         622           0           0           0
        1115             2           4         597         613         622           0           0           0
        1116             2           4         600         599         623           0           0           0
        1117             2           4         601         600         624           0           0           0
        1118             2           4         600         623         624           0           0           0
        1119             2           4         602         601         625           0           0           0
        1120             2           4         601         624         625           0           0           0
        1121             2           4         603         602         626           0           0           0
        1122             2           4         602         625         626           0           0           0
        1123             2           4         604         603         627           0           0           0
        1124             2           4         603         626         627           0           0           0
        1125             2           4         605         604         628           0           0           0
        1126             2           4         604         627         628           0           0           0
        1127             2           4         606         605         629           0           0           0
        1128             2           4         605         628         629           0           0           0
        1129             2           4         607         513         580           0           0           0
        1130             2           4         609         606         630           0           0           0
        1131             2           4         608         609         630           0           0           0
        1132             2           4         606         629         630           0           0           0
        1133             2           4         545         567         607           0           0           0
        1134             2           4         580         546         607           0           0           0
        1135             2           4         599         610         631           0           0           0
        1136             2           4         623         599         631           0           0           0
        1137             2           4         610         622         631           0           0           0
        1138             2           4         612         608         630           0           0           0
        1139             2           4         614         612         630           0           0           0
        1140             2           4         615         614         629           0           0           0
        1141             2           4         616         615         628           0           0           0
        1142             2           4         617         616         627           0           0           0
        1143             2           4         618         617         626           0           0           0
        1144             2           4         619         618         625           0           0           0
        1145             2           4         620         619         624           0           0           0
        1146             2           4         624         623         620           0           0           0
        1147             2           4         626         617         627           0           0           0
        1148             2           4         625         624         619           0           0           0
        1149             2           4         626         625         618           0           0           0
        1150             2           4         628         627         616           0           0           0
        1151             2           4         629         628         615           0           0           0
        1152             2           4         630         629         614           0           0           0
        1153             2           4         620         623         621           0           0           0
        1154             2           4         613         621         631           0           0           0
        1155             2           4         613         631         622           0           0           0
        1156             2           4         623         631         621           0           0           0

   COORDINATES OF DISPLACEMENT NODES ALONG ELEMENT SIDES

    NODE         X           Y           Z

            632       0.113       0.000
            633       0.000      -0.125
            634       0.113      -0.125
            635       0.338       0.000
            636       0.274      -0.108
            637       0.386      -0.108
            638       0.562       0.000
            639       0.514      -0.108
            640       0.627      -0.108
            641       0.450      -0.217
            642       0.788       0.000
            643       0.788      -0.125
            644       0.900      -0.125
            645       0.900      -0.375
            646       0.799      -0.329
            647       0.799      -0.454
            648       0.900      -0.625
            649       0.789      -0.565
            650       0.789      -0.690
            651       0.687      -0.519
            652       0.900      -0.875
            653       0.788      -0.812
            654       0.788      -0.937
            655       0.676      -0.752
            656       0.900      -1.125
            657       0.788      -1.062
            658       0.788      -1.187
            659       0.675      -0.999
            660       0.900      -1.375
            661       0.788      -1.312
            662       0.788      -1.437
            663       0.676      -1.249
            664       0.900      -1.625
            665       0.788      -1.562
            666       0.788      -1.687
            667       0.676      -1.500
            668       0.900      -1.875
            669       0.788      -1.812
            670       0.788      -1.937
            671       0.676      -1.750
            672       0.900      -2.125
            673       0.788      -2.062
            674       0.788      -2.187
            675       0.676      -2.000
            676       0.900      -2.375
            677       0.788      -2.312
            678       0.788      -2.437
            679       0.676      -2.250
            680       0.900      -2.625
            681       0.788      -2.562
            682       0.788      -2.687
            683       0.676      -2.500
            684       0.900      -2.875
            685       0.788      -2.812
            686       0.788      -2.937
            687       0.676      -2.750
            688       0.900      -3.125
            689       0.788      -3.062
            690       0.788      -3.187
            691       0.676      -3.000
            692       0.900      -3.375
            693       0.788      -3.312
            694       0.788      -3.437
            695       0.676      -3.250
            696       0.900      -3.625
            697       0.788      -3.563
            698       0.788      -3.688
            699       0.676      -3.500
            700       0.900      -3.875
            701       0.788      -3.813
            702       0.788      -3.938
            703       0.676      -3.750
            704       0.900      -4.125
            705       0.788      -4.062
            706       0.788      -4.187
            707       0.675      -4.000
            708       0.900      -4.375
            709       0.788      -4.310
            710       0.788      -4.435
            711       0.676      -4.247
            712       0.900      -4.625
            713       0.799      -4.546
            714       0.799      -4.671
            715       0.687      -4.481
            716       0.900      -4.875
            717       0.787      -4.875
            718       0.787      -5.000
            719       0.562      -5.000
            720       0.626      -4.891
            721       0.514      -4.891
            722       0.338      -5.000
            723       0.386      -4.891
            724       0.274      -4.891
            725       0.450      -4.782
            726       0.113      -5.000
            727       0.113      -4.875
            728       0.000      -4.875
            729       0.000      -4.625
            730       0.101      -4.670
            731       0.101      -4.545
            732       0.000      -4.375
            733       0.112      -4.435
            734       0.112      -4.310
            735       0.213      -4.480
            736       0.000      -4.125
            737       0.113      -4.187
            738       0.113      -4.062
            739       0.225      -4.247
            740       0.000      -3.875
            741       0.113      -3.938
            742       0.113      -3.813
            743       0.226      -4.000
            744       0.000      -3.625
            745       0.113      -3.688
            746       0.113      -3.563
            747       0.226      -3.750
            748       0.000      -3.375
            749       0.113      -3.437
            750       0.113      -3.312
            751       0.226      -3.500
            752       0.000      -3.125
            753       0.113      -3.187
            754       0.113      -3.062
            755       0.226      -3.250
            756       0.000      -2.875
            757       0.113      -2.937
            758       0.113      -2.812
            759       0.226      -3.000
            760       0.000      -2.625
            761       0.113      -2.687
            762       0.113      -2.562
            763       0.226      -2.750
            764       0.000      -2.375
            765       0.113      -2.437
            766       0.113      -2.312
            767       0.226      -2.500
            768       0.000      -2.125
            769       0.113      -2.187
            770       0.113      -2.062
            771       0.226      -2.250
            772       0.000      -1.875
            773       0.113      -1.937
            774       0.113      -1.812
            775       0.226      -2.000
            776       0.000      -1.625
            777       0.113      -1.687
            778       0.113      -1.562
            779       0.226      -1.750
            780       0.000      -1.375
            781       0.113      -1.437
            782       0.113      -1.312
            783       0.226      -1.500
            784       0.000      -1.125
            785       0.113      -1.187
            786       0.113      -1.062
            787       0.226      -1.249
            788       0.000      -0.875
            789       0.113      -0.937
            790       0.113      -0.812
            791       0.226      -0.999
            792       0.000      -0.625
            793       0.112      -0.690
            794       0.112      -0.565
            795       0.225      -0.752
            796       0.161      -0.233
            797       0.739      -0.233
            798       0.638      -0.313
            799       0.739      -4.766
            800       0.638      -4.687
            801       0.161      -4.766
            802       0.262      -4.687
            803       0.000      -0.375
            804       0.101      -0.454
            805       0.101      -0.329
            806       0.262      -0.313
            807       0.213      -0.519
            808       0.514      -0.341
            809       0.574      -0.437
            810       0.386      -0.341
            811       0.564      -0.548
            812       0.564      -0.686
            813       0.563      -0.809
            814       0.563      -0.936
            815       0.563      -1.061
            816       0.451      -0.870
            817       0.563      -1.187
            818       0.563      -1.312
            819       0.451      -1.123
            820       0.563      -1.437
            821       0.563      -1.562
            822       0.451      -1.374
            823       0.563      -1.687
            824       0.563      -1.812
            825       0.451      -1.625
            826       0.563      -1.937
            827       0.563      -2.062
            828       0.451      -1.875
            829       0.563      -2.187
            830       0.563      -2.312
            831       0.451      -2.125
            832       0.563      -2.437
            833       0.563      -2.562
            834       0.451      -2.375
            835       0.563      -2.687
            836       0.563      -2.812
            837       0.451      -2.625
            838       0.563      -2.937
            839       0.563      -3.062
            840       0.451      -2.875
            841       0.563      -3.187
            842       0.563      -3.312
            843       0.451      -3.125
            844       0.563      -3.438
            845       0.563      -3.563
            846       0.451      -3.375
            847       0.563      -3.688
            848       0.563      -3.813
            849       0.451      -3.625
            850       0.563      -3.938
            851       0.563      -4.063
            852       0.451      -3.876
            853       0.563      -4.190
            854       0.564      -4.313
            855       0.451      -4.129
            856       0.564      -4.452
            857       0.574      -4.562
            858       0.450      -4.394
            859       0.514      -4.658
            860       0.386      -4.658
            861       0.327      -4.562
            862       0.337      -4.451
            863       0.337      -4.313
            864       0.338      -4.190
            865       0.338      -4.063
            866       0.338      -3.938
            867       0.338      -3.813
            868       0.338      -3.688
            869       0.338      -3.563
            870       0.338      -3.438
            871       0.338      -3.312
            872       0.338      -3.187
            873       0.338      -3.062
            874       0.338      -2.937
            875       0.338      -2.812
            876       0.338      -2.687
            877       0.338      -2.562
            878       0.338      -2.437
            879       0.338      -2.312
            880       0.338      -2.187
            881       0.338      -2.062
            882       0.338      -1.937
            883       0.338      -1.812
            884       0.338      -1.687
            885       0.338      -1.562
            886       0.338      -1.437
            887       0.338      -1.312
            888       0.338      -1.187
            889       0.338      -1.061
            890       0.338      -0.936
            891       0.338      -0.809
            892       0.337      -0.686
            893       0.327      -0.437
            894       0.450      -0.605
            895       0.337      -0.548
            896       1.031       0.000
            897       1.031      -0.125
            898       1.294       0.000
            899       1.244      -0.103
            900       1.376      -0.103
            901       1.556       0.000
            902       1.491      -0.111
            903       1.622      -0.111
            904       1.441      -0.215
            905       1.819       0.000
            906       1.748      -0.110
            907       1.879      -0.110
            908       1.682      -0.221
            909       2.081       0.000
            910       2.004      -0.106
            911       2.136      -0.106
            912       1.934      -0.216
            913       2.344       0.000
            914       2.259      -0.105
            915       2.391      -0.105
            916       2.182      -0.211
            917       2.606       0.000
            918       2.510      -0.109
            919       2.641      -0.109
            920       2.426      -0.213
            921       2.869       0.000
            922       2.757      -0.115
            923       2.888      -0.115
            924       3.000      -0.125
            925       2.888      -0.240
            926       2.661      -0.224
            927       3.000      -0.375
            928       2.900      -0.361
            929       2.900      -0.486
            930       2.788      -0.351
            931       3.000      -0.625
            932       2.906      -0.610
            933       2.906      -0.735
            934       2.806      -0.596
            935       3.000      -0.875
            936       2.908      -0.859
            937       2.908      -0.984
            938       2.814      -0.844
            939       3.000      -1.125
            940       2.911      -1.109
            941       2.911      -1.234
            942       2.819      -1.093
            943       3.000      -1.375
            944       2.912      -1.360
            945       2.912      -1.485
            946       2.822      -1.344
            947       3.000      -1.625
            948       2.912      -1.610
            949       2.912      -1.735
            950       2.823      -1.595
            951       3.000      -1.875
            952       2.911      -1.860
            953       2.911      -1.985
            954       2.823      -1.845
            955       3.000      -2.125
            956       2.911      -2.110
            957       2.911      -2.235
            958       2.822      -2.095
            959       3.000      -2.375
            960       2.911      -2.360
            961       2.911      -2.485
            962       2.822      -2.345
            963       3.000      -2.625
            964       2.911      -2.610
            965       2.911      -2.735
            966       2.823      -2.595
            967       3.000      -2.875
            968       2.911      -2.860
            969       2.911      -2.985
            970       2.823      -2.845
            971       3.000      -3.125
            972       2.911      -3.110
            973       2.911      -3.235
            974       2.823      -3.095
            975       3.000      -3.375
            976       2.911      -3.360
            977       2.911      -3.485
            978       2.823      -3.345
            979       3.000      -3.625
            980       2.911      -3.610
            981       2.911      -3.735
            982       2.823      -3.595
            983       3.000      -3.875
            984       2.912      -3.860
            985       2.912      -3.985
            986       2.823      -3.845
            987       3.000      -4.125
            988       2.912      -4.110
            989       2.912      -4.235
            990       2.823      -4.094
            991       3.000      -4.375
            992       2.912      -4.359
            993       2.912      -4.484
            994       2.824      -4.344
            995       3.000      -4.625
            996       2.913      -4.609
            997       2.913      -4.734
            998       2.825      -4.593
            999       3.000      -4.875
           1000       2.913      -4.859
           1001       2.913      -4.984
           1002       2.826      -4.843
           1003       3.000      -5.125
           1004       2.913      -5.109
           1005       2.913      -5.234
           1006       2.826      -5.092
           1007       3.000      -5.375
           1008       2.913      -5.359
           1009       2.913      -5.484
           1010       2.826      -5.342
           1011       3.000      -5.625
           1012       2.913      -5.609
           1013       2.913      -5.734
           1014       2.825      -5.592
           1015       3.000      -5.875
           1016       2.913      -5.859
           1017       2.913      -5.984
           1018       2.825      -5.842
           1019       3.000      -6.125
           1020       2.913      -6.109
           1021       2.913      -6.234
           1022       2.826      -6.092
           1023       3.000      -6.375
           1024       2.913      -6.359
           1025       2.913      -6.484
           1026       2.826      -6.342
           1027       3.000      -6.625
           1028       2.913      -6.609
           1029       2.913      -6.734
           1030       2.826      -6.592
           1031       3.000      -6.875
           1032       2.913      -6.859
           1033       2.913      -6.984
           1034       2.826      -6.843
           1035       3.000      -7.125
           1036       2.913      -7.109
           1037       2.913      -7.234
           1038       2.826      -7.093
           1039       3.000      -7.375
           1040       2.913      -7.359
           1041       2.913      -7.484
           1042       2.826      -7.343
           1043       3.000      -7.625
           1044       2.913      -7.609
           1045       2.913      -7.734
           1046       2.826      -7.593
           1047       3.000      -7.875
           1048       2.913      -7.859
           1049       2.913      -7.984
           1050       2.826      -7.843
           1051       3.000      -8.125
           1052       2.913      -8.108
           1053       2.913      -8.233
           1054       2.827      -8.092
           1055       3.000      -8.375
           1056       2.914      -8.358
           1057       2.914      -8.483
           1058       2.827      -8.341
           1059       3.000      -8.625
           1060       2.913      -8.607
           1061       2.913      -8.732
           1062       2.827      -8.590
           1063       3.000      -8.875
           1064       2.908      -8.856
           1065       2.908      -8.981
           1066       2.821      -8.838
           1067       3.000      -9.125
           1068       2.904      -9.099
           1069       2.904      -9.224
           1070       2.812      -9.080
           1071       3.000      -9.375
           1072       2.907      -9.339
           1073       2.907      -9.464
           1074       2.810      -9.314
           1075       3.000      -9.625
           1076       2.904      -9.589
           1077       2.904      -9.714
           1078       2.811      -9.554
           1079       3.000      -9.875
           1080       2.874      -9.875
           1081       2.874     -10.000
           1082       2.623     -10.000
           1083       2.666      -9.889
           1084       2.541      -9.889
           1085       2.375     -10.000
           1086       2.422      -9.893
           1087       2.297      -9.893
           1088       2.464      -9.781
           1089       2.124     -10.000
           1090       2.174      -9.895
           1091       2.048      -9.895
           1092       2.221      -9.787
           1093       1.873     -10.000
           1094       1.922      -9.897
           1095       1.798      -9.897
           1096       1.972      -9.791
           1097       1.625     -10.000
           1098       1.672      -9.898
           1099       1.548      -9.898
           1100       1.721      -9.794
           1101       1.374     -10.000
           1102       1.423      -9.899
           1103       1.297      -9.899
           1104       1.471      -9.797
           1105       1.123     -10.000
           1106       1.175      -9.902
           1107       1.050      -9.902
           1108       1.224      -9.801
           1109       0.875     -10.000
           1110       0.929      -9.906
           1111       0.805      -9.906
           1112       0.980      -9.808
           1113       0.624     -10.000
           1114       0.699      -9.921
           1115       0.573      -9.921
           1116       0.754      -9.827
           1117       0.373     -10.000
           1118       0.474      -9.898
           1119       0.349      -9.898
           1120       0.549      -9.819
           1121       0.124     -10.000
           1122       0.237      -9.886
           1123       0.112      -9.886
           1124       0.000      -9.875
           1125       0.112      -9.761
           1126       0.337      -9.784
           1127       0.000      -9.625
           1128       0.108      -9.643
           1129       0.108      -9.518
           1130       0.220      -9.655
           1131       0.000      -9.375
           1132       0.104      -9.397
           1133       0.104      -9.272
           1134       0.212      -9.415
           1135       0.000      -9.125
           1136       0.102      -9.150
           1137       0.102      -9.025
           1138       0.206      -9.172
           1139       0.000      -8.875
           1140       0.100      -8.901
           1141       0.100      -8.776
           1142       0.202      -8.925
           1143       0.000      -8.625
           1144       0.100      -8.651
           1145       0.100      -8.526
           1146       0.201      -8.677
           1147       0.000      -8.375
           1148       0.101      -8.402
           1149       0.101      -8.277
           1150       0.201      -8.428
           1151       0.000      -8.125
           1152       0.101      -8.152
           1153       0.101      -8.027
           1154       0.201      -8.179
           1155       0.000      -7.875
           1156       0.101      -7.902
           1157       0.101      -7.777
           1158       0.201      -7.929
           1159       0.000      -7.625
           1160       0.101      -7.652
           1161       0.101      -7.527
           1162       0.201      -7.679
           1163       0.000      -7.375
           1164       0.101      -7.402
           1165       0.101      -7.277
           1166       0.201      -7.429
           1167       0.000      -7.125
           1168       0.101      -7.152
           1169       0.101      -7.027
           1170       0.202      -7.179
           1171       0.000      -6.875
           1172       0.101      -6.902
           1173       0.101      -6.777
           1174       0.202      -6.930
           1175       0.000      -6.625
           1176       0.101      -6.653
           1177       0.101      -6.528
           1178       0.202      -6.680
           1179       0.000      -6.375
           1180       0.100      -6.404
           1181       0.100      -6.279
           1182       0.201      -6.432
           1183       0.000      -6.125
           1184       0.097      -6.158
           1185       0.097      -6.033
           1186       0.197      -6.188
           1187       0.000      -5.875
           1188       0.091      -5.915
           1189       0.091      -5.790
           1190       0.188      -5.948
           1191       0.000      -5.625
           1192       0.092      -5.667
           1193       0.092      -5.542
           1194       0.183      -5.707
           1195       0.000      -5.375
           1196       0.096      -5.419
           1197       0.096      -5.294
           1198       0.188      -5.460
           1199       0.000      -5.125
           1200       0.113      -5.125
           1201       0.736      -5.107
           1202       0.849      -5.107
           1203       0.296      -5.102
           1204       0.408      -5.102
           1205       1.013      -0.421
           1206       1.013      -0.296
           1207       1.010      -0.933
           1208       1.010      -0.808
           1209       1.010      -1.436
           1210       1.010      -1.311
           1211       1.012      -1.936
           1212       1.012      -1.811
           1213       1.013      -2.435
           1214       1.013      -2.310
           1215       1.013      -2.935
           1216       1.013      -2.810
           1217       1.013      -3.436
           1218       1.013      -3.311
           1219       1.014      -3.937
           1220       1.014      -3.812
           1221       1.013      -4.443
           1222       1.013      -4.318
           1223       0.999      -4.954
           1224       0.999      -4.829
           1225       1.145      -0.171
           1226       1.227      -0.274
           1227       2.778      -9.839
           1228       1.010      -1.060
           1229       1.120      -0.993
           1230       1.010      -1.185
           1231       2.696      -9.728
           1232       0.209      -5.169
           1233       0.280      -5.271
           1234       0.622      -5.111
           1235       0.684      -5.219
           1236       0.510      -5.111
           1237       0.469      -5.214
           1238       0.916      -5.193
           1239       0.967      -5.086
           1240       1.015      -0.678
           1241       1.015      -0.553
           1242       1.119      -1.246
           1243       1.011      -1.686
           1244       1.011      -1.561
           1245       1.012      -2.185
           1246       1.012      -2.060
           1247       1.013      -2.685
           1248       1.013      -2.560
           1249       1.013      -3.185
           1250       1.013      -3.060
           1251       1.014      -3.686
           1252       1.014      -3.561
           1253       1.014      -4.189
           1254       1.014      -4.064
           1255       1.010      -4.698
           1256       1.010      -4.573
           1257       1.066      -5.040
           1258       1.121      -1.497
           1259       1.124      -1.996
           1260       1.126      -2.495
           1261       1.126      -2.995
           1262       1.127      -3.496
           1263       1.128      -4.002
           1264       1.123      -4.516
           1265       1.109      -4.777
           1266       1.128      -4.257
           1267       1.128      -3.748
           1268       1.125      -2.246
           1269       1.127      -3.246
           1270       1.126      -2.745
           1271       1.125      -0.736
           1272       1.128      -0.474
           1273       1.122      -1.747
           1274       0.624      -5.337
           1275       0.737      -5.333
           1276       1.238      -2.054
           1277       1.237      -1.930
           1278       1.613      -0.331
           1279       1.740      -0.329
           1280       1.863      -0.328
           1281       1.988      -0.325
           1282       1.794      -0.438
           1283       2.107      -0.314
           1284       2.230      -0.312
           1285       2.036      -0.426
           1286       2.344      -0.315
           1287       2.463      -0.319
           1288       2.268      -0.418
           1289       2.568      -0.332
           1290       2.684      -0.339
           1291       2.696      -0.460
           1292       2.486      -0.434
           1293       2.708      -0.581
           1294       2.714      -0.704
           1295       2.604      -0.568
           1296       2.718      -0.827
           1297       2.721      -0.951
           1298       2.621      -0.811
           1299       2.726      -1.075
           1300       2.728      -1.200
           1301       2.630      -1.057
           1302       2.731      -1.326
           1303       2.732      -1.452
           1304       2.638      -1.308
           1305       2.731      -1.577
           1306       2.731      -1.702
           1307       2.640      -1.559
           1308       2.730      -1.827
           1309       2.730      -1.953
           1310       2.638      -1.810
           1311       2.730      -2.077
           1312       2.730      -2.202
           1313       2.637      -2.060
           1314       2.730      -2.327
           1315       2.730      -2.452
           1316       2.637      -2.310
           1317       2.730      -2.577
           1318       2.730      -2.702
           1319       2.637      -2.559
           1320       2.730      -2.827
           1321       2.730      -2.952
           1322       2.637      -2.809
           1323       2.730      -3.077
           1324       2.730      -3.202
           1325       2.637      -3.059
           1326       2.730      -3.327
           1327       2.730      -3.452
           1328       2.638      -3.309
           1329       2.730      -3.577
           1330       2.730      -3.702
           1331       2.638      -3.559
           1332       2.731      -3.827
           1333       2.731      -3.951
           1334       2.638      -3.809
           1335       2.732      -4.076
           1336       2.732      -4.200
           1337       2.640      -4.057
           1338       2.734      -4.325
           1339       2.734      -4.449
           1340       2.642      -4.306
           1341       2.736      -4.573
           1342       2.736      -4.698
           1343       2.645      -4.554
           1344       2.737      -4.821
           1345       2.738      -4.946
           1346       2.648      -4.801
           1347       2.738      -5.071
           1348       2.738      -5.196
           1349       2.649      -5.050
           1350       2.736      -5.321
           1351       2.736      -5.446
           1352       2.648      -5.300
           1353       2.735      -5.571
           1354       2.735      -5.696
           1355       2.646      -5.549
           1356       2.736      -5.821
           1357       2.736      -5.946
           1358       2.646      -5.799
           1359       2.736      -6.071
           1360       2.736      -6.196
           1361       2.647      -6.050
           1362       2.736      -6.322
           1363       2.737      -6.447
           1364       2.647      -6.301
           1365       2.737      -6.572
           1366       2.737      -6.697
           1367       2.647      -6.551
           1368       2.737      -6.822
           1369       2.737      -6.947
           1370       2.648      -6.801
           1371       2.737      -7.072
           1372       2.737      -7.197
           1373       2.648      -7.052
           1374       2.737      -7.322
           1375       2.737      -7.447
           1376       2.648      -7.302
           1377       2.737      -7.572
           1378       2.737      -7.697
           1379       2.648      -7.552
           1380       2.737      -7.822
           1381       2.737      -7.947
           1382       2.648      -7.801
           1383       2.738      -8.071
           1384       2.738      -8.195
           1385       2.648      -8.050
           1386       2.740      -8.317
           1387       2.740      -8.442
           1388       2.651      -8.296
           1389       2.740      -8.563
           1390       2.739      -8.687
           1391       2.652      -8.539
           1392       2.731      -8.809
           1393       2.726      -8.932
           1394       2.644      -8.782
           1395       2.711      -9.050
           1396       2.707      -9.169
           1397       2.621      -9.022
           1398       2.705      -9.283
           1399       2.709      -9.397
           1400       2.605      -9.253
           1401       2.731      -9.497
           1402       2.728      -9.622
           1403       2.616      -9.671
           1404       2.626      -9.466
           1405       2.514      -9.670
           1406       2.394      -9.674
           1407       2.546      -9.564
           1408       0.305      -5.394
           1409       0.392      -5.328
           1410       0.301      -5.517
           1411       2.276      -9.676
           1412       2.152      -9.678
           1413       2.325      -9.564
           1414       2.025      -9.685
           1415       1.899      -9.687
           1416       2.079      -9.573
           1417       1.772      -9.690
           1418       1.647      -9.691
           1419       1.825      -9.584
           1420       1.521      -9.693
           1421       1.396      -9.694
           1422       1.572      -9.588
           1423       1.273      -9.697
           1424       1.151      -9.700
           1425       1.323      -9.593
           1426       1.030      -9.710
           1427       0.910      -9.714
           1428       1.080      -9.607
           1429       0.774      -9.721
           1430       0.668      -9.736
           1431       0.824      -9.624
           1432       0.569      -9.713
           1433       0.446      -9.685
           1434       0.333      -9.674
           1435       0.329      -9.556
           1436       0.565      -9.603
           1437       1.235      -1.806
           1438       1.234      -1.681
           1439       1.348      -1.863
           1440       0.319      -9.439
           1441       0.315      -9.318
           1442       0.432      -9.458
           1443       0.309      -9.199
           1444       0.307      -9.076
           1445       0.417      -9.223
           1446       0.303      -8.955
           1447       0.302      -8.831
           1448       0.407      -8.982
           1449       0.302      -8.708
           1450       0.302      -8.584
           1451       0.403      -8.738
           1452       0.302      -8.460
           1453       0.302      -8.335
           1454       0.403      -8.491
           1455       0.302      -8.211
           1456       0.302      -8.086
           1457       0.403      -8.243
           1458       0.303      -7.961
           1459       0.303      -7.837
           1460       0.404      -7.993
           1461       0.303      -7.712
           1462       0.303      -7.587
           1463       0.404      -7.744
           1464       0.303      -7.462
           1465       0.303      -7.337
           1466       0.405      -7.494
           1467       0.303      -7.212
           1468       0.303      -7.087
           1469       0.405      -7.245
           1470       0.303      -6.962
           1471       0.304      -6.837
           1472       0.405      -6.995
           1473       0.304      -6.712
           1474       0.304      -6.588
           1475       0.406      -6.745
           1476       0.304      -6.464
           1477       0.303      -6.340
           1478       0.406      -6.496
           1479       0.300      -6.218
           1480       0.297      -6.097
           1481       0.403      -6.250
           1482       0.289      -5.979
           1483       0.283      -5.861
           1484       0.392      -6.010
           1485       0.264      -5.758
           1486       0.266      -5.635
           1487       0.382      -5.568
           1488       0.365      -5.789
           1489       0.494      -5.337
           1490       1.228      -1.054
           1491       1.229      -0.928
           1492       1.256      -0.530
           1493       1.255      -0.398
           1494       1.240      -2.553
           1495       1.240      -2.428
           1496       1.241      -3.303
           1497       1.241      -3.178
           1498       1.241      -3.052
           1499       1.241      -2.927
           1500       1.355      -3.110
           1501       1.231      -0.801
           1502       1.235      -0.670
           1503       1.339      -0.862
           1504       1.240      -2.802
           1505       1.240      -2.677
           1506       1.355      -2.859
           1507       1.244      -4.063
           1508       1.243      -3.936
           1509       1.239      -2.303
           1510       1.239      -2.178
           1511       1.351      -2.111
           1512       1.353      -2.360
           1513       1.235      -4.588
           1514       1.239      -4.458
           1515       1.242      -3.807
           1516       1.242      -3.681
           1517       1.358      -3.869
           1518       1.243      -4.323
           1519       1.244      -4.195
           1520       1.355      -4.396
           1521       1.150      -5.130
           1522       1.183      -4.999
           1523       1.355      -0.331
           1524       1.470      -0.338
           1525       1.231      -1.556
           1526       1.230      -1.431
           1527       1.344      -1.615
           1528       0.862      -5.318
           1529       0.980      -5.297
           1530       0.802      -5.437
           1531       0.547      -5.451
           1532       1.052      -5.391
           1533       1.106      -5.266
           1534       1.354      -2.609
           1535       1.362      -0.595
           1536       1.241      -3.428
           1537       1.356      -3.360
           1538       1.242      -3.553
           1539       1.527      -0.447
           1540       1.221      -4.727
           1541       1.337      -4.670
           1542       1.211      -4.859
           1543       1.295      -4.949
           1544       1.228      -1.306
           1545       1.228      -1.180
           1546       1.222      -5.225
           1547       1.359      -4.129
           1548       1.357      -3.613
           1549       1.339      -1.365
           1550       1.337      -1.114
           1551       0.999      -5.519
           1552       1.124      -5.489
           1553       1.468      -2.661
           1554       1.468      -2.537
           1555       1.977      -0.536
           1556       2.096      -0.525
           1557       2.197      -0.506
           1558       2.310      -0.509
           1559       2.138      -0.616
           1560       2.399      -0.537
           1561       2.504      -0.550
           1562       2.517      -0.671
           1563       2.328      -0.625
           1564       2.519      -0.790
           1565       2.523      -0.912
           1566       2.419      -0.771
           1567       2.533      -1.035
           1568       2.539      -1.159
           1569       2.431      -1.013
           1570       2.544      -1.285
           1571       2.547      -1.411
           1572       2.447      -1.263
           1573       2.543      -1.536
           1574       2.542      -1.662
           1575       2.449      -1.514
           1576       2.540      -1.787
           1577       2.539      -1.912
           1578       2.443      -1.764
           1579       2.539      -2.037
           1580       2.539      -2.162
           1581       2.441      -2.014
           1582       2.539      -2.287
           1583       2.539      -2.412
           1584       2.441      -2.264
           1585       2.539      -2.536
           1586       2.539      -2.661
           1587       2.441      -2.513
           1588       2.540      -2.786
           1589       2.540      -2.911
           1590       2.442      -2.763
           1591       2.540      -3.036
           1592       2.540      -3.161
           1593       2.442      -3.013
           1594       2.540      -3.286
           1595       2.540      -3.411
           1596       2.442      -3.263
           1597       2.540      -3.536
           1598       2.540      -3.661
           1599       2.442      -3.513
           1600       2.541      -3.786
           1601       2.541      -3.910
           1602       2.443      -3.763
           1603       2.543      -4.034
           1604       2.544      -4.159
           1605       2.446      -4.012
           1606       2.547      -4.282
           1607       2.549      -4.406
           1608       2.451      -4.259
           1609       2.551      -4.529
           1610       2.553      -4.652
           1611       2.457      -4.505
           1612       2.556      -4.773
           1613       2.557      -4.897
           1614       2.462      -4.748
           1615       2.559      -5.021
           1616       2.559      -5.146
           1617       2.467      -4.993
           1618       2.556      -5.270
           1619       2.554      -5.395
           1620       2.466      -5.241
           1621       2.553      -5.520
           1622       2.552      -5.645
           1623       2.461      -5.491
           1624       2.554      -5.771
           1625       2.554      -5.897
           1626       2.461      -5.742
           1627       2.554      -6.022
           1628       2.554      -6.148
           1629       2.462      -5.994
           1630       2.555      -6.273
           1631       2.555      -6.398
           1632       2.462      -6.245
           1633       2.555      -6.524
           1634       2.555      -6.649
           1635       2.463      -6.496
           1636       2.556      -6.774
           1637       2.556      -6.899
           1638       2.463      -6.747
           1639       2.556      -7.024
           1640       2.556      -7.149
           1641       2.464      -6.997
           1642       2.556      -7.274
           1643       2.556      -7.399
           1644       2.463      -7.247
           1645       2.556      -7.524
           1646       2.555      -7.649
           1647       2.463      -7.497
           1648       2.555      -7.774
           1649       2.555      -7.899
           1650       2.463      -7.747
           1651       2.556      -8.023
           1652       2.556      -8.147
           1653       2.463      -7.995
           1654       2.558      -8.267
           1655       2.560      -8.388
           1656       2.466      -8.239
           1657       2.566      -8.502
           1658       2.565      -8.624
           1659       2.473      -8.473
           1660       2.559      -8.739
           1661       2.551      -8.861
           1662       2.472      -8.703
           1663       2.524      -8.975
           1664       2.509      -9.094
           1665       2.439      -8.933
           1666       2.524      -9.464
           1667       1.447      -1.421
           1668       1.445      -1.296
           1669       2.399      -9.437
           1670       2.281      -9.439
           1671       2.137      -9.462
           1672       2.010      -9.469
           1673       2.211      -9.336
           1674       1.880      -9.477
           1675       1.753      -9.480
           1676       1.938      -9.366
           1677       1.626      -9.483
           1678       1.500      -9.484
           1679       1.681      -9.376
           1680       1.375      -9.486
           1681       1.252      -9.489
           1682       1.428      -9.380
           1683       1.130      -9.497
           1684       1.010      -9.507
           1685       1.182      -9.390
           1686       0.902      -9.531
           1687       0.766      -9.539
           1688       0.953      -9.422
           1689       1.470      -3.162
           1690       1.470      -3.037
           1691       0.666      -9.512
           1692       0.543      -9.484
           1693       0.533      -9.367
           1694       0.744      -9.419
           1695       1.463      -1.916
           1696       1.461      -1.791
           1697       0.525      -9.253
           1698       0.519      -9.134
           1699       0.636      -9.278
           1700       0.508      -9.016
           1701       0.504      -8.894
           1702       0.616      -9.046
           1703       0.505      -8.775
           1704       0.505      -8.652
           1705       0.607      -8.808
           1706       0.505      -8.529
           1707       0.505      -8.405
           1708       0.607      -8.566
           1709       0.505      -8.281
           1710       0.505      -8.156
           1711       0.607      -8.319
           1712       0.506      -8.032
           1713       0.506      -7.907
           1714       0.608      -8.070
           1715       0.507      -7.783
           1716       0.507      -7.658
           1717       0.609      -7.821
           1718       0.507      -7.534
           1719       0.508      -7.409
           1720       0.610      -7.573
           1721       0.508      -7.284
           1722       0.508      -7.159
           1723       0.611      -7.323
           1724       0.508      -7.034
           1725       0.509      -6.909
           1726       0.611      -7.074
           1727       0.510      -6.784
           1728       0.510      -6.659
           1729       0.613      -6.824
           1730       0.511      -6.533
           1731       0.511      -6.409
           1732       0.615      -6.572
           1733       0.510      -6.283
           1734       0.507      -6.161
           1735       0.615      -6.320
           1736       0.500      -6.032
           1737       0.491      -5.915
           1738       0.607      -6.066
           1739       1.444      -4.748
           1740       1.458      -4.609
           1741       1.443      -1.171
           1742       1.443      -1.046
           1743       1.551      -1.228
           1744       1.301      -5.324
           1745       1.346      -5.188
           1746       1.447      -0.923
           1747       1.448      -0.796
           1748       1.553      -0.981
           1749       1.469      -2.911
           1750       1.469      -2.785
           1751       1.582      -2.713
           1752       1.583      -2.963
           1753       1.471      -3.666
           1754       1.470      -3.539
           1755       1.470      -4.462
           1756       1.475      -4.327
           1757       1.578      -4.541
           1758       1.388      -5.041
           1759       1.416      -4.900
           1760       1.474      -4.188
           1761       1.473      -4.056
           1762       1.589      -4.254
           1763       1.455      -1.668
           1764       1.452      -1.544
           1765       1.569      -1.721
           1766       2.479      -9.339
           1767       2.480      -9.226
           1768       1.558      -1.475
           1769       1.467      -2.412
           1770       1.466      -2.287
           1771       1.581      -2.464
           1772       1.470      -3.287
           1773       1.584      -3.214
           1774       1.470      -3.412
           1775       1.464      -2.038
           1776       1.576      -1.966
           1777       1.465      -2.161
           1778       1.537      -4.839
           1779       0.468      -5.790
           1780       0.450      -5.686
           1781       0.576      -5.812
           1782       1.444      -0.684
           1783       1.465      -0.544
           1784       1.725      -0.563
           1785       1.849      -0.562
           1786       1.196      -5.589
           1787       1.249      -5.461
           1788       0.864      -5.565
           1789       0.937      -5.662
           1790       0.740      -5.580
           1791       1.373      -5.424
           1792       1.552      -0.746
           1793       1.467      -5.139
           1794       0.484      -5.569
           1795       0.615      -5.570
           1796       1.609      -0.536
           1797       1.472      -3.923
           1798       1.471      -3.794
           1799       1.908      -0.661
           1800       0.677      -5.697
           1801       1.587      -3.982
           1802       1.585      -3.721
           1803       1.584      -3.466
           1804       1.663      -0.660
           1805       1.696      -3.260
           1806       1.696      -3.136
           1807       1.703      -4.305
           1808       1.702      -4.166
           1809       1.699      -4.030
           1810       1.698      -3.897
           1811       1.812      -4.081
           1812       2.261      -9.220
           1813       2.118      -9.243
           1814       2.305      -0.742
           1815       2.307      -0.861
           1816       2.216      -0.714
           1817       2.329      -0.985
           1818       2.339      -1.108
           1819       2.215      -0.956
           1820       2.353      -1.233
           1821       2.358      -1.360
           1822       2.250      -1.206
           1823       2.346      -1.483
           1824       2.343      -1.608
           1825       2.252      -1.454
           1826       2.340      -1.734
           1827       2.338      -1.859
           1828       2.238      -1.703
           1829       2.338      -1.984
           1830       2.338      -2.109
           1831       2.235      -1.955
           1832       2.338      -2.235
           1833       2.338      -2.359
           1834       2.235      -2.205
           1835       2.338      -2.484
           1836       2.339      -2.609
           1837       2.236      -2.455
           1838       2.339      -2.734
           1839       2.339      -2.859
           1840       2.236      -2.705
           1841       2.339      -2.984
           1842       2.339      -3.109
           1843       2.236      -2.955
           1844       2.339      -3.234
           1845       2.339      -3.359
           1846       2.237      -3.205
           1847       2.340      -3.485
           1848       2.340      -3.610
           1849       2.237      -3.456
           1850       2.340      -3.735
           1851       2.341      -3.860
           1852       2.237      -3.707
           1853       2.343      -3.985
           1854       2.346      -4.108
           1855       2.240      -3.957
           1856       2.352      -4.230
           1857       2.355      -4.353
           1858       2.249      -4.203
           1859       2.358      -4.476
           1860       2.361      -4.598
           1861       2.259      -4.447
           1862       2.364      -4.714
           1863       2.367      -4.835
           1864       2.266      -4.686
           1865       2.378      -4.956
           1866       2.380      -5.079
           1867       2.280      -4.922
           1868       2.372      -5.203
           1869       2.369      -5.327
           1870       2.282      -5.165
           1871       2.364      -5.453
           1872       2.362      -5.578
           1873       2.270      -5.415
           1874       2.366      -5.707
           1875       2.367      -5.833
           1876       2.269      -5.669
           1877       2.366      -5.959
           1878       2.366      -6.085
           1879       2.272      -5.924
           1880       2.367      -6.210
           1881       2.367      -6.336
           1882       2.271      -6.175
           1883       2.368      -6.461
           1884       2.368      -6.587
           1885       2.272      -6.426
           1886       2.368      -6.712
           1887       2.368      -6.837
           1888       2.273      -6.677
           1889       2.368      -6.962
           1890       2.368      -7.087
           1891       2.273      -6.927
           1892       2.368      -7.212
           1893       2.368      -7.337
           1894       2.272      -7.177
           1895       2.368      -7.462
           1896       2.368      -7.587
           1897       2.272      -7.426
           1898       2.367      -7.711
           1899       2.367      -7.836
           1900       2.271      -7.676
           1901       2.366      -7.961
           1902       2.367      -8.084
           1903       2.270      -7.925
           1904       2.368      -8.206
           1905       2.370      -8.326
           1906       2.271      -8.171
           1907       2.376      -8.439
           1908       2.382      -8.553
           1909       2.278      -8.406
           1910       2.398      -8.649
           1911       2.391      -8.765
           1912       2.301      -8.616
           1913       1.146      -5.718
           1914       1.271      -5.690
           1915       1.665      -1.524
           1916       1.660      -1.402
           1917       1.668      -0.772
           1918       1.993      -9.256
           1919       1.863      -9.263
           1920       2.043      -9.140
           1921       1.738      -9.270
           1922       1.611      -9.272
           1923       1.793      -9.159
           1924       1.486      -9.273
           1925       1.361      -9.275
           1926       1.544      -9.167
           1927       1.232      -9.274
           1928       1.110      -9.282
           1929       1.289      -9.167
           1930       0.973      -9.305
           1931       0.865      -9.329
           1932       1.023      -9.189
           1933       1.656      -1.034
           1934       1.659      -0.911
           1935       0.701      -5.823
           1936       0.713      -9.083
           1937       0.703      -8.965
           1938       0.711      -8.853
           1939       0.712      -8.734
           1940       0.808      -8.891
           1941       0.710      -8.610
           1942       0.710      -8.487
           1943       0.814      -8.655
           1944       0.709      -8.363
           1945       0.709      -8.239
           1946       0.812      -8.407
           1947       0.711      -8.115
           1948       0.711      -7.990
           1949       0.813      -8.159
           1950       0.713      -7.867
           1951       0.713      -7.743
           1952       0.816      -7.911
           1953       0.714      -7.619
           1954       0.714      -7.494
           1955       0.818      -7.664
           1956       0.715      -7.370
           1957       0.715      -7.245
           1958       0.819      -7.416
           1959       0.716      -7.121
           1960       0.716      -6.996
           1961       0.820      -7.168
           1962       0.717      -6.871
           1963       0.718      -6.746
           1964       0.822      -6.918
           1965       0.721      -6.619
           1966       0.722      -6.493
           1967       0.826      -6.666
           1968       0.726      -6.362
           1969       0.724      -6.235
           1970       0.832      -6.408
           1971       0.716      -6.104
           1972       0.709      -5.976
           1973       0.827      -6.146
           1974       1.555      -5.244
           1975       1.597      -5.096
           1976       1.651      -1.278
           1977       1.650      -1.153
           1978       1.759      -1.327
           1979       2.115      -0.734
           1980       1.697      -3.768
           1981       1.696      -3.640
           1982       1.809      -3.816
           1983       1.631      -4.927
           1984       1.659      -4.774
           1985       1.866      -0.764
           1986       1.995      -0.738
           1987       1.442      -5.532
           1988       1.494      -5.394
           1989       0.811      -5.861
           1990       1.793      -4.693
           1991       1.698      -4.606
           1992       1.343      -5.795
           1993       1.394      -5.666
           1994       2.356      -8.860
           1995       2.329      -8.974
           1996       2.073      -0.836
           1997       1.693      -2.510
           1998       1.693      -2.385
           1999       1.711      -4.459
           2000       1.823      -4.371
           2001       1.771      -0.825
           2002       1.757      -1.083
           2003       1.579      -2.214
           2004       1.696      -3.512
           2005       1.695      -3.385
           2006       0.765      -9.302
           2007       0.756      -9.188
           2008       1.807      -3.306
           2009       0.843      -9.107
           2010       1.719      -5.031
           2011       1.623      -5.351
           2012       0.899      -5.779
           2013       1.034      -5.734
           2014       1.858      -0.902
           2015       1.514      -5.636
           2016       1.108      -5.834
           2017       1.690      -2.011
           2018       1.688      -1.888
           2019       1.695      -3.010
           2020       1.695      -2.883
           2021       1.807      -3.056
           2022       1.679      -1.640
           2023       1.780      -1.567
           2024       1.685      -1.764
           2025       1.807      -3.559
           2026       1.798      -1.808
           2027       1.694      -2.634
           2028       1.805      -2.555
           2029       1.694      -2.758
           2030       1.869      -1.135
           2031       1.875      -1.016
           2032       2.384      -9.180
           2033       2.290      -9.087
           2034       2.281      -8.806
           2035       2.090      -0.950
           2036       2.112      -1.074
           2037       2.143      -1.412
           2038       2.131      -1.535
           2039       2.129      -1.666
           2040       2.127      -1.792
           2041       2.021      -1.624
           2042       2.127      -1.919
           2043       2.127      -2.044
           2044       2.019      -1.882
           2045       2.128      -2.170
           2046       2.128      -2.295
           2047       2.020      -2.134
           2048       2.128      -2.419
           2049       2.128      -2.544
           2050       2.021      -2.384
           2051       2.129      -2.669
           2052       2.129      -2.794
           2053       2.021      -2.633
           2054       2.129      -2.919
           2055       2.129      -3.044
           2056       2.022      -2.883
           2057       2.130      -3.169
           2058       2.130      -3.295
           2059       2.023      -3.134
           2060       2.130      -3.420
           2061       2.130      -3.546
           2062       2.023      -3.385
           2063       2.130      -3.673
           2064       2.131      -3.798
           2065       2.023      -3.637
           2066       2.132      -3.926
           2067       2.135      -4.050
           2068       2.025      -3.892
           2069       2.140      -4.176
           2070       2.146      -4.297
           2071       2.032      -4.145
           2072       2.165      -4.408
           2073       2.169      -4.530
           2074       2.056      -4.381
           2075       2.142      -4.658
           2076       2.145      -4.774
           2077       2.048      -4.619
           2078       2.192      -4.880
           2079       2.203      -5.000
           2080       2.068      -4.852
           2081       2.193      -5.110
           2082       2.186      -5.233
           2083       2.106      -5.068
           2084       2.163      -5.367
           2085       2.159      -5.493
           2086       2.074      -5.312
           2087       2.173      -5.628
           2088       2.177      -5.757
           2089       2.067      -5.581
           2090       2.173      -5.881
           2091       2.172      -6.007
           2092       2.078      -5.840
           2093       2.172      -6.132
           2094       2.172      -6.257
           2095       2.073      -6.090
           2096       2.173      -6.383
           2097       2.174      -6.509
           2098       2.074      -6.340
           2099       2.174      -6.634
           2100       2.174      -6.759
           2101       2.076      -6.591
           2102       2.174      -6.884
           2103       2.174      -7.009
           2104       2.075      -6.841
           2105       2.173      -7.133
           2106       2.173      -7.258
           2107       2.075      -7.090
           2108       2.173      -7.382
           2109       2.173      -7.507
           2110       2.074      -7.339
           2111       2.172      -7.632
           2112       2.172      -7.756
           2113       2.073      -7.587
           2114       2.170      -7.881
           2115       2.170      -8.006
           2116       2.071      -7.837
           2117       2.168      -8.132
           2118       2.169      -8.253
           2119       2.069      -8.088
           2120       2.173      -8.379
           2121       2.179      -8.492
           2122       2.071      -8.339
           2123       2.202      -8.609
           2124       2.218      -8.705
           2125       2.097      -8.582
           2126       1.934      -4.398
           2127       1.926      -4.244
           2128       1.582      -5.741
           2129       1.630      -5.606
           2130       2.091      -9.023
           2131       1.966      -9.036
           2132       1.852      -9.049
           2133       1.728      -9.056
           2134       1.900      -8.932
           2135       1.607      -9.065
           2136       1.482      -9.066
           2137       1.666      -8.955
           2138       1.360      -9.059
           2139       1.231      -9.058
           2140       1.423      -8.957
           2141       1.098      -9.046
           2142       0.961      -9.068
           2143       0.918      -8.963
           2144       1.169      -8.937
           2145       1.037      -5.972
           2146       1.150      -5.956
           2147       1.910      -1.844
           2148       1.906      -1.719
           2149       1.799      -5.116
           2150       1.834      -4.946
           2151       1.915      -3.345
           2152       1.915      -3.220
           2153       1.887      -4.804
           2154       1.927      -4.635
           2155       0.917      -8.707
           2156       0.915      -8.584
           2157       0.913      -8.456
           2158       0.913      -8.331
           2159       1.016      -8.508
           2160       0.916      -8.209
           2161       0.917      -8.085
           2162       1.017      -8.257
           2163       0.920      -7.962
           2164       0.921      -7.839
           2165       1.023      -8.012
           2166       0.922      -7.716
           2167       0.923      -7.592
           2168       1.027      -7.767
           2169       0.924      -7.469
           2170       0.924      -7.344
           2171       1.029      -7.520
           2172       0.925      -7.221
           2173       0.926      -7.096
           2174       1.030      -7.273
           2175       0.927      -6.972
           2176       0.928      -6.847
           2177       1.032      -7.026
           2178       0.930      -6.722
           2179       0.933      -6.595
           2180       1.036      -6.776
           2181       0.938      -6.464
           2182       0.942      -6.333
           2183       1.043      -6.520
           2184       0.907      -5.932
           2185       1.690      -2.258
           2186       1.689      -2.133
           2187       1.801      -2.055
           2188       1.803      -2.304
           2189       1.970      -0.954
           2190       1.288      -5.917
           2191       1.411      -5.893
           2192       1.217      -6.054
           2193       1.908      -1.588
           2194       1.895      -1.472
           2195       1.917      -3.855
           2196       1.916      -3.725
           2197       1.677      -5.481
           2198       1.738      -5.331
           2199       0.926      -8.852
           2200       2.207      -9.014
           2201       2.130      -8.910
           2202       0.949      -6.053
           2203       1.915      -3.598
           2204       1.915      -3.471
           2205       1.550      -5.880
           2206       1.665      -5.850
           2207       2.182      -8.800
           2208       2.166      -1.166
           2209       2.180      -1.291
           2210       1.806      -2.804
           2211       1.744      -5.586
           2212       2.067      -8.809
           2213       1.910      -1.970
           2214       1.064      -6.241
           2215       0.957      -6.185
           2216       1.913      -2.345
           2217       1.911      -2.218
           2218       1.027      -8.780
           2219       1.915      -3.095
           2220       1.914      -2.969
           2221       1.494      -6.002
           2222       1.842      -1.374
           2223       1.834      -1.250
           2224       1.918      -3.982
           2225       1.913      -2.593
           2226       1.913      -2.470
           2227       2.059      -1.372
           2228       1.921      -4.118
           2229       1.952      -1.182
           2230       1.910      -2.093
           2231       1.913      -2.718
           2232       1.968      -4.889
           2233       2.014      -4.995
           2234       2.005      -5.105
           2235       2.000      -5.221
           2236       1.978      -5.355
           2237       1.977      -5.790
           2238       1.973      -5.915
           2239       1.969      -6.039
           2240       1.968      -6.163
           2241       1.869      -5.989
           2242       1.973      -6.291
           2243       1.975      -6.417
           2244       1.869      -6.240
           2245       1.975      -6.542
           2246       1.975      -6.667
           2247       1.874      -6.493
           2248       1.974      -6.791
           2249       1.974      -6.916
           2250       1.874      -6.742
           2251       1.973      -7.039
           2252       1.973      -7.164
           2253       1.872      -6.989
           2254       1.972      -7.287
           2255       1.972      -7.412
           2256       1.871      -7.237
           2257       1.971      -7.536
           2258       1.971      -7.660
           2259       1.869      -7.484
           2260       1.969      -7.785
           2261       1.968      -7.910
           2262       1.867      -7.733
           2263       1.966      -8.037
           2264       1.964      -8.163
           2265       1.864      -7.985
           2266       1.962      -8.296
           2267       1.965      -8.421
           2268       1.859      -8.245
           2269       1.976      -8.566
           2270       1.998      -8.684
           2271       1.867      -8.523
           2272       1.953      -4.508
           2273       2.041      -1.160
           2274       1.753      -5.927
           2275       1.785      -5.788
           2276       1.970      -1.395
           2277       1.724      -8.857
           2278       1.604      -8.866
           2279       1.501      -8.859
           2280       1.379      -8.853
           2281       1.559      -8.761
           2282       1.265      -8.836
           2283       1.133      -8.823
           2284       1.123      -8.678
           2285       1.343      -8.738
           2286       1.119      -8.310
           2287       1.123      -8.188
           2288       1.127      -8.067
           2289       1.129      -7.945
           2290       1.229      -8.120
           2291       1.132      -7.823
           2292       1.133      -7.700
           2293       1.236      -7.878
           2294       1.134      -7.577
           2295       1.135      -7.454
           2296       1.239      -7.633
           2297       1.136      -7.331
           2298       1.136      -7.207
           2299       1.241      -7.387
           2300       1.137      -7.084
           2301       1.138      -6.960
           2302       1.243      -7.141
           2303       1.140      -6.836
           2304       1.143      -6.710
           2305       1.246      -6.894
           2306       1.146      -6.586
           2307       1.151      -6.455
           2308       1.251      -6.646
           2309       1.946      -8.794
           2310       1.794      -5.233
           2311       1.909      -5.148
           2312       1.418      -6.101
           2313       1.558      -6.088
           2314       1.832      -8.807
           2315       2.007      -1.274
           2316       1.160      -6.328
           2317       1.175      -6.180
           2318       1.313      -6.141
           2319       1.263      -6.394
           2320       1.114      -8.557
           2321       1.112      -8.429
           2322       1.218      -8.360
           2323       1.220      -8.600
           2324       1.914      -2.844
           2325       1.376      -6.227
           2326       1.976      -5.542
           2327       1.991      -5.677
           2328       1.749      -6.051
           2329       1.770      -8.718
           2330       1.886      -5.752
           2331       1.922      -5.454
           2332       1.845      -5.550
           2333       1.798      -5.674
           2334       1.653      -6.127
           2335       1.769      -6.188
           2336       1.774      -6.316
           2337       1.577      -6.226
           2338       1.751      -8.599
           2339       1.644      -8.649
           2340       1.741      -8.453
           2341       1.773      -6.440
           2342       1.773      -6.565
           2343       1.672      -6.388
           2344       1.771      -6.688
           2345       1.770      -6.811
           2346       1.669      -6.635
           2347       1.769      -6.934
           2348       1.768      -7.058
           2349       1.666      -6.880
           2350       1.767      -7.181
           2351       1.766      -7.305
           2352       1.664      -7.126
           2353       1.766      -7.428
           2354       1.765      -7.552
           2355       1.662      -7.372
           2356       1.764      -7.676
           2357       1.763      -7.800
           2358       1.660      -7.619
           2359       1.760      -7.925
           2360       1.758      -8.052
           2361       1.657      -7.868
           2362       1.754      -8.180
           2363       1.751      -8.313
           2364       1.636      -8.389
           2365       1.651      -8.121
           2366       1.541      -8.642
           2367       1.424      -8.661
           2368       1.311      -8.644
           2369       1.302      -8.522
           2370       1.509      -8.548
           2371       1.333      -8.179
           2372       1.337      -8.059
           2373       1.340      -7.936
           2374       1.342      -7.814
           2375       1.444      -7.995
           2376       1.344      -7.691
           2377       1.345      -7.568
           2378       1.448      -7.749
           2379       1.346      -7.445
           2380       1.347      -7.322
           2381       1.451      -7.503
           2382       1.348      -7.199
           2383       1.349      -7.076
           2384       1.453      -7.257
           2385       1.350      -6.953
           2386       1.352      -6.830
           2387       1.455      -7.011
           2388       1.354      -6.707
           2389       1.357      -6.583
           2390       1.458      -6.766
           2391       1.848      -5.363
           2392       1.361      -6.463
           2393       1.369      -6.335
           2394       1.475      -6.295
           2395       1.464      -6.524
           2396       1.319      -8.418
           2397       1.326      -8.299
           2398       1.434      -8.237
           2399       1.410      -8.461
           2400       1.570      -6.334
           2401       1.569      -6.458
           2402       1.565      -6.578
           2403       1.564      -6.701
           2404       1.562      -6.823
           2405       1.560      -6.946
           2406       1.559      -7.068
           2407       1.558      -7.191
           2408       1.557      -7.314
           2409       1.556      -7.438
           2410       1.556      -7.561
           2411       1.554      -7.685
           2412       1.553      -7.808
           2413       1.551      -7.933
           2414       1.548      -8.055
           2415       1.544      -8.183
           2416       1.537      -8.303
           2417       1.526      -8.443

 MAXIMUM FRONT WIDTH FOR SOLUTION = 508 DEGREES OF FREEDOM

 MINIMUM CORE REQUIRED TO SOLVE EQUATIONS =       130550

 ADDITIONAL CORE REQUIRED FOR INCORE SOLUTION =      1730088


            ELEMENT  MATERIAL  TYPE  AND  NODE  NUMBERS

 ELEMENT TYPE  MAT    1     2     3     4     5     6     7     8     9    10    11    12    13    14    15    16    17    18    19    20    21    22

           1           2           1           5           1          48         632         633         634
           2           2           1           6           5          49         635         636         637
           3           2           1           7           6          50         638         639         640
           4           2           1           6          49          50         637         641         639
           5           2           1           2           7           8         642         643         644
           6           2           1           9           8          51         645         646         647
           7           2           1          10           9          52         648         649         650
           8           2           1           9          51          52         647         651         649
           9           2           1          11          10          53         652         653         654
          10           2           1          10          52          53         650         655         653
          11           2           1          12          11          54         656         657         658
          12           2           1          11          53          54         654         659         657
          13           2           1          13          12          55         660         661         662
          14           2           1          12          54          55         658         663         661
          15           2           1          14          13          56         664         665         666
          16           2           1          13          55          56         662         667         665
          17           2           1          15          14          57         668         669         670
          18           2           1          14          56          57         666         671         669
          19           2           1          16          15          58         672         673         674
          20           2           1          15          57          58         670         675         673
          21           2           1          17          16          59         676         677         678
          22           2           1          16          58          59         674         679         677
          23           2           1          18          17          60         680         681         682
          24           2           1          17          59          60         678         683         681
          25           2           1          19          18          61         684         685         686
          26           2           1          18          60          61         682         687         685
          27           2           1          20          19          62         688         689         690
          28           2           1          19          61          62         686         691         689
          29           2           1          21          20          63         692         693         694
          30           2           1          20          62          63         690         695         693
          31           2           1          22          21          64         696         697         698
          32           2           1          21          63          64         694         699         697
          33           2           1          23          22          65         700         701         702
          34           2           1          22          64          65         698         703         701
          35           2           1          24          23          66         704         705         706
          36           2           1          23          65          66         702         707         705
          37           2           1          25          24          67         708         709         710
          38           2           1          24          66          67         706         711         709
          39           2           1          26          25          68         712         713         714
          40           2           1          25          67          68         710         715         713
          41           2           1           3          26          27         716         717         718
          42           2           1          28          27          69         719         720         721
          43           2           1          29          28          70         722         723         724
          44           2           1          28          69          70         721         725         723
          45           2           1           4          29          30         726         727         728
          46           2           1          31          30          71         729         730         731
          47           2           1          32          31          72         732         733         734
          48           2           1          31          71          72         731         735         733
          49           2           1          33          32          73         736         737         738
          50           2           1          32          72          73         734         739         737
          51           2           1          34          33          74         740         741         742
          52           2           1          33          73          74         738         743         741
          53           2           1          35          34          75         744         745         746
          54           2           1          34          74          75         742         747         745
          55           2           1          36          35          76         748         749         750
          56           2           1          35          75          76         746         751         749
          57           2           1          37          36          77         752         753         754
          58           2           1          36          76          77         750         755         753
          59           2           1          38          37          78         756         757         758
          60           2           1          37          77          78         754         759         757
          61           2           1          39          38          79         760         761         762
          62           2           1          38          78          79         758         763         761
          63           2           1          40          39          80         764         765         766
          64           2           1          39          79          80         762         767         765
          65           2           1          41          40          81         768         769         770
          66           2           1          40          80          81         766         771         769
          67           2           1          42          41          82         772         773         774
          68           2           1          41          81          82         770         775         773
          69           2           1          43          42          83         776         777         778
          70           2           1          42          82          83         774         779         777
          71           2           1          44          43          84         780         781         782
          72           2           1          43          83          84         778         783         781
          73           2           1          45          44          85         784         785         786
          74           2           1          44          84          85         782         787         785
          75           2           1          46          45          86         788         789         790
          76           2           1          45          85          86         786         791         789
          77           2           1          47          46          87         792         793         794
          78           2           1          46          86          87         790         795         793
          79           2           1           5          48          49         634         796         636
          80           2           1          51           8          50         646         797         798
          81           2           1          27          26          69         717         799         720
          82           2           1          26          68          69         714         800         799
          83           2           1          30          29          70         727         724         801
          84           2           1          71          30          70         730         801         802
          85           2           1          48          47          88         803         804         805
          86           2           1           8           7          50         643         640         797
          87           2           1          48          88          49         805         806         796
          88           2           1          88          47          87         804         794         807
          89           2           1          51          50          89         798         808         809
          90           2           1          50          49          89         641         810         808
          91           2           1          52          51          89         651         809         811
          92           2           1          53          52          90         655         812         813
          93           2           1          54          53          91         659         814         815
          94           2           1          53          90          91         813         816         814
          95           2           1          55          54          92         663         817         818
          96           2           1          54          91          92         815         819         817
          97           2           1          56          55          93         667         820         821
          98           2           1          55          92          93         818         822         820
          99           2           1          57          56          94         671         823         824
         100           2           1          56          93          94         821         825         823
         101           2           1          58          57          95         675         826         827
         102           2           1          57          94          95         824         828         826
         103           2           1          59          58          96         679         829         830
         104           2           1          58          95          96         827         831         829
         105           2           1          60          59          97         683         832         833
         106           2           1          59          96          97         830         834         832
         107           2           1          61          60          98         687         835         836
         108           2           1          60          97          98         833         837         835
         109           2           1          62          61          99         691         838         839
         110           2           1          61          98          99         836         840         838
         111           2           1          63          62         100         695         841         842
         112           2           1          62          99         100         839         843         841
         113           2           1          64          63         101         699         844         845
         114           2           1          63         100         101         842         846         844
         115           2           1          65          64         102         703         847         848
         116           2           1          64         101         102         845         849         847
         117           2           1          66          65         103         707         850         851
         118           2           1          65         102         103         848         852         850
         119           2           1          67          66         104         711         853         854
         120           2           1          66         103         104         851         855         853
         121           2           1          68          67         105         715         856         857
         122           2           1          67         104         105         854         858         856
         123           2           1          69          68         105         800         857         859
         124           2           1          71          70         105         802         860         861
         125           2           1          72          71         105         735         861         862
         126           2           1          73          72         104         739         863         864
         127           2           1          74          73         103         743         865         866
         128           2           1          75          74         102         747         867         868
         129           2           1          76          75         101         751         869         870
         130           2           1          77          76         100         755         871         872
         131           2           1          78          77          99         759         873         874
         132           2           1          79          78          98         763         875         876
         133           2           1          80          79          97         767         877         878
         134           2           1          81          80          96         771         879         880
         135           2           1          82          81          95         775         881         882
         136           2           1          83          82          94         779         883         884
         137           2           1          84          83          93         783         885         886
         138           2           1          85          84          92         787         887         888
         139           2           1          86          85          91         791         889         890
         140           2           1          87          86          90         795         891         892
         141           2           1          49          88          89         806         893         810
         142           2           1         101          75         102         869         868         849
         143           2           1          90          52          89         812         811         894
         144           2           1         102          74         103         867         866         852
         145           2           1          96          80          97         879         878         834
         146           2           1          97          79          98         877         876         837
         147           2           1          73         104         103         864         855         865
         148           2           1          70          69         105         725         859         860
         149           2           1          98          78          99         875         874         840
         150           2           1          72         105         104         862         858         863
         151           2           1          88          87          89         807         895         893
         152           2           1          76         101         100         870         846         871
         153           2           1          77         100          99         872         843         873
         154           2           1          81          96          95         880         831         881
         155           2           1          82          95          94         882         828         883
         156           2           1          83          94          93         884         825         885
         157           2           1          84          93          92         886         822         887
         158           2           1          85          92          91         888         819         889
         159           2           1          86          91          90         890         816         891
         160           2           1          87          90          89         892         894         895
         161           2           4         109           2           8         896         644         897
         162           2           4         110         109         185         898         899         900
         163           2           4         111         110         186         901         902         903
         164           2           4         110         185         186         900         904         902
         165           2           4         112         111         187         905         906         907
         166           2           4         111         186         187         903         908         906
         167           2           4         113         112         188         909         910         911
         168           2           4         112         187         188         907         912         910
         169           2           4         114         113         189         913         914         915
         170           2           4         113         188         189         911         916         914
         171           2           4         115         114         190         917         918         919
         172           2           4         114         189         190         915         920         918
         173           2           4         106         115         191         921         922         923
         174           2           4         116         106         191         924         923         925
         175           2           4         115         190         191         919         926         922
         176           2           4         117         116         192         927         928         929
         177           2           4         116         191         192         925         930         928
         178           2           4         118         117         193         931         932         933
         179           2           4         117         192         193         929         934         932
         180           2           4         119         118         194         935         936         937
         181           2           4         118         193         194         933         938         936
         182           2           4         120         119         195         939         940         941
         183           2           4         119         194         195         937         942         940
         184           2           4         121         120         196         943         944         945
         185           2           4         120         195         196         941         946         944
         186           2           4         122         121         197         947         948         949
         187           2           4         121         196         197         945         950         948
         188           2           4         123         122         198         951         952         953
         189           2           4         122         197         198         949         954         952
         190           2           4         124         123         199         955         956         957
         191           2           4         123         198         199         953         958         956
         192           2           4         125         124         200         959         960         961
         193           2           4         124         199         200         957         962         960
         194           2           4         126         125         201         963         964         965
         195           2           4         125         200         201         961         966         964
         196           2           4         127         126         202         967         968         969
         197           2           4         126         201         202         965         970         968
         198           2           4         128         127         203         971         972         973
         199           2           4         127         202         203         969         974         972
         200           2           4         129         128         204         975         976         977
         201           2           4         128         203         204         973         978         976
         202           2           4         130         129         205         979         980         981
         203           2           4         129         204         205         977         982         980
         204           2           4         131         130         206         983         984         985
         205           2           4         130         205         206         981         986         984
         206           2           4         132         131         207         987         988         989
         207           2           4         131         206         207         985         990         988
         208           2           4         133         132         208         991         992         993
         209           2           4         132         207         208         989         994         992
         210           2           4         134         133         209         995         996         997
         211           2           4         133         208         209         993         998         996
         212           2           4         135         134         210         999        1000        1001
         213           2           4         134         209         210         997        1002        1000
         214           2           4         136         135         211        1003        1004        1005
         215           2           4         135         210         211        1001        1006        1004
         216           2           4         137         136         212        1007        1008        1009
         217           2           4         136         211         212        1005        1010        1008
         218           2           4         138         137         213        1011        1012        1013
         219           2           4         137         212         213        1009        1014        1012
         220           2           4         139         138         214        1015        1016        1017
         221           2           4         138         213         214        1013        1018        1016
         222           2           4         140         139         215        1019        1020        1021
         223           2           4         139         214         215        1017        1022        1020
         224           2           4         141         140         216        1023        1024        1025
         225           2           4         140         215         216        1021        1026        1024
         226           2           4         142         141         217        1027        1028        1029
         227           2           4         141         216         217        1025        1030        1028
         228           2           4         143         142         218        1031        1032        1033
         229           2           4         142         217         218        1029        1034        1032
         230           2           4         144         143         219        1035        1036        1037
         231           2           4         143         218         219        1033        1038        1036
         232           2           4         145         144         220        1039        1040        1041
         233           2           4         144         219         220        1037        1042        1040
         234           2           4         146         145         221        1043        1044        1045
         235           2           4         145         220         221        1041        1046        1044
         236           2           4         147         146         222        1047        1048        1049
         237           2           4         146         221         222        1045        1050        1048
         238           2           4         148         147         223        1051        1052        1053
         239           2           4         147         222         223        1049        1054        1052
         240           2           4         149         148         224        1055        1056        1057
         241           2           4         148         223         224        1053        1058        1056
         242           2           4         150         149         225        1059        1060        1061
         243           2           4         149         224         225        1057        1062        1060
         244           2           4         151         150         226        1063        1064        1065
         245           2           4         150         225         226        1061        1066        1064
         246           2           4         152         151         227        1067        1068        1069
         247           2           4         151         226         227        1065        1070        1068
         248           2           4         153         152         228        1071        1072        1073
         249           2           4         152         227         228        1069        1074        1072
         250           2           4         154         153         229        1075        1076        1077
         251           2           4         153         228         229        1073        1078        1076
         252           2           4         107         154         155        1079        1080        1081
         253           2           4         156         155         230        1082        1083        1084
         254           2           4         157         156         231        1085        1086        1087
         255           2           4         156         230         231        1084        1088        1086
         256           2           4         158         157         232        1089        1090        1091
         257           2           4         157         231         232        1087        1092        1090
         258           2           4         159         158         233        1093        1094        1095
         259           2           4         158         232         233        1091        1096        1094
         260           2           4         160         159         234        1097        1098        1099
         261           2           4         159         233         234        1095        1100        1098
         262           2           4         161         160         235        1101        1102        1103
         263           2           4         160         234         235        1099        1104        1102
         264           2           4         162         161         236        1105        1106        1107
         265           2           4         161         235         236        1103        1108        1106
         266           2           4         163         162         237        1109        1110        1111
         267           2           4         162         236         237        1107        1112        1110
         268           2           4         164         163         238        1113        1114        1115
         269           2           4         163         237         238        1111        1116        1114
         270           2           4         165         164         239        1117        1118        1119
         271           2           4         164         238         239        1115        1120        1118
         272           2           4         108         165         240        1121        1122        1123
         273           2           4         166         108         240        1124        1123        1125
         274           2           4         165         239         240        1119        1126        1122
         275           2           4         167         166         241        1127        1128        1129
         276           2           4         166         240         241        1125        1130        1128
         277           2           4         168         167         242        1131        1132        1133
         278           2           4         167         241         242        1129        1134        1132
         279           2           4         169         168         243        1135        1136        1137
         280           2           4         168         242         243        1133        1138        1136
         281           2           4         170         169         244        1139        1140        1141
         282           2           4         169         243         244        1137        1142        1140
         283           2           4         171         170         245        1143        1144        1145
         284           2           4         170         244         245        1141        1146        1144
         285           2           4         172         171         246        1147        1148        1149
         286           2           4         171         245         246        1145        1150        1148
         287           2           4         173         172         247        1151        1152        1153
         288           2           4         172         246         247        1149        1154        1152
         289           2           4         174         173         248        1155        1156        1157
         290           2           4         173         247         248        1153        1158        1156
         291           2           4         175         174         249        1159        1160        1161
         292           2           4         174         248         249        1157        1162        1160
         293           2           4         176         175         250        1163        1164        1165
         294           2           4         175         249         250        1161        1166        1164
         295           2           4         177         176         251        1167        1168        1169
         296           2           4         176         250         251        1165        1170        1168
         297           2           4         178         177         252        1171        1172        1173
         298           2           4         177         251         252        1169        1174        1172
         299           2           4         179         178         253        1175        1176        1177
         300           2           4         178         252         253        1173        1178        1176
         301           2           4         180         179         254        1179        1180        1181
         302           2           4         179         253         254        1177        1182        1180
         303           2           4         181         180         255        1183        1184        1185
         304           2           4         180         254         255        1181        1186        1184
         305           2           4         182         181         256        1187        1188        1189
         306           2           4         181         255         256        1185        1190        1188
         307           2           4         183         182         257        1191        1192        1193
         308           2           4         182         256         257        1189        1194        1192
         309           2           4         184         183         258        1195        1196        1197
         310           2           4         183         257         258        1193        1198        1196
         311           2           4           4         184          29        1199        1200         726
         312           2           4           3          27         259         718        1201        1202
         313           2           4          28          29         260         722        1203        1204
         314           2           4           8           9         261         645        1205        1206
         315           2           4          10          11         262         652        1207        1208
         316           2           4          12          13         263         660        1209        1210
         317           2           4          14          15         264         668        1211        1212
         318           2           4          16          17         265         676        1213        1214
         319           2           4          18          19         266         684        1215        1216
         320           2           4          20          21         267         692        1217        1218
         321           2           4          22          23         268         700        1219        1220
         322           2           4          24          25         269         708        1221        1222
         323           2           4          26           3         270         716        1223        1224
         324           2           4         185         109         261         899        1225        1226
         325           2           4         155         154         229        1080        1077        1227
         326           2           4         262          11         271        1207        1228        1229
         327           2           4          11          12         271         656        1230        1228
         328           2           4         230         155         229        1083        1227        1231
         329           2           4          29         184         258        1200        1197        1232
         330           2           4         260          29         258        1203        1232        1233
         331           2           4         259          27         272        1201        1234        1235
         332           2           4          27          28         272         719        1236        1234
         333           2           4          28         260         272        1204        1237        1236
         334           2           4           8         261         109        1206        1225         897
         335           2           4           3         259         273        1202        1238        1239
         336           2           4           9          10         274         648        1240        1241
         337           2           4          12         263         271        1210        1242        1230
         338           2           4          13          14         275         664        1243        1244
         339           2           4          15          16         276         672        1245        1246
         340           2           4          17          18         277         680        1247        1248
         341           2           4          19          20         278         688        1249        1250
         342           2           4          21          22         279         696        1251        1252
         343           2           4          23          24         280         704        1253        1254
         344           2           4          25          26         281         712        1255        1256
         345           2           4           3         273         270        1239        1257        1223
         346           2           4         263          13         275        1209        1244        1258
         347           2           4         264          15         276        1211        1246        1259
         348           2           4         265          17         277        1213        1248        1260
         349           2           4         266          19         278        1215        1250        1261
         350           2           4         267          21         279        1217        1252        1262
         351           2           4         268          23         280        1219        1254        1263
         352           2           4         269          25         281        1221        1256        1264
         353           2           4         281          26         270        1255        1224        1265
         354           2           4         280          24         269        1253        1222        1266
         355           2           4         279          22         268        1251        1220        1267
         356           2           4         276          16         265        1245        1214        1268
         357           2           4         278          20         267        1249        1218        1269
         358           2           4         277          18         266        1247        1216        1270
         359           2           4         274          10         262        1240        1208        1271
         360           2           4           9         274         261        1241        1272        1205
         361           2           4         275          14         264        1243        1212        1273
         362           2           4         259         272         282        1235        1274        1275
         363           2           4         264         276         283        1259        1276        1277
         364           2           4         187         186         284         908        1278        1279
         365           2           4         188         187         285         912        1280        1281
         366           2           4         187         284         285        1279        1282        1280
         367           2           4         189         188         286         916        1283        1284
         368           2           4         188         285         286        1281        1285        1283
         369           2           4         190         189         287         920        1286        1287
         370           2           4         189         286         287        1284        1288        1286
         371           2           4         191         190         288         926        1289        1290
         372           2           4         192         191         288         930        1290        1291
         373           2           4         190         287         288        1287        1292        1289
         374           2           4         193         192         289         934        1293        1294
         375           2           4         192         288         289        1291        1295        1293
         376           2           4         194         193         290         938        1296        1297
         377           2           4         193         289         290        1294        1298        1296
         378           2           4         195         194         291         942        1299        1300
         379           2           4         194         290         291        1297        1301        1299
         380           2           4         196         195         292         946        1302        1303
         381           2           4         195         291         292        1300        1304        1302
         382           2           4         197         196         293         950        1305        1306
         383           2           4         196         292         293        1303        1307        1305
         384           2           4         198         197         294         954        1308        1309
         385           2           4         197         293         294        1306        1310        1308
         386           2           4         199         198         295         958        1311        1312
         387           2           4         198         294         295        1309        1313        1311
         388           2           4         200         199         296         962        1314        1315
         389           2           4         199         295         296        1312        1316        1314
         390           2           4         201         200         297         966        1317        1318
         391           2           4         200         296         297        1315        1319        1317
         392           2           4         202         201         298         970        1320        1321
         393           2           4         201         297         298        1318        1322        1320
         394           2           4         203         202         299         974        1323        1324
         395           2           4         202         298         299        1321        1325        1323
         396           2           4         204         203         300         978        1326        1327
         397           2           4         203         299         300        1324        1328        1326
         398           2           4         205         204         301         982        1329        1330
         399           2           4         204         300         301        1327        1331        1329
         400           2           4         206         205         302         986        1332        1333
         401           2           4         205         301         302        1330        1334        1332
         402           2           4         207         206         303         990        1335        1336
         403           2           4         206         302         303        1333        1337        1335
         404           2           4         208         207         304         994        1338        1339
         405           2           4         207         303         304        1336        1340        1338
         406           2           4         209         208         305         998        1341        1342
         407           2           4         208         304         305        1339        1343        1341
         408           2           4         210         209         306        1002        1344        1345
         409           2           4         209         305         306        1342        1346        1344
         410           2           4         211         210         307        1006        1347        1348
         411           2           4         210         306         307        1345        1349        1347
         412           2           4         212         211         308        1010        1350        1351
         413           2           4         211         307         308        1348        1352        1350
         414           2           4         213         212         309        1014        1353        1354
         415           2           4         212         308         309        1351        1355        1353
         416           2           4         214         213         310        1018        1356        1357
         417           2           4         213         309         310        1354        1358        1356
         418           2           4         215         214         311        1022        1359        1360
         419           2           4         214         310         311        1357        1361        1359
         420           2           4         216         215         312        1026        1362        1363
         421           2           4         215         311         312        1360        1364        1362
         422           2           4         217         216         313        1030        1365        1366
         423           2           4         216         312         313        1363        1367        1365
         424           2           4         218         217         314        1034        1368        1369
         425           2           4         217         313         314        1366        1370        1368
         426           2           4         219         218         315        1038        1371        1372
         427           2           4         218         314         315        1369        1373        1371
         428           2           4         220         219         316        1042        1374        1375
         429           2           4         219         315         316        1372        1376        1374
         430           2           4         221         220         317        1046        1377        1378
         431           2           4         220         316         317        1375        1379        1377
         432           2           4         222         221         318        1050        1380        1381
         433           2           4         221         317         318        1378        1382        1380
         434           2           4         223         222         319        1054        1383        1384
         435           2           4         222         318         319        1381        1385        1383
         436           2           4         224         223         320        1058        1386        1387
         437           2           4         223         319         320        1384        1388        1386
         438           2           4         225         224         321        1062        1389        1390
         439           2           4         224         320         321        1387        1391        1389
         440           2           4         226         225         322        1066        1392        1393
         441           2           4         225         321         322        1390        1394        1392
         442           2           4         227         226         323        1070        1395        1396
         443           2           4         226         322         323        1393        1397        1395
         444           2           4         228         227         324        1074        1398        1399
         445           2           4         227         323         324        1396        1400        1398
         446           2           4         229         228         325        1078        1401        1402
         447           2           4         230         229         325        1231        1402        1403
         448           2           4         228         324         325        1399        1404        1401
         449           2           4         231         230         326        1088        1405        1406
         450           2           4         230         325         326        1403        1407        1405
         451           2           4         260         258         327        1233        1408        1409
         452           2           4         258         257         327        1198        1410        1408
         453           2           4         232         231         328        1092        1411        1412
         454           2           4         231         326         328        1406        1413        1411
         455           2           4         233         232         329        1096        1414        1415
         456           2           4         232         328         329        1412        1416        1414
         457           2           4         234         233         330        1100        1417        1418
         458           2           4         233         329         330        1415        1419        1417
         459           2           4         235         234         331        1104        1420        1421
         460           2           4         234         330         331        1418        1422        1420
         461           2           4         236         235         332        1108        1423        1424
         462           2           4         235         331         332        1421        1425        1423
         463           2           4         237         236         333        1112        1426        1427
         464           2           4         236         332         333        1424        1428        1426
         465           2           4         238         237         334        1116        1429        1430
         466           2           4         237         333         334        1427        1431        1429
         467           2           4         239         238         334        1120        1430        1432
         468           2           4         240         239         335        1126        1433        1434
         469           2           4         241         240         335        1130        1434        1435
         470           2           4         239         334         335        1432        1436        1433
         471           2           4         275         264         336        1273        1437        1438
         472           2           4         264         283         336        1277        1439        1437
         473           2           4         242         241         337        1134        1440        1441
         474           2           4         241         335         337        1435        1442        1440
         475           2           4         243         242         338        1138        1443        1444
         476           2           4         242         337         338        1441        1445        1443
         477           2           4         244         243         339        1142        1446        1447
         478           2           4         243         338         339        1444        1448        1446
         479           2           4         245         244         340        1146        1449        1450
         480           2           4         244         339         340        1447        1451        1449
         481           2           4         246         245         341        1150        1452        1453
         482           2           4         245         340         341        1450        1454        1452
         483           2           4         247         246         342        1154        1455        1456
         484           2           4         246         341         342        1453        1457        1455
         485           2           4         248         247         343        1158        1458        1459
         486           2           4         247         342         343        1456        1460        1458
         487           2           4         249         248         344        1162        1461        1462
         488           2           4         248         343         344        1459        1463        1461
         489           2           4         250         249         345        1166        1464        1465
         490           2           4         249         344         345        1462        1466        1464
         491           2           4         251         250         346        1170        1467        1468
         492           2           4         250         345         346        1465        1469        1467
         493           2           4         252         251         347        1174        1470        1471
         494           2           4         251         346         347        1468        1472        1470
         495           2           4         253         252         348        1178        1473        1474
         496           2           4         252         347         348        1471        1475        1473
         497           2           4         254         253         349        1182        1476        1477
         498           2           4         253         348         349        1474        1478        1476
         499           2           4         255         254         350        1186        1479        1480
         500           2           4         254         349         350        1477        1481        1479
         501           2           4         256         255         351        1190        1482        1483
         502           2           4         255         350         351        1480        1484        1482
         503           2           4         257         256         352        1194        1485        1486
         504           2           4         327         257         352        1410        1486        1487
         505           2           4         256         351         352        1483        1488        1485
         506           2           4         272         260         327        1237        1409        1489
         507           2           4         262         271         353        1229        1490        1491
         508           2           4         261         274         354        1272        1492        1493
         509           2           4         265         277         355        1260        1494        1495
         510           2           4         278         267         356        1269        1496        1497
         511           2           4         266         278         357        1261        1498        1499
         512           2           4         278         356         357        1497        1500        1498
         513           2           4         274         262         358        1271        1501        1502
         514           2           4         262         353         358        1491        1503        1501
         515           2           4         277         266         359        1270        1504        1505
         516           2           4         266         357         359        1499        1506        1504
         517           2           4         268         280         360        1263        1507        1508
         518           2           4         276         265         361        1268        1509        1510
         519           2           4         283         276         361        1276        1510        1511
         520           2           4         265         355         361        1495        1512        1509
         521           2           4         269         281         362        1264        1513        1514
         522           2           4         279         268         363        1267        1515        1516
         523           2           4         268         360         363        1508        1517        1515
         524           2           4         280         269         364        1266        1518        1519
         525           2           4         269         362         364        1514        1520        1518
         526           2           4         270         273         365        1257        1521        1522
         527           2           4         185         261         354        1226        1493        1523
         528           2           4         186         185         354         904        1523        1524
         529           2           4         263         275         366        1258        1525        1526
         530           2           4         275         336         366        1438        1527        1525
         531           2           4         273         259         367        1238        1528        1529
         532           2           4         259         282         367        1275        1530        1528
         533           2           4         272         327         282        1489        1531        1274
         534           2           4         273         367         368        1529        1532        1533
         535           2           4         277         359         355        1505        1534        1494
         536           2           4         354         274         358        1492        1502        1535
         537           2           4         356         267         369        1496        1536        1537
         538           2           4         267         279         369        1262        1538        1536
         539           2           4         284         186         354        1278        1524        1539
         540           2           4         362         281         370        1513        1540        1541
         541           2           4         281         270         370        1265        1542        1540
         542           2           4         270         365         370        1522        1543        1542
         543           2           4         271         263         371        1242        1544        1545
         544           2           4         273         368         365        1533        1546        1521
         545           2           4         280         364         360        1519        1547        1507
         546           2           4         279         363         369        1516        1548        1538
         547           2           4         263         366         371        1526        1549        1544
         548           2           4         271         371         353        1545        1550        1490
         549           2           4         368         367         372        1532        1551        1552
         550           2           4         355         359         373        1534        1553        1554
         551           2           4         286         285         374        1285        1555        1556
         552           2           4         287         286         375        1288        1557        1558
         553           2           4         286         374         375        1556        1559        1557
         554           2           4         288         287         376        1292        1560        1561
         555           2           4         289         288         376        1295        1561        1562
         556           2           4         287         375         376        1558        1563        1560
         557           2           4         290         289         377        1298        1564        1565
         558           2           4         289         376         377        1562        1566        1564
         559           2           4         291         290         378        1301        1567        1568
         560           2           4         290         377         378        1565        1569        1567
         561           2           4         292         291         379        1304        1570        1571
         562           2           4         291         378         379        1568        1572        1570
         563           2           4         293         292         380        1307        1573        1574
         564           2           4         292         379         380        1571        1575        1573
         565           2           4         294         293         381        1310        1576        1577
         566           2           4         293         380         381        1574        1578        1576
         567           2           4         295         294         382        1313        1579        1580
         568           2           4         294         381         382        1577        1581        1579
         569           2           4         296         295         383        1316        1582        1583
         570           2           4         295         382         383        1580        1584        1582
         571           2           4         297         296         384        1319        1585        1586
         572           2           4         296         383         384        1583        1587        1585
         573           2           4         298         297         385        1322        1588        1589
         574           2           4         297         384         385        1586        1590        1588
         575           2           4         299         298         386        1325        1591        1592
         576           2           4         298         385         386        1589        1593        1591
         577           2           4         300         299         387        1328        1594        1595
         578           2           4         299         386         387        1592        1596        1594
         579           2           4         301         300         388        1331        1597        1598
         580           2           4         300         387         388        1595        1599        1597
         581           2           4         302         301         389        1334        1600        1601
         582           2           4         301         388         389        1598        1602        1600
         583           2           4         303         302         390        1337        1603        1604
         584           2           4         302         389         390        1601        1605        1603
         585           2           4         304         303         391        1340        1606        1607
         586           2           4         303         390         391        1604        1608        1606
         587           2           4         305         304         392        1343        1609        1610
         588           2           4         304         391         392        1607        1611        1609
         589           2           4         306         305         393        1346        1612        1613
         590           2           4         305         392         393        1610        1614        1612
         591           2           4         307         306         394        1349        1615        1616
         592           2           4         306         393         394        1613        1617        1615
         593           2           4         308         307         395        1352        1618        1619
         594           2           4         307         394         395        1616        1620        1618
         595           2           4         309         308         396        1355        1621        1622
         596           2           4         308         395         396        1619        1623        1621
         597           2           4         310         309         397        1358        1624        1625
         598           2           4         309         396         397        1622        1626        1624
         599           2           4         311         310         398        1361        1627        1628
         600           2           4         310         397         398        1625        1629        1627
         601           2           4         312         311         399        1364        1630        1631
         602           2           4         311         398         399        1628        1632        1630
         603           2           4         313         312         400        1367        1633        1634
         604           2           4         312         399         400        1631        1635        1633
         605           2           4         314         313         401        1370        1636        1637
         606           2           4         313         400         401        1634        1638        1636
         607           2           4         315         314         402        1373        1639        1640
         608           2           4         314         401         402        1637        1641        1639
         609           2           4         316         315         403        1376        1642        1643
         610           2           4         315         402         403        1640        1644        1642
         611           2           4         317         316         404        1379        1645        1646
         612           2           4         316         403         404        1643        1647        1645
         613           2           4         318         317         405        1382        1648        1649
         614           2           4         317         404         405        1646        1650        1648
         615           2           4         319         318         406        1385        1651        1652
         616           2           4         318         405         406        1649        1653        1651
         617           2           4         320         319         407        1388        1654        1655
         618           2           4         319         406         407        1652        1656        1654
         619           2           4         321         320         408        1391        1657        1658
         620           2           4         320         407         408        1655        1659        1657
         621           2           4         322         321         409        1394        1660        1661
         622           2           4         321         408         409        1658        1662        1660
         623           2           4         323         322         410        1397        1663        1664
         624           2           4         322         409         410        1661        1665        1663
         625           2           4         325         324         326        1404        1666        1407
         626           2           4         371         366         411        1549        1667        1668
         627           2           4         328         326         412        1413        1669        1670
         628           2           4         329         328         413        1416        1671        1672
         629           2           4         328         412         413        1670        1673        1671
         630           2           4         330         329         414        1419        1674        1675
         631           2           4         329         413         414        1672        1676        1674
         632           2           4         331         330         415        1422        1677        1678
         633           2           4         330         414         415        1675        1679        1677
         634           2           4         332         331         416        1425        1680        1681
         635           2           4         331         415         416        1678        1682        1680
         636           2           4         333         332         417        1428        1683        1684
         637           2           4         332         416         417        1681        1685        1683
         638           2           4         334         333         418        1431        1686        1687
         639           2           4         333         417         418        1684        1688        1686
         640           2           4         357         356         419        1500        1689        1690
         641           2           4         335         334         420        1436        1691        1692
         642           2           4         337         335         420        1442        1692        1693
         643           2           4         334         418         420        1687        1694        1691
         644           2           4         336         283         421        1439        1695        1696
         645           2           4         338         337         422        1445        1697        1698
         646           2           4         337         420         422        1693        1699        1697
         647           2           4         339         338         423        1448        1700        1701
         648           2           4         338         422         423        1698        1702        1700
         649           2           4         340         339         424        1451        1703        1704
         650           2           4         339         423         424        1701        1705        1703
         651           2           4         341         340         425        1454        1706        1707
         652           2           4         340         424         425        1704        1708        1706
         653           2           4         342         341         426        1457        1709        1710
         654           2           4         341         425         426        1707        1711        1709
         655           2           4         343         342         427        1460        1712        1713
         656           2           4         342         426         427        1710        1714        1712
         657           2           4         344         343         428        1463        1715        1716
         658           2           4         343         427         428        1713        1717        1715
         659           2           4         345         344         429        1466        1718        1719
         660           2           4         344         428         429        1716        1720        1718
         661           2           4         346         345         430        1469        1721        1722
         662           2           4         345         429         430        1719        1723        1721
         663           2           4         347         346         431        1472        1724        1725
         664           2           4         346         430         431        1722        1726        1724
         665           2           4         348         347         432        1475        1727        1728
         666           2           4         347         431         432        1725        1729        1727
         667           2           4         349         348         433        1478        1730        1731
         668           2           4         348         432         433        1728        1732        1730
         669           2           4         350         349         434        1481        1733        1734
         670           2           4         349         433         434        1731        1735        1733
         671           2           4         351         350         435        1484        1736        1737
         672           2           4         350         434         435        1734        1738        1736
         673           2           4         362         370         436        1541        1739        1740
         674           2           4         353         371         437        1550        1741        1742
         675           2           4         371         411         437        1668        1743        1741
         676           2           4         365         368         438        1546        1744        1745
         677           2           4         358         353         439        1503        1746        1747
         678           2           4         353         437         439        1742        1748        1746
         679           2           4         359         357         440        1506        1749        1750
         680           2           4         373         359         440        1553        1750        1751
         681           2           4         357         419         440        1690        1752        1749
         682           2           4         369         363         441        1548        1753        1754
         683           2           4         364         362         442        1520        1755        1756
         684           2           4         362         436         442        1740        1757        1755
         685           2           4         370         365         443        1543        1758        1759
         686           2           4         360         364         444        1547        1760        1761
         687           2           4         364         442         444        1756        1762        1760
         688           2           4         366         336         445        1527        1763        1764
         689           2           4         336         421         445        1696        1765        1763
         690           2           4         326         324         412        1666        1766        1669
         691           2           4         324         323         412        1400        1767        1766
         692           2           4         411         366         445        1667        1764        1768
         693           2           4         361         355         446        1512        1769        1770
         694           2           4         355         373         446        1554        1771        1769
         695           2           4         419         356         447        1689        1772        1773
         696           2           4         356         369         447        1537        1774        1772
         697           2           4         421         283         448        1695        1775        1776
         698           2           4         283         361         448        1511        1777        1775
         699           2           4         370         443         436        1759        1778        1739
         700           2           4         352         351         449        1488        1779        1780
         701           2           4         351         435         449        1737        1781        1779
         702           2           4         354         358         450        1535        1782        1783
         703           2           4         285         284         451        1282        1784        1785
         704           2           4         368         372         452        1552        1786        1787
         705           2           4         372         367         453        1551        1788        1789
         706           2           4         367         282         453        1530        1790        1788
         707           2           4         438         368         452        1744        1787        1791
         708           2           4         358         439         450        1747        1792        1782
         709           2           4         365         438         443        1745        1793        1758
         710           2           4         282         327         449        1531        1794        1795
         711           2           4         284         354         450        1539        1783        1796
         712           2           4         363         360         454        1517        1797        1798
         713           2           4         374         285         451        1555        1785        1799
         714           2           4         282         449         453        1795        1800        1790
         715           2           4         360         444         454        1761        1801        1797
         716           2           4         441         363         454        1753        1798        1802
         717           2           4         447         369         441        1774        1754        1803
         718           2           4         451         284         450        1784        1796        1804
         719           2           4         419         447         455        1773        1805        1806
         720           2           4         444         442         456        1762        1807        1808
         721           2           4         454         444         457        1801        1809        1810
         722           2           4         444         456         457        1808        1811        1809
         723           2           4         413         412         458        1673        1812        1813
         724           2           4         377         376         459        1566        1814        1815
         725           2           4         376         375         459        1563        1816        1814
         726           2           4         378         377         460        1569        1817        1818
         727           2           4         377         459         460        1815        1819        1817
         728           2           4         379         378         461        1572        1820        1821
         729           2           4         378         460         461        1818        1822        1820
         730           2           4         380         379         462        1575        1823        1824
         731           2           4         379         461         462        1821        1825        1823
         732           2           4         381         380         463        1578        1826        1827
         733           2           4         380         462         463        1824        1828        1826
         734           2           4         382         381         464        1581        1829        1830
         735           2           4         381         463         464        1827        1831        1829
         736           2           4         383         382         465        1584        1832        1833
         737           2           4         382         464         465        1830        1834        1832
         738           2           4         384         383         466        1587        1835        1836
         739           2           4         383         465         466        1833        1837        1835
         740           2           4         385         384         467        1590        1838        1839
         741           2           4         384         466         467        1836        1840        1838
         742           2           4         386         385         468        1593        1841        1842
         743           2           4         385         467         468        1839        1843        1841
         744           2           4         387         386         469        1596        1844        1845
         745           2           4         386         468         469        1842        1846        1844
         746           2           4         388         387         470        1599        1847        1848
         747           2           4         387         469         470        1845        1849        1847
         748           2           4         389         388         471        1602        1850        1851
         749           2           4         388         470         471        1848        1852        1850
         750           2           4         390         389         472        1605        1853        1854
         751           2           4         389         471         472        1851        1855        1853
         752           2           4         391         390         473        1608        1856        1857
         753           2           4         390         472         473        1854        1858        1856
         754           2           4         392         391         474        1611        1859        1860
         755           2           4         391         473         474        1857        1861        1859
         756           2           4         393         392         475        1614        1862        1863
         757           2           4         392         474         475        1860        1864        1862
         758           2           4         394         393         476        1617        1865        1866
         759           2           4         393         475         476        1863        1867        1865
         760           2           4         395         394         477        1620        1868        1869
         761           2           4         394         476         477        1866        1870        1868
         762           2           4         396         395         478        1623        1871        1872
         763           2           4         395         477         478        1869        1873        1871
         764           2           4         397         396         479        1626        1874        1875
         765           2           4         396         478         479        1872        1876        1874
         766           2           4         398         397         480        1629        1877        1878
         767           2           4         397         479         480        1875        1879        1877
         768           2           4         399         398         481        1632        1880        1881
         769           2           4         398         480         481        1878        1882        1880
         770           2           4         400         399         482        1635        1883        1884
         771           2           4         399         481         482        1881        1885        1883
         772           2           4         401         400         483        1638        1886        1887
         773           2           4         400         482         483        1884        1888        1886
         774           2           4         402         401         484        1641        1889        1890
         775           2           4         401         483         484        1887        1891        1889
         776           2           4         403         402         485        1644        1892        1893
         777           2           4         402         484         485        1890        1894        1892
         778           2           4         404         403         486        1647        1895        1896
         779           2           4         403         485         486        1893        1897        1895
         780           2           4         405         404         487        1650        1898        1899
         781           2           4         404         486         487        1896        1900        1898
         782           2           4         406         405         488        1653        1901        1902
         783           2           4         405         487         488        1899        1903        1901
         784           2           4         407         406         489        1656        1904        1905
         785           2           4         406         488         489        1902        1906        1904
         786           2           4         408         407         490        1659        1907        1908
         787           2           4         407         489         490        1905        1909        1907
         788           2           4         409         408         491        1662        1910        1911
         789           2           4         408         490         491        1908        1912        1910
         790           2           4         452         372         492        1786        1913        1914
         791           2           4         411         445         493        1768        1915        1916
         792           2           4         451         450         439        1804        1792        1917
         793           2           4         414         413         494        1676        1918        1919
         794           2           4         413         458         494        1813        1920        1918
         795           2           4         415         414         495        1679        1921        1922
         796           2           4         414         494         495        1919        1923        1921
         797           2           4         416         415         496        1682        1924        1925
         798           2           4         415         495         496        1922        1926        1924
         799           2           4         417         416         497        1685        1927        1928
         800           2           4         416         496         497        1925        1929        1927
         801           2           4         418         417         498        1688        1930        1931
         802           2           4         417         497         498        1928        1932        1930
         803           2           4         439         437         499        1748        1933        1934
         804           2           4         449         435         453        1781        1935        1800
         805           2           4         423         422         500        1702        1936        1937
         806           2           4         424         423         501        1705        1938        1939
         807           2           4         423         500         501        1937        1940        1938
         808           2           4         425         424         502        1708        1941        1942
         809           2           4         424         501         502        1939        1943        1941
         810           2           4         426         425         503        1711        1944        1945
         811           2           4         425         502         503        1942        1946        1944
         812           2           4         427         426         504        1714        1947        1948
         813           2           4         426         503         504        1945        1949        1947
         814           2           4         428         427         505        1717        1950        1951
         815           2           4         427         504         505        1948        1952        1950
         816           2           4         429         428         506        1720        1953        1954
         817           2           4         428         505         506        1951        1955        1953
         818           2           4         430         429         507        1723        1956        1957
         819           2           4         429         506         507        1954        1958        1956
         820           2           4         431         430         508        1726        1959        1960
         821           2           4         430         507         508        1957        1961        1959
         822           2           4         432         431         509        1729        1962        1963
         823           2           4         431         508         509        1960        1964        1962
         824           2           4         433         432         510        1732        1965        1966
         825           2           4         432         509         510        1963        1967        1965
         826           2           4         434         433         511        1735        1968        1969
         827           2           4         433         510         511        1966        1970        1968
         828           2           4         435         434         512        1738        1971        1972
         829           2           4         434         511         512        1969        1973        1971
         830           2           4         443         438         513        1793        1974        1975
         831           2           4         437         411         514        1743        1976        1977
         832           2           4         411         493         514        1916        1978        1976
         833           2           4         375         374         459        1559        1979        1816
         834           2           4         441         454         515        1802        1980        1981
         835           2           4         454         457         515        1810        1982        1980
         836           2           4         436         443         516        1778        1983        1984
         837           2           4         374         451         517        1799        1985        1986
         838           2           4         438         452         518        1791        1987        1988
         839           2           4         453         435         512        1935        1972        1989
         840           2           4         436         516         519        1984        1990        1991
         841           2           4         452         492         520        1914        1992        1993
         842           2           4         410         409         521        1665        1994        1995
         843           2           4         459         374         517        1979        1986        1996
         844           2           4         446         373         522        1771        1997        1998
         845           2           4         456         442         519        1807        1999        2000
         846           2           4         451         439         499        1917        1934        2001
         847           2           4         499         437         514        1933        1977        2002
         848           2           4         448         361         446        1777        1770        2003
         849           2           4         447         441         523        1803        2004        2005
         850           2           4         422         420         498        1699        2006        2007
         851           2           4         455         447         523        1805        2005        2008
         852           2           4         500         422         498        1936        2007        2009
         853           2           4         443         513         516        1975        2010        1983
         854           2           4         513         438         518        1974        1988        2011
         855           2           4         436         519         442        1991        1999        1757
         856           2           4         327         352         449        1487        1780        1794
         857           2           4         372         453         524        1789        2012        2013
         858           2           4         517         451         499        1985        2001        2014
         859           2           4         518         452         520        1987        1993        2015
         860           2           4         420         418         498        1694        1931        2006
         861           2           4         372         524         492        2013        2016        1913
         862           2           4         421         448         525        1776        2017        2018
         863           2           4         440         419         526        1752        2019        2020
         864           2           4         419         455         526        1806        2021        2019
         865           2           4         493         445         527        1915        2022        2023
         866           2           4         445         421         527        1765        2024        2022
         867           2           4         441         515         523        1981        2025        2004
         868           2           4         421         525         527        2018        2026        2024
         869           2           4         522         373         528        1997        2027        2028
         870           2           4         373         440         528        1751        2029        2027
         871           2           4         499         514         529        2002        2030        2031
         872           2           4         412         410         458        2032        2033        1812
         873           2           4         409         491         521        1911        2034        1994
         874           2           4         460         459         529        1819        2035        2036
         875           2           4         462         461         530        1825        2037        2038
         876           2           4         463         462         531        1828        2039        2040
         877           2           4         462         530         531        2038        2041        2039
         878           2           4         464         463         532        1831        2042        2043
         879           2           4         463         531         532        2040        2044        2042
         880           2           4         465         464         533        1834        2045        2046
         881           2           4         464         532         533        2043        2047        2045
         882           2           4         466         465         534        1837        2048        2049
         883           2           4         465         533         534        2046        2050        2048
         884           2           4         467         466         535        1840        2051        2052
         885           2           4         466         534         535        2049        2053        2051
         886           2           4         468         467         536        1843        2054        2055
         887           2           4         467         535         536        2052        2056        2054
         888           2           4         469         468         537        1846        2057        2058
         889           2           4         468         536         537        2055        2059        2057
         890           2           4         470         469         538        1849        2060        2061
         891           2           4         469         537         538        2058        2062        2060
         892           2           4         471         470         539        1852        2063        2064
         893           2           4         470         538         539        2061        2065        2063
         894           2           4         472         471         540        1855        2066        2067
         895           2           4         471         539         540        2064        2068        2066
         896           2           4         473         472         541        1858        2069        2070
         897           2           4         472         540         541        2067        2071        2069
         898           2           4         474         473         542        1861        2072        2073
         899           2           4         473         541         542        2070        2074        2072
         900           2           4         475         474         543        1864        2075        2076
         901           2           4         474         542         543        2073        2077        2075
         902           2           4         476         475         544        1867        2078        2079
         903           2           4         475         543         544        2076        2080        2078
         904           2           4         477         476         545        1870        2081        2082
         905           2           4         476         544         545        2079        2083        2081
         906           2           4         478         477         546        1873        2084        2085
         907           2           4         477         545         546        2082        2086        2084
         908           2           4         479         478         547        1876        2087        2088
         909           2           4         478         546         547        2085        2089        2087
         910           2           4         480         479         548        1879        2090        2091
         911           2           4         479         547         548        2088        2092        2090
         912           2           4         481         480         549        1882        2093        2094
         913           2           4         480         548         549        2091        2095        2093
         914           2           4         482         481         550        1885        2096        2097
         915           2           4         481         549         550        2094        2098        2096
         916           2           4         483         482         551        1888        2099        2100
         917           2           4         482         550         551        2097        2101        2099
         918           2           4         484         483         552        1891        2102        2103
         919           2           4         483         551         552        2100        2104        2102
         920           2           4         485         484         553        1894        2105        2106
         921           2           4         484         552         553        2103        2107        2105
         922           2           4         486         485         554        1897        2108        2109
         923           2           4         485         553         554        2106        2110        2108
         924           2           4         487         486         555        1900        2111        2112
         925           2           4         486         554         555        2109        2113        2111
         926           2           4         488         487         556        1903        2114        2115
         927           2           4         487         555         556        2112        2116        2114
         928           2           4         489         488         557        1906        2117        2118
         929           2           4         488         556         557        2115        2119        2117
         930           2           4         490         489         558        1909        2120        2121
         931           2           4         489         557         558        2118        2122        2120
         932           2           4         491         490         559        1912        2123        2124
         933           2           4         490         558         559        2121        2125        2123
         934           2           4         456         519         541        2000        2126        2127
         935           2           4         518         520         560        2015        2128        2129
         936           2           4         494         458         561        1920        2130        2131
         937           2           4         495         494         562        1923        2132        2133
         938           2           4         494         561         562        2131        2134        2132
         939           2           4         496         495         563        1926        2135        2136
         940           2           4         495         562         563        2133        2137        2135
         941           2           4         497         496         564        1929        2138        2139
         942           2           4         496         563         564        2136        2140        2138
         943           2           4         498         497         565        1932        2141        2142
         944           2           4         500         498         565        2009        2142        2143
         945           2           4         497         564         565        2139        2144        2141
         946           2           4         492         524         566        2016        2145        2146
         947           2           4         527         525         531        2026        2147        2148
         948           2           4         516         513         567        2010        2149        2150
         949           2           4         455         523         537        2008        2151        2152
         950           2           4         519         516         543        1990        2153        2154
         951           2           4         502         501         568        1943        2155        2156
         952           2           4         503         502         569        1946        2157        2158
         953           2           4         502         568         569        2156        2159        2157
         954           2           4         504         503         570        1949        2160        2161
         955           2           4         503         569         570        2158        2162        2160
         956           2           4         505         504         571        1952        2163        2164
         957           2           4         504         570         571        2161        2165        2163
         958           2           4         506         505         572        1955        2166        2167
         959           2           4         505         571         572        2164        2168        2166
         960           2           4         507         506         573        1958        2169        2170
         961           2           4         506         572         573        2167        2171        2169
         962           2           4         508         507         574        1961        2172        2173
         963           2           4         507         573         574        2170        2174        2172
         964           2           4         509         508         575        1964        2175        2176
         965           2           4         508         574         575        2173        2177        2175
         966           2           4         510         509         576        1967        2178        2179
         967           2           4         509         575         576        2176        2180        2178
         968           2           4         511         510         577        1970        2181        2182
         969           2           4         510         576         577        2179        2183        2181
         970           2           4         524         453         512        2012        1989        2184
         971           2           4         448         446         578        2003        2185        2186
         972           2           4         525         448         578        2017        2186        2187
         973           2           4         446         522         578        1998        2188        2185
         974           2           4         517         499         529        2014        2031        2189
         975           2           4         520         492         579        1992        2190        2191
         976           2           4         492         566         579        2146        2192        2190
         977           2           4         493         527         530        2023        2193        2194
         978           2           4         515         457         539        1982        2195        2196
         979           2           4         513         518         580        2011        2197        2198
         980           2           4         501         500         565        1940        2143        2199
         981           2           4         458         521         561        2200        2201        2130
         982           2           4         524         512         566        2184        2202        2145
         983           2           4         523         515         538        2025        2203        2204
         984           2           4         323         410         412        1664        2032        1767
         985           2           4         560         520         581        2128        2205        2206
         986           2           4         521         491         559        2034        2124        2207
         987           2           4         521         458         410        2200        2033        1995
         988           2           4         529         459         517        2035        1996        2189
         989           2           4         461         460         582        1822        2208        2209
         990           2           4         528         440         526        2029        2020        2210
         991           2           4         518         560         580        2129        2211        2197
         992           2           4         561         521         559        2201        2207        2212
         993           2           4         531         525         532        2147        2213        2044
         994           2           4         527         531         530        2148        2041        2193
         995           2           4         538         515         539        2203        2196        2065
         996           2           4         511         577         566        2182        2214        2215
         997           2           4         512         511         566        1973        2215        2202
         998           2           4         578         522         533        2188        2216        2217
         999           2           4         568         501         565        2155        2199        2218
        1000           2           4         526         455         536        2021        2219        2220
        1001           2           4         520         579         581        2191        2221        2205
        1002           2           4         514         493         583        1978        2222        2223
        1003           2           4         539         457         540        2195        2224        2068
        1004           2           4         522         528         534        2028        2225        2226
        1005           2           4         537         523         538        2151        2204        2062
        1006           2           4         461         582         530        2209        2227        2037
        1007           2           4         457         456         540        1811        2228        2224
        1008           2           4         514         583         529        2223        2229        2030
        1009           2           4         533         522         534        2216        2226        2050
        1010           2           4         536         455         537        2219        2152        2059
        1011           2           4         540         456         541        2228        2127        2071
        1012           2           4         532         525         578        2213        2187        2230
        1013           2           4         533         532         578        2047        2230        2217
        1014           2           4         535         534         528        2053        2225        2231
        1015           2           4         544         543         567        2080        2232        2233
        1016           2           4         545         544         567        2083        2233        2234
        1017           2           4         545         607         546        2235        2236        2086
        1018           2           4         548         547         584        2092        2237        2238
        1019           2           4         549         548         585        2095        2239        2240
        1020           2           4         548         584         585        2238        2241        2239
        1021           2           4         550         549         586        2098        2242        2243
        1022           2           4         549         585         586        2240        2244        2242
        1023           2           4         551         550         587        2101        2245        2246
        1024           2           4         550         586         587        2243        2247        2245
        1025           2           4         552         551         588        2104        2248        2249
        1026           2           4         551         587         588        2246        2250        2248
        1027           2           4         553         552         589        2107        2251        2252
        1028           2           4         552         588         589        2249        2253        2251
        1029           2           4         554         553         590        2110        2254        2255
        1030           2           4         553         589         590        2252        2256        2254
        1031           2           4         555         554         591        2113        2257        2258
        1032           2           4         554         590         591        2255        2259        2257
        1033           2           4         556         555         592        2116        2260        2261
        1034           2           4         555         591         592        2258        2262        2260
        1035           2           4         557         556         593        2119        2263        2264
        1036           2           4         556         592         593        2261        2265        2263
        1037           2           4         558         557         594        2122        2266        2267
        1038           2           4         557         593         594        2264        2268        2266
        1039           2           4         559         558         595        2125        2269        2270
        1040           2           4         558         594         595        2267        2271        2269
        1041           2           4         541         519         542        2126        2272        2074
        1042           2           4         582         460         529        2208        2036        2273
        1043           2           4         560         581         584        2206        2274        2275
        1044           2           4         493         530         583        2194        2276        2222
        1045           2           4         563         562         596        2137        2277        2278
        1046           2           4         564         563         597        2140        2279        2280
        1047           2           4         563         596         597        2278        2281        2279
        1048           2           4         565         564         598        2144        2282        2283
        1049           2           4         568         565         598        2218        2283        2284
        1050           2           4         564         597         598        2280        2285        2282
        1051           2           4         516         567         543        2150        2232        2153
        1052           2           4         519         543         542        2154        2077        2272
        1053           2           4         570         569         599        2162        2286        2287
        1054           2           4         571         570         600        2165        2288        2289
        1055           2           4         570         599         600        2287        2290        2288
        1056           2           4         572         571         601        2168        2291        2292
        1057           2           4         571         600         601        2289        2293        2291
        1058           2           4         573         572         602        2171        2294        2295
        1059           2           4         572         601         602        2292        2296        2294
        1060           2           4         574         573         603        2174        2297        2298
        1061           2           4         573         602         603        2295        2299        2297
        1062           2           4         575         574         604        2177        2300        2301
        1063           2           4         574         603         604        2298        2302        2300
        1064           2           4         576         575         605        2180        2303        2304
        1065           2           4         575         604         605        2301        2305        2303
        1066           2           4         577         576         606        2183        2306        2307
        1067           2           4         576         605         606        2304        2308        2306
        1068           2           4         561         559         595        2212        2270        2309
        1069           2           4         567         513         607        2149        2310        2311
        1070           2           4         581         579         608        2221        2312        2313
        1071           2           4         562         561         595        2134        2309        2314
        1072           2           4         529         583         582        2229        2315        2273
        1073           2           4         566         577         609        2214        2316        2317
        1074           2           4         579         566         609        2192        2317        2318
        1075           2           4         577         606         609        2307        2319        2316
        1076           2           4         569         568         610        2159        2320        2321
        1077           2           4         599         569         610        2286        2321        2322
        1078           2           4         568         598         610        2284        2323        2320
        1079           2           4         582         583         530        2315        2276        2227
        1080           2           4         528         526         535        2210        2324        2231
        1081           2           4         536         535         526        2056        2324        2220
        1082           2           4         579         609         608        2318        2325        2312
        1083           2           4         547         546         611        2089        2326        2327
        1084           2           4         584         581         585        2274        2328        2241
        1085           2           4         596         562         595        2277        2314        2329
        1086           2           4         547         611         584        2327        2330        2237
        1087           2           4         546         580         611        2331        2332        2326
        1088           2           4         580         560         611        2211        2333        2332
        1089           2           4         560         584         611        2275        2330        2333
        1090           2           4         585         581         612        2328        2334        2335
        1091           2           4         586         585         612        2244        2335        2336
        1092           2           4         581         608         612        2313        2337        2334
        1093           2           4         596         595         613        2329        2338        2339
        1094           2           4         595         594         613        2271        2340        2338
        1095           2           4         587         586         614        2247        2341        2342
        1096           2           4         586         612         614        2336        2343        2341
        1097           2           4         588         587         615        2250        2344        2345
        1098           2           4         587         614         615        2342        2346        2344
        1099           2           4         589         588         616        2253        2347        2348
        1100           2           4         588         615         616        2345        2349        2347
        1101           2           4         590         589         617        2256        2350        2351
        1102           2           4         589         616         617        2348        2352        2350
        1103           2           4         591         590         618        2259        2353        2354
        1104           2           4         590         617         618        2351        2355        2353
        1105           2           4         592         591         619        2262        2356        2357
        1106           2           4         591         618         619        2354        2358        2356
        1107           2           4         593         592         620        2265        2359        2360
        1108           2           4         592         619         620        2357        2361        2359
        1109           2           4         594         593         621        2268        2362        2363
        1110           2           4         613         594         621        2340        2363        2364
        1111           2           4         593         620         621        2360        2365        2362
        1112           2           4         597         596         613        2281        2339        2366
        1113           2           4         598         597         622        2285        2367        2368
        1114           2           4         610         598         622        2323        2368        2369
        1115           2           4         597         613         622        2366        2370        2367
        1116           2           4         600         599         623        2290        2371        2372
        1117           2           4         601         600         624        2293        2373        2374
        1118           2           4         600         623         624        2372        2375        2373
        1119           2           4         602         601         625        2296        2376        2377
        1120           2           4         601         624         625        2374        2378        2376
        1121           2           4         603         602         626        2299        2379        2380
        1122           2           4         602         625         626        2377        2381        2379
        1123           2           4         604         603         627        2302        2382        2383
        1124           2           4         603         626         627        2380        2384        2382
        1125           2           4         605         604         628        2305        2385        2386
        1126           2           4         604         627         628        2383        2387        2385
        1127           2           4         606         605         629        2308        2388        2389
        1128           2           4         605         628         629        2386        2390        2388
        1129           2           4         607         513         580        2310        2198        2391
        1130           2           4         609         606         630        2319        2392        2393
        1131           2           4         608         609         630        2325        2393        2394
        1132           2           4         606         629         630        2389        2395        2392
        1133           2           4         545         567         607        2234        2311        2235
        1134           2           4         580         546         607        2331        2236        2391
        1135           2           4         599         610         631        2322        2396        2397
        1136           2           4         623         599         631        2371        2397        2398
        1137           2           4         610         622         631        2369        2399        2396
        1138           2           4         612         608         630        2337        2394        2400
        1139           2           4         614         612         630        2343        2400        2401
        1140           2           4         615         614         629        2346        2402        2403
        1141           2           4         616         615         628        2349        2404        2405
        1142           2           4         617         616         627        2352        2406        2407
        1143           2           4         618         617         626        2355        2408        2409
        1144           2           4         619         618         625        2358        2410        2411
        1145           2           4         620         619         624        2361        2412        2413
        1146           2           4         624         623         620        2375        2414        2413
        1147           2           4         626         617         627        2408        2407        2384
        1148           2           4         625         624         619        2378        2412        2411
        1149           2           4         626         625         618        2381        2410        2409
        1150           2           4         628         627         616        2387        2406        2405
        1151           2           4         629         628         615        2390        2404        2403
        1152           2           4         630         629         614        2395        2402        2401
        1153           2           4         620         623         621        2414        2415        2365
        1154           2           4         613         621         631        2364        2416        2417
        1155           2           4         613         631         622        2417        2399        2370
        1156           2           4         623         631         621        2398        2416        2415


 TOTAL NUMBER OF NODES =        2417

 TOTAL DEGREES OF FREEDOM IN SOLUTION =         4834

 PROGRAM NODE NUMBER TO USER NODE NUMBER
 PROG NODE =            1 USER NODE =            1
 PROG NODE =            2 USER NODE =            2
 PROG NODE =            3 USER NODE =            3
 PROG NODE =            4 USER NODE =            4
 PROG NODE =            5 USER NODE =            5
 PROG NODE =            6 USER NODE =            6
 PROG NODE =            7 USER NODE =            7
 PROG NODE =            8 USER NODE =            8
 PROG NODE =            9 USER NODE =            9
 PROG NODE =           10 USER NODE =           10
 PROG NODE =           11 USER NODE =           11
 PROG NODE =           12 USER NODE =           12
 PROG NODE =           13 USER NODE =           13
 PROG NODE =           14 USER NODE =           14
 PROG NODE =           15 USER NODE =           15
 PROG NODE =           16 USER NODE =           16
 PROG NODE =           17 USER NODE =           17
 PROG NODE =           18 USER NODE =           18
 PROG NODE =           19 USER NODE =           19
 PROG NODE =           20 USER NODE =           20
 PROG NODE =           21 USER NODE =           21
 PROG NODE =           22 USER NODE =           22
 PROG NODE =           23 USER NODE =           23
 PROG NODE =           24 USER NODE =           24
 PROG NODE =           25 USER NODE =           25
 PROG NODE =           26 USER NODE =           26
 PROG NODE =           27 USER NODE =           27
 PROG NODE =           28 USER NODE =           28
 PROG NODE =           29 USER NODE =           29
 PROG NODE =           30 USER NODE =           30
 PROG NODE =           31 USER NODE =           31
 PROG NODE =           32 USER NODE =           32
 PROG NODE =           33 USER NODE =           33
 PROG NODE =           34 USER NODE =           34
 PROG NODE =           35 USER NODE =           35
 PROG NODE =           36 USER NODE =           36
 PROG NODE =           37 USER NODE =           37
 PROG NODE =           38 USER NODE =           38
 PROG NODE =           39 USER NODE =           39
 PROG NODE =           40 USER NODE =           40
 PROG NODE =           41 USER NODE =           41
 PROG NODE =           42 USER NODE =           42
 PROG NODE =           43 USER NODE =           43
 PROG NODE =           44 USER NODE =           44
 PROG NODE =           45 USER NODE =           45
 PROG NODE =           46 USER NODE =           46
 PROG NODE =           47 USER NODE =           47
 PROG NODE =           48 USER NODE =           48
 PROG NODE =           49 USER NODE =           49
 PROG NODE =           50 USER NODE =           50
 PROG NODE =           51 USER NODE =           51
 PROG NODE =           52 USER NODE =           52
 PROG NODE =           53 USER NODE =           53
 PROG NODE =           54 USER NODE =           54
 PROG NODE =           55 USER NODE =           55
 PROG NODE =           56 USER NODE =           56
 PROG NODE =           57 USER NODE =           57
 PROG NODE =           58 USER NODE =           58
 PROG NODE =           59 USER NODE =           59
 PROG NODE =           60 USER NODE =           60
 PROG NODE =           61 USER NODE =           61
 PROG NODE =           62 USER NODE =           62
 PROG NODE =           63 USER NODE =           63
 PROG NODE =           64 USER NODE =           64
 PROG NODE =           65 USER NODE =           65
 PROG NODE =           66 USER NODE =           66
 PROG NODE =           67 USER NODE =           67
 PROG NODE =           68 USER NODE =           68
 PROG NODE =           69 USER NODE =           69
 PROG NODE =           70 USER NODE =           70
 PROG NODE =           71 USER NODE =           71
 PROG NODE =           72 USER NODE =           72
 PROG NODE =           73 USER NODE =           73
 PROG NODE =           74 USER NODE =           74
 PROG NODE =           75 USER NODE =           75
 PROG NODE =           76 USER NODE =           76
 PROG NODE =           77 USER NODE =           77
 PROG NODE =           78 USER NODE =           78
 PROG NODE =           79 USER NODE =           79
 PROG NODE =           80 USER NODE =           80
 PROG NODE =           81 USER NODE =           81
 PROG NODE =           82 USER NODE =           82
 PROG NODE =           83 USER NODE =           83
 PROG NODE =           84 USER NODE =           84
 PROG NODE =           85 USER NODE =           85
 PROG NODE =           86 USER NODE =           86
 PROG NODE =           87 USER NODE =           87
 PROG NODE =           88 USER NODE =           88
 PROG NODE =           89 USER NODE =           89
 PROG NODE =           90 USER NODE =           90
 PROG NODE =           91 USER NODE =           91
 PROG NODE =           92 USER NODE =           92
 PROG NODE =           93 USER NODE =           93
 PROG NODE =           94 USER NODE =           94
 PROG NODE =           95 USER NODE =           95
 PROG NODE =           96 USER NODE =           96
 PROG NODE =           97 USER NODE =           97
 PROG NODE =           98 USER NODE =           98
 PROG NODE =           99 USER NODE =           99
 PROG NODE =          100 USER NODE =          100
 PROG NODE =          101 USER NODE =          101
 PROG NODE =          102 USER NODE =          102
 PROG NODE =          103 USER NODE =          103
 PROG NODE =          104 USER NODE =          104
 PROG NODE =          105 USER NODE =          105
 PROG NODE =          106 USER NODE =          106
 PROG NODE =          107 USER NODE =          107
 PROG NODE =          108 USER NODE =          108
 PROG NODE =          109 USER NODE =          109
 PROG NODE =          110 USER NODE =          110
 PROG NODE =          111 USER NODE =          111
 PROG NODE =          112 USER NODE =          112
 PROG NODE =          113 USER NODE =          113
 PROG NODE =          114 USER NODE =          114
 PROG NODE =          115 USER NODE =          115
 PROG NODE =          116 USER NODE =          116
 PROG NODE =          117 USER NODE =          117
 PROG NODE =          118 USER NODE =          118
 PROG NODE =          119 USER NODE =          119
 PROG NODE =          120 USER NODE =          120
 PROG NODE =          121 USER NODE =          121
 PROG NODE =          122 USER NODE =          122
 PROG NODE =          123 USER NODE =          123
 PROG NODE =          124 USER NODE =          124
 PROG NODE =          125 USER NODE =          125
 PROG NODE =          126 USER NODE =          126
 PROG NODE =          127 USER NODE =          127
 PROG NODE =          128 USER NODE =          128
 PROG NODE =          129 USER NODE =          129
 PROG NODE =          130 USER NODE =          130
 PROG NODE =          131 USER NODE =          131
 PROG NODE =          132 USER NODE =          132
 PROG NODE =          133 USER NODE =          133
 PROG NODE =          134 USER NODE =          134
 PROG NODE =          135 USER NODE =          135
 PROG NODE =          136 USER NODE =          136
 PROG NODE =          137 USER NODE =          137
 PROG NODE =          138 USER NODE =          138
 PROG NODE =          139 USER NODE =          139
 PROG NODE =          140 USER NODE =          140
 PROG NODE =          141 USER NODE =          141
 PROG NODE =          142 USER NODE =          142
 PROG NODE =          143 USER NODE =          143
 PROG NODE =          144 USER NODE =          144
 PROG NODE =          145 USER NODE =          145
 PROG NODE =          146 USER NODE =          146
 PROG NODE =          147 USER NODE =          147
 PROG NODE =          148 USER NODE =          148
 PROG NODE =          149 USER NODE =          149
 PROG NODE =          150 USER NODE =          150
 PROG NODE =          151 USER NODE =          151
 PROG NODE =          152 USER NODE =          152
 PROG NODE =          153 USER NODE =          153
 PROG NODE =          154 USER NODE =          154
 PROG NODE =          155 USER NODE =          155
 PROG NODE =          156 USER NODE =          156
 PROG NODE =          157 USER NODE =          157
 PROG NODE =          158 USER NODE =          158
 PROG NODE =          159 USER NODE =          159
 PROG NODE =          160 USER NODE =          160
 PROG NODE =          161 USER NODE =          161
 PROG NODE =          162 USER NODE =          162
 PROG NODE =          163 USER NODE =          163
 PROG NODE =          164 USER NODE =          164
 PROG NODE =          165 USER NODE =          165
 PROG NODE =          166 USER NODE =          166
 PROG NODE =          167 USER NODE =          167
 PROG NODE =          168 USER NODE =          168
 PROG NODE =          169 USER NODE =          169
 PROG NODE =          170 USER NODE =          170
 PROG NODE =          171 USER NODE =          171
 PROG NODE =          172 USER NODE =          172
 PROG NODE =          173 USER NODE =          173
 PROG NODE =          174 USER NODE =          174
 PROG NODE =          175 USER NODE =          175
 PROG NODE =          176 USER NODE =          176
 PROG NODE =          177 USER NODE =          177
 PROG NODE =          178 USER NODE =          178
 PROG NODE =          179 USER NODE =          179
 PROG NODE =          180 USER NODE =          180
 PROG NODE =          181 USER NODE =          181
 PROG NODE =          182 USER NODE =          182
 PROG NODE =          183 USER NODE =          183
 PROG NODE =          184 USER NODE =          184
 PROG NODE =          185 USER NODE =          185
 PROG NODE =          186 USER NODE =          186
 PROG NODE =          187 USER NODE =          187
 PROG NODE =          188 USER NODE =          188
 PROG NODE =          189 USER NODE =          189
 PROG NODE =          190 USER NODE =          190
 PROG NODE =          191 USER NODE =          191
 PROG NODE =          192 USER NODE =          192
 PROG NODE =          193 USER NODE =          193
 PROG NODE =          194 USER NODE =          194
 PROG NODE =          195 USER NODE =          195
 PROG NODE =          196 USER NODE =          196
 PROG NODE =          197 USER NODE =          197
 PROG NODE =          198 USER NODE =          198
 PROG NODE =          199 USER NODE =          199
 PROG NODE =          200 USER NODE =          200
 PROG NODE =          201 USER NODE =          201
 PROG NODE =          202 USER NODE =          202
 PROG NODE =          203 USER NODE =          203
 PROG NODE =          204 USER NODE =          204
 PROG NODE =          205 USER NODE =          205
 PROG NODE =          206 USER NODE =          206
 PROG NODE =          207 USER NODE =          207
 PROG NODE =          208 USER NODE =          208
 PROG NODE =          209 USER NODE =          209
 PROG NODE =          210 USER NODE =          210
 PROG NODE =          211 USER NODE =          211
 PROG NODE =          212 USER NODE =          212
 PROG NODE =          213 USER NODE =          213
 PROG NODE =          214 USER NODE =          214
 PROG NODE =          215 USER NODE =          215
 PROG NODE =          216 USER NODE =          216
 PROG NODE =          217 USER NODE =          217
 PROG NODE =          218 USER NODE =          218
 PROG NODE =          219 USER NODE =          219
 PROG NODE =          220 USER NODE =          220
 PROG NODE =          221 USER NODE =          221
 PROG NODE =          222 USER NODE =          222
 PROG NODE =          223 USER NODE =          223
 PROG NODE =          224 USER NODE =          224
 PROG NODE =          225 USER NODE =          225
 PROG NODE =          226 USER NODE =          226
 PROG NODE =          227 USER NODE =          227
 PROG NODE =          228 USER NODE =          228
 PROG NODE =          229 USER NODE =          229
 PROG NODE =          230 USER NODE =          230
 PROG NODE =          231 USER NODE =          231
 PROG NODE =          232 USER NODE =          232
 PROG NODE =          233 USER NODE =          233
 PROG NODE =          234 USER NODE =          234
 PROG NODE =          235 USER NODE =          235
 PROG NODE =          236 USER NODE =          236
 PROG NODE =          237 USER NODE =          237
 PROG NODE =          238 USER NODE =          238
 PROG NODE =          239 USER NODE =          239
 PROG NODE =          240 USER NODE =          240
 PROG NODE =          241 USER NODE =          241
 PROG NODE =          242 USER NODE =          242
 PROG NODE =          243 USER NODE =          243
 PROG NODE =          244 USER NODE =          244
 PROG NODE =          245 USER NODE =          245
 PROG NODE =          246 USER NODE =          246
 PROG NODE =          247 USER NODE =          247
 PROG NODE =          248 USER NODE =          248
 PROG NODE =          249 USER NODE =          249
 PROG NODE =          250 USER NODE =          250
 PROG NODE =          251 USER NODE =          251
 PROG NODE =          252 USER NODE =          252
 PROG NODE =          253 USER NODE =          253
 PROG NODE =          254 USER NODE =          254
 PROG NODE =          255 USER NODE =          255
 PROG NODE =          256 USER NODE =          256
 PROG NODE =          257 USER NODE =          257
 PROG NODE =          258 USER NODE =          258
 PROG NODE =          259 USER NODE =          259
 PROG NODE =          260 USER NODE =          260
 PROG NODE =          261 USER NODE =          261
 PROG NODE =          262 USER NODE =          262
 PROG NODE =          263 USER NODE =          263
 PROG NODE =          264 USER NODE =          264
 PROG NODE =          265 USER NODE =          265
 PROG NODE =          266 USER NODE =          266
 PROG NODE =          267 USER NODE =          267
 PROG NODE =          268 USER NODE =          268
 PROG NODE =          269 USER NODE =          269
 PROG NODE =          270 USER NODE =          270
 PROG NODE =          271 USER NODE =          271
 PROG NODE =          272 USER NODE =          272
 PROG NODE =          273 USER NODE =          273
 PROG NODE =          274 USER NODE =          274
 PROG NODE =          275 USER NODE =          275
 PROG NODE =          276 USER NODE =          276
 PROG NODE =          277 USER NODE =          277
 PROG NODE =          278 USER NODE =          278
 PROG NODE =          279 USER NODE =          279
 PROG NODE =          280 USER NODE =          280
 PROG NODE =          281 USER NODE =          281
 PROG NODE =          282 USER NODE =          282
 PROG NODE =          283 USER NODE =          283
 PROG NODE =          284 USER NODE =          284
 PROG NODE =          285 USER NODE =          285
 PROG NODE =          286 USER NODE =          286
 PROG NODE =          287 USER NODE =          287
 PROG NODE =          288 USER NODE =          288
 PROG NODE =          289 USER NODE =          289
 PROG NODE =          290 USER NODE =          290
 PROG NODE =          291 USER NODE =          291
 PROG NODE =          292 USER NODE =          292
 PROG NODE =          293 USER NODE =          293
 PROG NODE =          294 USER NODE =          294
 PROG NODE =          295 USER NODE =          295
 PROG NODE =          296 USER NODE =          296
 PROG NODE =          297 USER NODE =          297
 PROG NODE =          298 USER NODE =          298
 PROG NODE =          299 USER NODE =          299
 PROG NODE =          300 USER NODE =          300
 PROG NODE =          301 USER NODE =          301
 PROG NODE =          302 USER NODE =          302
 PROG NODE =          303 USER NODE =          303
 PROG NODE =          304 USER NODE =          304
 PROG NODE =          305 USER NODE =          305
 PROG NODE =          306 USER NODE =          306
 PROG NODE =          307 USER NODE =          307
 PROG NODE =          308 USER NODE =          308
 PROG NODE =          309 USER NODE =          309
 PROG NODE =          310 USER NODE =          310
 PROG NODE =          311 USER NODE =          311
 PROG NODE =          312 USER NODE =          312
 PROG NODE =          313 USER NODE =          313
 PROG NODE =          314 USER NODE =          314
 PROG NODE =          315 USER NODE =          315
 PROG NODE =          316 USER NODE =          316
 PROG NODE =          317 USER NODE =          317
 PROG NODE =          318 USER NODE =          318
 PROG NODE =          319 USER NODE =          319
 PROG NODE =          320 USER NODE =          320
 PROG NODE =          321 USER NODE =          321
 PROG NODE =          322 USER NODE =          322
 PROG NODE =          323 USER NODE =          323
 PROG NODE =          324 USER NODE =          324
 PROG NODE =          325 USER NODE =          325
 PROG NODE =          326 USER NODE =          326
 PROG NODE =          327 USER NODE =          327
 PROG NODE =          328 USER NODE =          328
 PROG NODE =          329 USER NODE =          329
 PROG NODE =          330 USER NODE =          330
 PROG NODE =          331 USER NODE =          331
 PROG NODE =          332 USER NODE =          332
 PROG NODE =          333 USER NODE =          333
 PROG NODE =          334 USER NODE =          334
 PROG NODE =          335 USER NODE =          335
 PROG NODE =          336 USER NODE =          336
 PROG NODE =          337 USER NODE =          337
 PROG NODE =          338 USER NODE =          338
 PROG NODE =          339 USER NODE =          339
 PROG NODE =          340 USER NODE =          340
 PROG NODE =          341 USER NODE =          341
 PROG NODE =          342 USER NODE =          342
 PROG NODE =          343 USER NODE =          343
 PROG NODE =          344 USER NODE =          344
 PROG NODE =          345 USER NODE =          345
 PROG NODE =          346 USER NODE =          346
 PROG NODE =          347 USER NODE =          347
 PROG NODE =          348 USER NODE =          348
 PROG NODE =          349 USER NODE =          349
 PROG NODE =          350 USER NODE =          350
 PROG NODE =          351 USER NODE =          351
 PROG NODE =          352 USER NODE =          352
 PROG NODE =          353 USER NODE =          353
 PROG NODE =          354 USER NODE =          354
 PROG NODE =          355 USER NODE =          355
 PROG NODE =          356 USER NODE =          356
 PROG NODE =          357 USER NODE =          357
 PROG NODE =          358 USER NODE =          358
 PROG NODE =          359 USER NODE =          359
 PROG NODE =          360 USER NODE =          360
 PROG NODE =          361 USER NODE =          361
 PROG NODE =          362 USER NODE =          362
 PROG NODE =          363 USER NODE =          363
 PROG NODE =          364 USER NODE =          364
 PROG NODE =          365 USER NODE =          365
 PROG NODE =          366 USER NODE =          366
 PROG NODE =          367 USER NODE =          367
 PROG NODE =          368 USER NODE =          368
 PROG NODE =          369 USER NODE =          369
 PROG NODE =          370 USER NODE =          370
 PROG NODE =          371 USER NODE =          371
 PROG NODE =          372 USER NODE =          372
 PROG NODE =          373 USER NODE =          373
 PROG NODE =          374 USER NODE =          374
 PROG NODE =          375 USER NODE =          375
 PROG NODE =          376 USER NODE =          376
 PROG NODE =          377 USER NODE =          377
 PROG NODE =          378 USER NODE =          378
 PROG NODE =          379 USER NODE =          379
 PROG NODE =          380 USER NODE =          380
 PROG NODE =          381 USER NODE =          381
 PROG NODE =          382 USER NODE =          382
 PROG NODE =          383 USER NODE =          383
 PROG NODE =          384 USER NODE =          384
 PROG NODE =          385 USER NODE =          385
 PROG NODE =          386 USER NODE =          386
 PROG NODE =          387 USER NODE =          387
 PROG NODE =          388 USER NODE =          388
 PROG NODE =          389 USER NODE =          389
 PROG NODE =          390 USER NODE =          390
 PROG NODE =          391 USER NODE =          391
 PROG NODE =          392 USER NODE =          392
 PROG NODE =          393 USER NODE =          393
 PROG NODE =          394 USER NODE =          394
 PROG NODE =          395 USER NODE =          395
 PROG NODE =          396 USER NODE =          396
 PROG NODE =          397 USER NODE =          397
 PROG NODE =          398 USER NODE =          398
 PROG NODE =          399 USER NODE =          399
 PROG NODE =          400 USER NODE =          400
 PROG NODE =          401 USER NODE =          401
 PROG NODE =          402 USER NODE =          402
 PROG NODE =          403 USER NODE =          403
 PROG NODE =          404 USER NODE =          404
 PROG NODE =          405 USER NODE =          405
 PROG NODE =          406 USER NODE =          406
 PROG NODE =          407 USER NODE =          407
 PROG NODE =          408 USER NODE =          408
 PROG NODE =          409 USER NODE =          409
 PROG NODE =          410 USER NODE =          410
 PROG NODE =          411 USER NODE =          411
 PROG NODE =          412 USER NODE =          412
 PROG NODE =          413 USER NODE =          413
 PROG NODE =          414 USER NODE =          414
 PROG NODE =          415 USER NODE =          415
 PROG NODE =          416 USER NODE =          416
 PROG NODE =          417 USER NODE =          417
 PROG NODE =          418 USER NODE =          418
 PROG NODE =          419 USER NODE =          419
 PROG NODE =          420 USER NODE =          420
 PROG NODE =          421 USER NODE =          421
 PROG NODE =          422 USER NODE =          422
 PROG NODE =          423 USER NODE =          423
 PROG NODE =          424 USER NODE =          424
 PROG NODE =          425 USER NODE =          425
 PROG NODE =          426 USER NODE =          426
 PROG NODE =          427 USER NODE =          427
 PROG NODE =          428 USER NODE =          428
 PROG NODE =          429 USER NODE =          429
 PROG NODE =          430 USER NODE =          430
 PROG NODE =          431 USER NODE =          431
 PROG NODE =          432 USER NODE =          432
 PROG NODE =          433 USER NODE =          433
 PROG NODE =          434 USER NODE =          434
 PROG NODE =          435 USER NODE =          435
 PROG NODE =          436 USER NODE =          436
 PROG NODE =          437 USER NODE =          437
 PROG NODE =          438 USER NODE =          438
 PROG NODE =          439 USER NODE =          439
 PROG NODE =          440 USER NODE =          440
 PROG NODE =          441 USER NODE =          441
 PROG NODE =          442 USER NODE =          442
 PROG NODE =          443 USER NODE =          443
 PROG NODE =          444 USER NODE =          444
 PROG NODE =          445 USER NODE =          445
 PROG NODE =          446 USER NODE =          446
 PROG NODE =          447 USER NODE =          447
 PROG NODE =          448 USER NODE =          448
 PROG NODE =          449 USER NODE =          449
 PROG NODE =          450 USER NODE =          450
 PROG NODE =          451 USER NODE =          451
 PROG NODE =          452 USER NODE =          452
 PROG NODE =          453 USER NODE =          453
 PROG NODE =          454 USER NODE =          454
 PROG NODE =          455 USER NODE =          455
 PROG NODE =          456 USER NODE =          456
 PROG NODE =          457 USER NODE =          457
 PROG NODE =          458 USER NODE =          458
 PROG NODE =          459 USER NODE =          459
 PROG NODE =          460 USER NODE =          460
 PROG NODE =          461 USER NODE =          461
 PROG NODE =          462 USER NODE =          462
 PROG NODE =          463 USER NODE =          463
 PROG NODE =          464 USER NODE =          464
 PROG NODE =          465 USER NODE =          465
 PROG NODE =          466 USER NODE =          466
 PROG NODE =          467 USER NODE =          467
 PROG NODE =          468 USER NODE =          468
 PROG NODE =          469 USER NODE =          469
 PROG NODE =          470 USER NODE =          470
 PROG NODE =          471 USER NODE =          471
 PROG NODE =          472 USER NODE =          472
 PROG NODE =          473 USER NODE =          473
 PROG NODE =          474 USER NODE =          474
 PROG NODE =          475 USER NODE =          475
 PROG NODE =          476 USER NODE =          476
 PROG NODE =          477 USER NODE =          477
 PROG NODE =          478 USER NODE =          478
 PROG NODE =          479 USER NODE =          479
 PROG NODE =          480 USER NODE =          480
 PROG NODE =          481 USER NODE =          481
 PROG NODE =          482 USER NODE =          482
 PROG NODE =          483 USER NODE =          483
 PROG NODE =          484 USER NODE =          484
 PROG NODE =          485 USER NODE =          485
 PROG NODE =          486 USER NODE =          486
 PROG NODE =          487 USER NODE =          487
 PROG NODE =          488 USER NODE =          488
 PROG NODE =          489 USER NODE =          489
 PROG NODE =          490 USER NODE =          490
 PROG NODE =          491 USER NODE =          491
 PROG NODE =          492 USER NODE =          492
 PROG NODE =          493 USER NODE =          493
 PROG NODE =          494 USER NODE =          494
 PROG NODE =          495 USER NODE =          495
 PROG NODE =          496 USER NODE =          496
 PROG NODE =          497 USER NODE =          497
 PROG NODE =          498 USER NODE =          498
 PROG NODE =          499 USER NODE =          499
 PROG NODE =          500 USER NODE =          500
 PROG NODE =          501 USER NODE =          501
 PROG NODE =          502 USER NODE =          502
 PROG NODE =          503 USER NODE =          503
 PROG NODE =          504 USER NODE =          504
 PROG NODE =          505 USER NODE =          505
 PROG NODE =          506 USER NODE =          506
 PROG NODE =          507 USER NODE =          507
 PROG NODE =          508 USER NODE =          508
 PROG NODE =          509 USER NODE =          509
 PROG NODE =          510 USER NODE =          510
 PROG NODE =          511 USER NODE =          511
 PROG NODE =          512 USER NODE =          512
 PROG NODE =          513 USER NODE =          513
 PROG NODE =          514 USER NODE =          514
 PROG NODE =          515 USER NODE =          515
 PROG NODE =          516 USER NODE =          516
 PROG NODE =          517 USER NODE =          517
 PROG NODE =          518 USER NODE =          518
 PROG NODE =          519 USER NODE =          519
 PROG NODE =          520 USER NODE =          520
 PROG NODE =          521 USER NODE =          521
 PROG NODE =          522 USER NODE =          522
 PROG NODE =          523 USER NODE =          523
 PROG NODE =          524 USER NODE =          524
 PROG NODE =          525 USER NODE =          525
 PROG NODE =          526 USER NODE =          526
 PROG NODE =          527 USER NODE =          527
 PROG NODE =          528 USER NODE =          528
 PROG NODE =          529 USER NODE =          529
 PROG NODE =          530 USER NODE =          530
 PROG NODE =          531 USER NODE =          531
 PROG NODE =          532 USER NODE =          532
 PROG NODE =          533 USER NODE =          533
 PROG NODE =          534 USER NODE =          534
 PROG NODE =          535 USER NODE =          535
 PROG NODE =          536 USER NODE =          536
 PROG NODE =          537 USER NODE =          537
 PROG NODE =          538 USER NODE =          538
 PROG NODE =          539 USER NODE =          539
 PROG NODE =          540 USER NODE =          540
 PROG NODE =          541 USER NODE =          541
 PROG NODE =          542 USER NODE =          542
 PROG NODE =          543 USER NODE =          543
 PROG NODE =          544 USER NODE =          544
 PROG NODE =          545 USER NODE =          545
 PROG NODE =          546 USER NODE =          546
 PROG NODE =          547 USER NODE =          547
 PROG NODE =          548 USER NODE =          548
 PROG NODE =          549 USER NODE =          549
 PROG NODE =          550 USER NODE =          550
 PROG NODE =          551 USER NODE =          551
 PROG NODE =          552 USER NODE =          552
 PROG NODE =          553 USER NODE =          553
 PROG NODE =          554 USER NODE =          554
 PROG NODE =          555 USER NODE =          555
 PROG NODE =          556 USER NODE =          556
 PROG NODE =          557 USER NODE =          557
 PROG NODE =          558 USER NODE =          558
 PROG NODE =          559 USER NODE =          559
 PROG NODE =          560 USER NODE =          560
 PROG NODE =          561 USER NODE =          561
 PROG NODE =          562 USER NODE =          562
 PROG NODE =          563 USER NODE =          563
 PROG NODE =          564 USER NODE =          564
 PROG NODE =          565 USER NODE =          565
 PROG NODE =          566 USER NODE =          566
 PROG NODE =          567 USER NODE =          567
 PROG NODE =          568 USER NODE =          568
 PROG NODE =          569 USER NODE =          569
 PROG NODE =          570 USER NODE =          570
 PROG NODE =          571 USER NODE =          571
 PROG NODE =          572 USER NODE =          572
 PROG NODE =          573 USER NODE =          573
 PROG NODE =          574 USER NODE =          574
 PROG NODE =          575 USER NODE =          575
 PROG NODE =          576 USER NODE =          576
 PROG NODE =          577 USER NODE =          577
 PROG NODE =          578 USER NODE =          578
 PROG NODE =          579 USER NODE =          579
 PROG NODE =          580 USER NODE =          580
 PROG NODE =          581 USER NODE =          581
 PROG NODE =          582 USER NODE =          582
 PROG NODE =          583 USER NODE =          583
 PROG NODE =          584 USER NODE =          584
 PROG NODE =          585 USER NODE =          585
 PROG NODE =          586 USER NODE =          586
 PROG NODE =          587 USER NODE =          587
 PROG NODE =          588 USER NODE =          588
 PROG NODE =          589 USER NODE =          589
 PROG NODE =          590 USER NODE =          590
 PROG NODE =          591 USER NODE =          591
 PROG NODE =          592 USER NODE =          592
 PROG NODE =          593 USER NODE =          593
 PROG NODE =          594 USER NODE =          594
 PROG NODE =          595 USER NODE =          595
 PROG NODE =          596 USER NODE =          596
 PROG NODE =          597 USER NODE =          597
 PROG NODE =          598 USER NODE =          598
 PROG NODE =          599 USER NODE =          599
 PROG NODE =          600 USER NODE =          600
 PROG NODE =          601 USER NODE =          601
 PROG NODE =          602 USER NODE =          602
 PROG NODE =          603 USER NODE =          603
 PROG NODE =          604 USER NODE =          604
 PROG NODE =          605 USER NODE =          605
 PROG NODE =          606 USER NODE =          606
 PROG NODE =          607 USER NODE =          607
 PROG NODE =          608 USER NODE =          608
 PROG NODE =          609 USER NODE =          609
 PROG NODE =          610 USER NODE =          610
 PROG NODE =          611 USER NODE =          611
 PROG NODE =          612 USER NODE =          612
 PROG NODE =          613 USER NODE =          613
 PROG NODE =          614 USER NODE =          614
 PROG NODE =          615 USER NODE =          615
 PROG NODE =          616 USER NODE =          616
 PROG NODE =          617 USER NODE =          617
 PROG NODE =          618 USER NODE =          618
 PROG NODE =          619 USER NODE =          619
 PROG NODE =          620 USER NODE =          620
 PROG NODE =          621 USER NODE =          621
 PROG NODE =          622 USER NODE =          622
 PROG NODE =          623 USER NODE =          623
 PROG NODE =          624 USER NODE =          624
 PROG NODE =          625 USER NODE =          625
 PROG NODE =          626 USER NODE =          626
 PROG NODE =          627 USER NODE =          627
 PROG NODE =          628 USER NODE =          628
 PROG NODE =          629 USER NODE =          629
 PROG NODE =          630 USER NODE =          630
 PROG NODE =          631 USER NODE =          631
 PROG NODE =          632 USER NODE =          632
 PROG NODE =          633 USER NODE =          633
 PROG NODE =          634 USER NODE =          634
 PROG NODE =          635 USER NODE =          635
 PROG NODE =          636 USER NODE =          636
 PROG NODE =          637 USER NODE =          637
 PROG NODE =          638 USER NODE =          638
 PROG NODE =          639 USER NODE =          639
 PROG NODE =          640 USER NODE =          640
 PROG NODE =          641 USER NODE =          641
 PROG NODE =          642 USER NODE =          642
 PROG NODE =          643 USER NODE =          643
 PROG NODE =          644 USER NODE =          644
 PROG NODE =          645 USER NODE =          645
 PROG NODE =          646 USER NODE =          646
 PROG NODE =          647 USER NODE =          647
 PROG NODE =          648 USER NODE =          648
 PROG NODE =          649 USER NODE =          649
 PROG NODE =          650 USER NODE =          650
 PROG NODE =          651 USER NODE =          651
 PROG NODE =          652 USER NODE =          652
 PROG NODE =          653 USER NODE =          653
 PROG NODE =          654 USER NODE =          654
 PROG NODE =          655 USER NODE =          655
 PROG NODE =          656 USER NODE =          656
 PROG NODE =          657 USER NODE =          657
 PROG NODE =          658 USER NODE =          658
 PROG NODE =          659 USER NODE =          659
 PROG NODE =          660 USER NODE =          660
 PROG NODE =          661 USER NODE =          661
 PROG NODE =          662 USER NODE =          662
 PROG NODE =          663 USER NODE =          663
 PROG NODE =          664 USER NODE =          664
 PROG NODE =          665 USER NODE =          665
 PROG NODE =          666 USER NODE =          666
 PROG NODE =          667 USER NODE =          667
 PROG NODE =          668 USER NODE =          668
 PROG NODE =          669 USER NODE =          669
 PROG NODE =          670 USER NODE =          670
 PROG NODE =          671 USER NODE =          671
 PROG NODE =          672 USER NODE =          672
 PROG NODE =          673 USER NODE =          673
 PROG NODE =          674 USER NODE =          674
 PROG NODE =          675 USER NODE =          675
 PROG NODE =          676 USER NODE =          676
 PROG NODE =          677 USER NODE =          677
 PROG NODE =          678 USER NODE =          678
 PROG NODE =          679 USER NODE =          679
 PROG NODE =          680 USER NODE =          680
 PROG NODE =          681 USER NODE =          681
 PROG NODE =          682 USER NODE =          682
 PROG NODE =          683 USER NODE =          683
 PROG NODE =          684 USER NODE =          684
 PROG NODE =          685 USER NODE =          685
 PROG NODE =          686 USER NODE =          686
 PROG NODE =          687 USER NODE =          687
 PROG NODE =          688 USER NODE =          688
 PROG NODE =          689 USER NODE =          689
 PROG NODE =          690 USER NODE =          690
 PROG NODE =          691 USER NODE =          691
 PROG NODE =          692 USER NODE =          692
 PROG NODE =          693 USER NODE =          693
 PROG NODE =          694 USER NODE =          694
 PROG NODE =          695 USER NODE =          695
 PROG NODE =          696 USER NODE =          696
 PROG NODE =          697 USER NODE =          697
 PROG NODE =          698 USER NODE =          698
 PROG NODE =          699 USER NODE =          699
 PROG NODE =          700 USER NODE =          700
 PROG NODE =          701 USER NODE =          701
 PROG NODE =          702 USER NODE =          702
 PROG NODE =          703 USER NODE =          703
 PROG NODE =          704 USER NODE =          704
 PROG NODE =          705 USER NODE =          705
 PROG NODE =          706 USER NODE =          706
 PROG NODE =          707 USER NODE =          707
 PROG NODE =          708 USER NODE =          708
 PROG NODE =          709 USER NODE =          709
 PROG NODE =          710 USER NODE =          710
 PROG NODE =          711 USER NODE =          711
 PROG NODE =          712 USER NODE =          712
 PROG NODE =          713 USER NODE =          713
 PROG NODE =          714 USER NODE =          714
 PROG NODE =          715 USER NODE =          715
 PROG NODE =          716 USER NODE =          716
 PROG NODE =          717 USER NODE =          717
 PROG NODE =          718 USER NODE =          718
 PROG NODE =          719 USER NODE =          719
 PROG NODE =          720 USER NODE =          720
 PROG NODE =          721 USER NODE =          721
 PROG NODE =          722 USER NODE =          722
 PROG NODE =          723 USER NODE =          723
 PROG NODE =          724 USER NODE =          724
 PROG NODE =          725 USER NODE =          725
 PROG NODE =          726 USER NODE =          726
 PROG NODE =          727 USER NODE =          727
 PROG NODE =          728 USER NODE =          728
 PROG NODE =          729 USER NODE =          729
 PROG NODE =          730 USER NODE =          730
 PROG NODE =          731 USER NODE =          731
 PROG NODE =          732 USER NODE =          732
 PROG NODE =          733 USER NODE =          733
 PROG NODE =          734 USER NODE =          734
 PROG NODE =          735 USER NODE =          735
 PROG NODE =          736 USER NODE =          736
 PROG NODE =          737 USER NODE =          737
 PROG NODE =          738 USER NODE =          738
 PROG NODE =          739 USER NODE =          739
 PROG NODE =          740 USER NODE =          740
 PROG NODE =          741 USER NODE =          741
 PROG NODE =          742 USER NODE =          742
 PROG NODE =          743 USER NODE =          743
 PROG NODE =          744 USER NODE =          744
 PROG NODE =          745 USER NODE =          745
 PROG NODE =          746 USER NODE =          746
 PROG NODE =          747 USER NODE =          747
 PROG NODE =          748 USER NODE =          748
 PROG NODE =          749 USER NODE =          749
 PROG NODE =          750 USER NODE =          750
 PROG NODE =          751 USER NODE =          751
 PROG NODE =          752 USER NODE =          752
 PROG NODE =          753 USER NODE =          753
 PROG NODE =          754 USER NODE =          754
 PROG NODE =          755 USER NODE =          755
 PROG NODE =          756 USER NODE =          756
 PROG NODE =          757 USER NODE =          757
 PROG NODE =          758 USER NODE =          758
 PROG NODE =          759 USER NODE =          759
 PROG NODE =          760 USER NODE =          760
 PROG NODE =          761 USER NODE =          761
 PROG NODE =          762 USER NODE =          762
 PROG NODE =          763 USER NODE =          763
 PROG NODE =          764 USER NODE =          764
 PROG NODE =          765 USER NODE =          765
 PROG NODE =          766 USER NODE =          766
 PROG NODE =          767 USER NODE =          767
 PROG NODE =          768 USER NODE =          768
 PROG NODE =          769 USER NODE =          769
 PROG NODE =          770 USER NODE =          770
 PROG NODE =          771 USER NODE =          771
 PROG NODE =          772 USER NODE =          772
 PROG NODE =          773 USER NODE =          773
 PROG NODE =          774 USER NODE =          774
 PROG NODE =          775 USER NODE =          775
 PROG NODE =          776 USER NODE =          776
 PROG NODE =          777 USER NODE =          777
 PROG NODE =          778 USER NODE =          778
 PROG NODE =          779 USER NODE =          779
 PROG NODE =          780 USER NODE =          780
 PROG NODE =          781 USER NODE =          781
 PROG NODE =          782 USER NODE =          782
 PROG NODE =          783 USER NODE =          783
 PROG NODE =          784 USER NODE =          784
 PROG NODE =          785 USER NODE =          785
 PROG NODE =          786 USER NODE =          786
 PROG NODE =          787 USER NODE =          787
 PROG NODE =          788 USER NODE =          788
 PROG NODE =          789 USER NODE =          789
 PROG NODE =          790 USER NODE =          790
 PROG NODE =          791 USER NODE =          791
 PROG NODE =          792 USER NODE =          792
 PROG NODE =          793 USER NODE =          793
 PROG NODE =          794 USER NODE =          794
 PROG NODE =          795 USER NODE =          795
 PROG NODE =          796 USER NODE =          796
 PROG NODE =          797 USER NODE =          797
 PROG NODE =          798 USER NODE =          798
 PROG NODE =          799 USER NODE =          799
 PROG NODE =          800 USER NODE =          800
 PROG NODE =          801 USER NODE =          801
 PROG NODE =          802 USER NODE =          802
 PROG NODE =          803 USER NODE =          803
 PROG NODE =          804 USER NODE =          804
 PROG NODE =          805 USER NODE =          805
 PROG NODE =          806 USER NODE =          806
 PROG NODE =          807 USER NODE =          807
 PROG NODE =          808 USER NODE =          808
 PROG NODE =          809 USER NODE =          809
 PROG NODE =          810 USER NODE =          810
 PROG NODE =          811 USER NODE =          811
 PROG NODE =          812 USER NODE =          812
 PROG NODE =          813 USER NODE =          813
 PROG NODE =          814 USER NODE =          814
 PROG NODE =          815 USER NODE =          815
 PROG NODE =          816 USER NODE =          816
 PROG NODE =          817 USER NODE =          817
 PROG NODE =          818 USER NODE =          818
 PROG NODE =          819 USER NODE =          819
 PROG NODE =          820 USER NODE =          820
 PROG NODE =          821 USER NODE =          821
 PROG NODE =          822 USER NODE =          822
 PROG NODE =          823 USER NODE =          823
 PROG NODE =          824 USER NODE =          824
 PROG NODE =          825 USER NODE =          825
 PROG NODE =          826 USER NODE =          826
 PROG NODE =          827 USER NODE =          827
 PROG NODE =          828 USER NODE =          828
 PROG NODE =          829 USER NODE =          829
 PROG NODE =          830 USER NODE =          830
 PROG NODE =          831 USER NODE =          831
 PROG NODE =          832 USER NODE =          832
 PROG NODE =          833 USER NODE =          833
 PROG NODE =          834 USER NODE =          834
 PROG NODE =          835 USER NODE =          835
 PROG NODE =          836 USER NODE =          836
 PROG NODE =          837 USER NODE =          837
 PROG NODE =          838 USER NODE =          838
 PROG NODE =          839 USER NODE =          839
 PROG NODE =          840 USER NODE =          840
 PROG NODE =          841 USER NODE =          841
 PROG NODE =          842 USER NODE =          842
 PROG NODE =          843 USER NODE =          843
 PROG NODE =          844 USER NODE =          844
 PROG NODE =          845 USER NODE =          845
 PROG NODE =          846 USER NODE =          846
 PROG NODE =          847 USER NODE =          847
 PROG NODE =          848 USER NODE =          848
 PROG NODE =          849 USER NODE =          849
 PROG NODE =          850 USER NODE =          850
 PROG NODE =          851 USER NODE =          851
 PROG NODE =          852 USER NODE =          852
 PROG NODE =          853 USER NODE =          853
 PROG NODE =          854 USER NODE =          854
 PROG NODE =          855 USER NODE =          855
 PROG NODE =          856 USER NODE =          856
 PROG NODE =          857 USER NODE =          857
 PROG NODE =          858 USER NODE =          858
 PROG NODE =          859 USER NODE =          859
 PROG NODE =          860 USER NODE =          860
 PROG NODE =          861 USER NODE =          861
 PROG NODE =          862 USER NODE =          862
 PROG NODE =          863 USER NODE =          863
 PROG NODE =          864 USER NODE =          864
 PROG NODE =          865 USER NODE =          865
 PROG NODE =          866 USER NODE =          866
 PROG NODE =          867 USER NODE =          867
 PROG NODE =          868 USER NODE =          868
 PROG NODE =          869 USER NODE =          869
 PROG NODE =          870 USER NODE =          870
 PROG NODE =          871 USER NODE =          871
 PROG NODE =          872 USER NODE =          872
 PROG NODE =          873 USER NODE =          873
 PROG NODE =          874 USER NODE =          874
 PROG NODE =          875 USER NODE =          875
 PROG NODE =          876 USER NODE =          876
 PROG NODE =          877 USER NODE =          877
 PROG NODE =          878 USER NODE =          878
 PROG NODE =          879 USER NODE =          879
 PROG NODE =          880 USER NODE =          880
 PROG NODE =          881 USER NODE =          881
 PROG NODE =          882 USER NODE =          882
 PROG NODE =          883 USER NODE =          883
 PROG NODE =          884 USER NODE =          884
 PROG NODE =          885 USER NODE =          885
 PROG NODE =          886 USER NODE =          886
 PROG NODE =          887 USER NODE =          887
 PROG NODE =          888 USER NODE =          888
 PROG NODE =          889 USER NODE =          889
 PROG NODE =          890 USER NODE =          890
 PROG NODE =          891 USER NODE =          891
 PROG NODE =          892 USER NODE =          892
 PROG NODE =          893 USER NODE =          893
 PROG NODE =          894 USER NODE =          894
 PROG NODE =          895 USER NODE =          895
 PROG NODE =          896 USER NODE =          896
 PROG NODE =          897 USER NODE =          897
 PROG NODE =          898 USER NODE =          898
 PROG NODE =          899 USER NODE =          899
 PROG NODE =          900 USER NODE =          900
 PROG NODE =          901 USER NODE =          901
 PROG NODE =          902 USER NODE =          902
 PROG NODE =          903 USER NODE =          903
 PROG NODE =          904 USER NODE =          904
 PROG NODE =          905 USER NODE =          905
 PROG NODE =          906 USER NODE =          906
 PROG NODE =          907 USER NODE =          907
 PROG NODE =          908 USER NODE =          908
 PROG NODE =          909 USER NODE =          909
 PROG NODE =          910 USER NODE =          910
 PROG NODE =          911 USER NODE =          911
 PROG NODE =          912 USER NODE =          912
 PROG NODE =          913 USER NODE =          913
 PROG NODE =          914 USER NODE =          914
 PROG NODE =          915 USER NODE =          915
 PROG NODE =          916 USER NODE =          916
 PROG NODE =          917 USER NODE =          917
 PROG NODE =          918 USER NODE =          918
 PROG NODE =          919 USER NODE =          919
 PROG NODE =          920 USER NODE =          920
 PROG NODE =          921 USER NODE =          921
 PROG NODE =          922 USER NODE =          922
 PROG NODE =          923 USER NODE =          923
 PROG NODE =          924 USER NODE =          924
 PROG NODE =          925 USER NODE =          925
 PROG NODE =          926 USER NODE =          926
 PROG NODE =          927 USER NODE =          927
 PROG NODE =          928 USER NODE =          928
 PROG NODE =          929 USER NODE =          929
 PROG NODE =          930 USER NODE =          930
 PROG NODE =          931 USER NODE =          931
 PROG NODE =          932 USER NODE =          932
 PROG NODE =          933 USER NODE =          933
 PROG NODE =          934 USER NODE =          934
 PROG NODE =          935 USER NODE =          935
 PROG NODE =          936 USER NODE =          936
 PROG NODE =          937 USER NODE =          937
 PROG NODE =          938 USER NODE =          938
 PROG NODE =          939 USER NODE =          939
 PROG NODE =          940 USER NODE =          940
 PROG NODE =          941 USER NODE =          941
 PROG NODE =          942 USER NODE =          942
 PROG NODE =          943 USER NODE =          943
 PROG NODE =          944 USER NODE =          944
 PROG NODE =          945 USER NODE =          945
 PROG NODE =          946 USER NODE =          946
 PROG NODE =          947 USER NODE =          947
 PROG NODE =          948 USER NODE =          948
 PROG NODE =          949 USER NODE =          949
 PROG NODE =          950 USER NODE =          950
 PROG NODE =          951 USER NODE =          951
 PROG NODE =          952 USER NODE =          952
 PROG NODE =          953 USER NODE =          953
 PROG NODE =          954 USER NODE =          954
 PROG NODE =          955 USER NODE =          955
 PROG NODE =          956 USER NODE =          956
 PROG NODE =          957 USER NODE =          957
 PROG NODE =          958 USER NODE =          958
 PROG NODE =          959 USER NODE =          959
 PROG NODE =          960 USER NODE =          960
 PROG NODE =          961 USER NODE =          961
 PROG NODE =          962 USER NODE =          962
 PROG NODE =          963 USER NODE =          963
 PROG NODE =          964 USER NODE =          964
 PROG NODE =          965 USER NODE =          965
 PROG NODE =          966 USER NODE =          966
 PROG NODE =          967 USER NODE =          967
 PROG NODE =          968 USER NODE =          968
 PROG NODE =          969 USER NODE =          969
 PROG NODE =          970 USER NODE =          970
 PROG NODE =          971 USER NODE =          971
 PROG NODE =          972 USER NODE =          972
 PROG NODE =          973 USER NODE =          973
 PROG NODE =          974 USER NODE =          974
 PROG NODE =          975 USER NODE =          975
 PROG NODE =          976 USER NODE =          976
 PROG NODE =          977 USER NODE =          977
 PROG NODE =          978 USER NODE =          978
 PROG NODE =          979 USER NODE =          979
 PROG NODE =          980 USER NODE =          980
 PROG NODE =          981 USER NODE =          981
 PROG NODE =          982 USER NODE =          982
 PROG NODE =          983 USER NODE =          983
 PROG NODE =          984 USER NODE =          984
 PROG NODE =          985 USER NODE =          985
 PROG NODE =          986 USER NODE =          986
 PROG NODE =          987 USER NODE =          987
 PROG NODE =          988 USER NODE =          988
 PROG NODE =          989 USER NODE =          989
 PROG NODE =          990 USER NODE =          990
 PROG NODE =          991 USER NODE =          991
 PROG NODE =          992 USER NODE =          992
 PROG NODE =          993 USER NODE =          993
 PROG NODE =          994 USER NODE =          994
 PROG NODE =          995 USER NODE =          995
 PROG NODE =          996 USER NODE =          996
 PROG NODE =          997 USER NODE =          997
 PROG NODE =          998 USER NODE =          998
 PROG NODE =          999 USER NODE =          999
 PROG NODE =         1000 USER NODE =         1000
 PROG NODE =         1001 USER NODE =         1001
 PROG NODE =         1002 USER NODE =         1002
 PROG NODE =         1003 USER NODE =         1003
 PROG NODE =         1004 USER NODE =         1004
 PROG NODE =         1005 USER NODE =         1005
 PROG NODE =         1006 USER NODE =         1006
 PROG NODE =         1007 USER NODE =         1007
 PROG NODE =         1008 USER NODE =         1008
 PROG NODE =         1009 USER NODE =         1009
 PROG NODE =         1010 USER NODE =         1010
 PROG NODE =         1011 USER NODE =         1011
 PROG NODE =         1012 USER NODE =         1012
 PROG NODE =         1013 USER NODE =         1013
 PROG NODE =         1014 USER NODE =         1014
 PROG NODE =         1015 USER NODE =         1015
 PROG NODE =         1016 USER NODE =         1016
 PROG NODE =         1017 USER NODE =         1017
 PROG NODE =         1018 USER NODE =         1018
 PROG NODE =         1019 USER NODE =         1019
 PROG NODE =         1020 USER NODE =         1020
 PROG NODE =         1021 USER NODE =         1021
 PROG NODE =         1022 USER NODE =         1022
 PROG NODE =         1023 USER NODE =         1023
 PROG NODE =         1024 USER NODE =         1024
 PROG NODE =         1025 USER NODE =         1025
 PROG NODE =         1026 USER NODE =         1026
 PROG NODE =         1027 USER NODE =         1027
 PROG NODE =         1028 USER NODE =         1028
 PROG NODE =         1029 USER NODE =         1029
 PROG NODE =         1030 USER NODE =         1030
 PROG NODE =         1031 USER NODE =         1031
 PROG NODE =         1032 USER NODE =         1032
 PROG NODE =         1033 USER NODE =         1033
 PROG NODE =         1034 USER NODE =         1034
 PROG NODE =         1035 USER NODE =         1035
 PROG NODE =         1036 USER NODE =         1036
 PROG NODE =         1037 USER NODE =         1037
 PROG NODE =         1038 USER NODE =         1038
 PROG NODE =         1039 USER NODE =         1039
 PROG NODE =         1040 USER NODE =         1040
 PROG NODE =         1041 USER NODE =         1041
 PROG NODE =         1042 USER NODE =         1042
 PROG NODE =         1043 USER NODE =         1043
 PROG NODE =         1044 USER NODE =         1044
 PROG NODE =         1045 USER NODE =         1045
 PROG NODE =         1046 USER NODE =         1046
 PROG NODE =         1047 USER NODE =         1047
 PROG NODE =         1048 USER NODE =         1048
 PROG NODE =         1049 USER NODE =         1049
 PROG NODE =         1050 USER NODE =         1050
 PROG NODE =         1051 USER NODE =         1051
 PROG NODE =         1052 USER NODE =         1052
 PROG NODE =         1053 USER NODE =         1053
 PROG NODE =         1054 USER NODE =         1054
 PROG NODE =         1055 USER NODE =         1055
 PROG NODE =         1056 USER NODE =         1056
 PROG NODE =         1057 USER NODE =         1057
 PROG NODE =         1058 USER NODE =         1058
 PROG NODE =         1059 USER NODE =         1059
 PROG NODE =         1060 USER NODE =         1060
 PROG NODE =         1061 USER NODE =         1061
 PROG NODE =         1062 USER NODE =         1062
 PROG NODE =         1063 USER NODE =         1063
 PROG NODE =         1064 USER NODE =         1064
 PROG NODE =         1065 USER NODE =         1065
 PROG NODE =         1066 USER NODE =         1066
 PROG NODE =         1067 USER NODE =         1067
 PROG NODE =         1068 USER NODE =         1068
 PROG NODE =         1069 USER NODE =         1069
 PROG NODE =         1070 USER NODE =         1070
 PROG NODE =         1071 USER NODE =         1071
 PROG NODE =         1072 USER NODE =         1072
 PROG NODE =         1073 USER NODE =         1073
 PROG NODE =         1074 USER NODE =         1074
[truncated: 127,492 more chars]
