# Supplementary material for: Response of vertically-loaded pile in spatially-variable cement-treated soil
Source: PLoS One. 2022 Apr 13;17(4):e0266975. doi: 10.1371/journal.pone.0266975 (PMC9007371; doi:10.1371/journal.pone.0266975)
Supplement: S1 File — (ZIP) [file pone.0266975.s001.zip › S1_File/geosoil.ppo]

Increment Number = 0


 These variables are being post-processed

     1  EFFECTIVE STRESS IN X-DIRECTION
     2  EFFECTIVE STRESS IN Y-DIRECTION
     3  EFFECTIVE STRESS IN Z-DIRECTION
     4  SHEAR STRESS IN XY PLANE
     7  TOTAL STRESS IN X-DIRECTION
     8  TOTAL STRESS IN Y-DIRECTION
     9  TOTAL STRESS IN Z-DIRECTION
    10  EXCESS PORE PRESSURE
    11  TOTAL PORE PRESSURE
    12  MIT MEAN NORMAL EFFECTIVE STRESS (s')
    13  MIT MEAN NORMAL TOTAL STRESS (s)
    14  MIT MAXIMUM SHEAR STRESS (t)
    15  MIT STRESS RATIO (t/s')
    16  X-DISPLACEMENT
    17  Y-DISPLACEMENT
    19  DISPLACEMENT NORM
    23  CAMBRIDGE MEAN NORMAL EFFECTIVE STRESS (p')
    24  CAMBRIDGE MEAN NORMAL TOTAL STRESS (p)
    25  CAMBRIDGE DEVIATOR STRESS (q)
    26  CAMBRIDGE STRESS RATIO (q/p')
    27  STRAIN IN X-DIRECTION
    28  STRAIN IN Y-DIRECTION
    30  SHEAR STRAIN IN XY PLANE
    33  SIZE OF CRITICAL STATE YIELD LOCUS - CAM CLAY MODELS ONLY
    34  VOID RATIO - CAM CLAY MODELS ONLY
    35  VOLUMETRIC STRAIN
    36  DEVIATOR STRAIN
    37  MAXIMUM SHEAR STRAIN
    38  MOBILISED ANGLE OF FRICTION
    39  ANGLE OF DILATION
    40  PLANE STRAIN MAXIMUM SHEAR ANGLE
    41  INVARINT I1 - ELASTOPLASTIC MODELS ONLY
    42  SQUARE ROOT OF INVARIANT J2 - ELASTOPLASTIC MODELS ONLY
    46  EARTH PRESSURE COEFFICIENT IN XY PLANE
    48  AXIAL FORCE FOR BAR/BEAM
    49  BENDING MOMENT ABOUT Z AXIS FOR BEAM
    51  BEAM SHEAR IN Y DIRECTION FOR BEAM
    53  MAJOR PRINCIPAL EFFECTIVE STRESS 2D
    56  MINOR PRINCIPAL EFFECTIVE STRESS 2D
    58  MAJOR PRINCIPAL TOTAL STRESS 2D
    61  MINOR PRINCIPAL TOTAL STRESS 2D
    63  MAJOR PRINCIPAL STRAIN 2D
    66  MINOR PRINCIPAL STRAIN 2D
    68  YIELD CODE
    69  LOCAL FACTOR OF SAFETY

 Total No. of output variables are = 45


Increment Number = 1


 These variables are being post-processed

     1  EFFECTIVE STRESS IN X-DIRECTION
     2  EFFECTIVE STRESS IN Y-DIRECTION
     3  EFFECTIVE STRESS IN Z-DIRECTION
     4  SHEAR STRESS IN XY PLANE
     7  TOTAL STRESS IN X-DIRECTION
     8  TOTAL STRESS IN Y-DIRECTION
     9  TOTAL STRESS IN Z-DIRECTION
    10  EXCESS PORE PRESSURE
    11  TOTAL PORE PRESSURE
    12  MIT MEAN NORMAL EFFECTIVE STRESS (s')
    13  MIT MEAN NORMAL TOTAL STRESS (s)
    14  MIT MAXIMUM SHEAR STRESS (t)
    15  MIT STRESS RATIO (t/s')
    16  X-DISPLACEMENT
    17  Y-DISPLACEMENT
    19  DISPLACEMENT NORM
    23  CAMBRIDGE MEAN NORMAL EFFECTIVE STRESS (p')
    24  CAMBRIDGE MEAN NORMAL TOTAL STRESS (p)
    25  CAMBRIDGE DEVIATOR STRESS (q)
    26  CAMBRIDGE STRESS RATIO (q/p')
    27  STRAIN IN X-DIRECTION
    28  STRAIN IN Y-DIRECTION
    30  SHEAR STRAIN IN XY PLANE
    33  SIZE OF CRITICAL STATE YIELD LOCUS - CAM CLAY MODELS ONLY
    34  VOID RATIO - CAM CLAY MODELS ONLY
    35  VOLUMETRIC STRAIN
    36  DEVIATOR STRAIN
    37  MAXIMUM SHEAR STRAIN
    38  MOBILISED ANGLE OF FRICTION
    39  ANGLE OF DILATION
    40  PLANE STRAIN MAXIMUM SHEAR ANGLE
    41  INVARINT I1 - ELASTOPLASTIC MODELS ONLY
    42  SQUARE ROOT OF INVARIANT J2 - ELASTOPLASTIC MODELS ONLY
    46  EARTH PRESSURE COEFFICIENT IN XY PLANE
    48  AXIAL FORCE FOR BAR/BEAM
    49  BENDING MOMENT ABOUT Z AXIS FOR BEAM
    51  BEAM SHEAR IN Y DIRECTION FOR BEAM
    53  MAJOR PRINCIPAL EFFECTIVE STRESS 2D
    56  MINOR PRINCIPAL EFFECTIVE STRESS 2D
    58  MAJOR PRINCIPAL TOTAL STRESS 2D
    61  MINOR PRINCIPAL TOTAL STRESS 2D
    63  MAJOR PRINCIPAL STRAIN 2D
    66  MINOR PRINCIPAL STRAIN 2D
    68  YIELD CODE
    69  LOCAL FACTOR OF SAFETY

 Total No. of output variables are = 45


Increment Number = 2


 Total No. of output variables are = 45


Increment Number = 3


 Total No. of output variables are = 45


Increment Number = 4


 Total No. of output variables are = 45


Increment Number = 5


 Total No. of output variables are = 45


Increment Number = 6


 Total No. of output variables are = 45


Increment Number = 7


 Total No. of output variables are = 45


Increment Number = 8


 Total No. of output variables are = 45


Increment Number = 9


 Total No. of output variables are = 45


Increment Number = 10


 Total No. of output variables are = 45


Increment Number = 11


 Total No. of output variables are = 45


Increment Number = 12


 Total No. of output variables are = 45


Increment Number = 13


 Total No. of output variables are = 45


Increment Number = 14


 Total No. of output variables are = 45


Increment Number = 15


 Total No. of output variables are = 45


Increment Number = 16


 Total No. of output variables are = 45


Increment Number = 17


 Total No. of output variables are = 45


Increment Number = 18


 Total No. of output variables are = 45


Increment Number = 19


 Total No. of output variables are = 45


Increment Number = 20


 Total No. of output variables are = 45


Increment Number = 21


 Total No. of output variables are = 45


Increment Number = 22


 Total No. of output variables are = 45


Increment Number = 23


 Total No. of output variables are = 45


Increment Number = 24


 Total No. of output variables are = 45


Increment Number = 25


 Total No. of output variables are = 45


Increment Number = 26


 Total No. of output variables are = 45


Increment Number = 27


 Total No. of output variables are = 45


Increment Number = 28


 Total No. of output variables are = 45


Increment Number = 29


 Total No. of output variables are = 45


Increment Number = 30


 Total No. of output variables are = 45


Increment Number = 31


 Total No. of output variables are = 45


Increment Number = 32


 Total No. of output variables are = 45


Increment Number = 33


 Total No. of output variables are = 45


Increment Number = 34


 Total No. of output variables are = 45


Increment Number = 35


 Total No. of output variables are = 45


Increment Number = 36


 Total No. of output variables are = 45


Increment Number = 37


 Total No. of output variables are = 45


Increment Number = 38


 Total No. of output variables are = 45


Increment Number = 39


 Total No. of output variables are = 45


Increment Number = 40


 Total No. of output variables are = 45


Increment Number = 41


 Total No. of output variables are = 45


Increment Number = 42


 Total No. of output variables are = 45


Increment Number = 43


 Total No. of output variables are = 45


Increment Number = 44


 Total No. of output variables are = 45


Increment Number = 45


 Total No. of output variables are = 45


Increment Number = 46


 Total No. of output variables are = 45


Increment Number = 47


 Total No. of output variables are = 45


Increment Number = 48


 Total No. of output variables are = 45


Increment Number = 49


 Total No. of output variables are = 45


Increment Number = 50


 Total No. of output variables are = 45


Increment Number = 51


 Total No. of output variables are = 45


Increment Number = 52


 Total No. of output variables are = 45


Increment Number = 53


 Total No. of output variables are = 45


Increment Number = 54


 Total No. of output variables are = 45


Increment Number = 55


 Total No. of output variables are = 45


Increment Number = 56


 Total No. of output variables are = 45


Increment Number = 57


 Total No. of output variables are = 45


Increment Number = 58


 Total No. of output variables are = 45


Increment Number = 59


 Total No. of output variables are = 45


Increment Number = 60


 Total No. of output variables are = 45


Increment Number = 61


 Total No. of output variables are = 45


Increment Number = 62


 Total No. of output variables are = 45


Increment Number = 63


 Total No. of output variables are = 45


Increment Number = 64


 Total No. of output variables are = 45


Increment Number = 65


 Total No. of output variables are = 45


Increment Number = 66


 Total No. of output variables are = 45


Increment Number = 67


 Total No. of output variables are = 45


Increment Number = 68


 Total No. of output variables are = 45


Increment Number = 69


 Total No. of output variables are = 45


Increment Number = 70


 Total No. of output variables are = 45


Increment Number = 71


 Total No. of output variables are = 45


Increment Number = 72


 Total No. of output variables are = 45


Increment Number = 73


 Total No. of output variables are = 45


Increment Number = 74


 Total No. of output variables are = 45


Increment Number = 75


 Total No. of output variables are = 45


Increment Number = 76


 Total No. of output variables are = 45


Increment Number = 77


 Total No. of output variables are = 45


Increment Number = 78


 Total No. of output variables are = 45


Increment Number = 79


 Total No. of output variables are = 45


Increment Number = 80


 Total No. of output variables are = 45


Increment Number = 81


 Total No. of output variables are = 45


Increment Number = 82


 Total No. of output variables are = 45


Increment Number = 83


 Total No. of output variables are = 45


Increment Number = 84


 Total No. of output variables are = 45


Increment Number = 85


 Total No. of output variables are = 45


Increment Number = 86


 Total No. of output variables are = 45


Increment Number = 87


 Total No. of output variables are = 45


Increment Number = 88


 Total No. of output variables are = 45


Increment Number = 89


 Total No. of output variables are = 45


Increment Number = 90


 Total No. of output variables are = 45


Increment Number = 91


 Total No. of output variables are = 45


Increment Number = 92


 Total No. of output variables are = 45


Increment Number = 93


 Total No. of output variables are = 45


Increment Number = 94


 Total No. of output variables are = 45


Increment Number = 95


 Total No. of output variables are = 45


Increment Number = 96


 Total No. of output variables are = 45


Increment Number = 97


 Total No. of output variables are = 45


Increment Number = 98


 Total No. of output variables are = 45


Increment Number = 99


 Total No. of output variables are = 45


Increment Number = 100


 Total No. of output variables are = 45


Increment Number = 101


 Total No. of output variables are = 45
