# Supplementary material for: Response of vertically-loaded pile in spatially-variable cement-treated soil
Source: PLoS One. 2022 Apr 13;17(4):e0266975. doi: 10.1371/journal.pone.0266975 (PMC9007371; doi:10.1371/journal.pone.0266975)
Supplement: S1 File — (ZIP) [file pone.0266975.s001.zip › S1_File/liuy.txt]

1.26	1.5	1700.0	5.0	0	1.0	1
1.0	1.0	1.8648	3.779	3.0	1	1
3.0	1.0	3.0	1.0	1	1	1
10.5	22.5	15.0	10.0	100.0	0.0	145
-1.0	-34.0	-1	0	0	0	0
3	0	0	0	0	0	0
