# Supplementary material for: Response of vertically-loaded pile in spatially-variable cement-treated soil
Source: PLoS One. 2022 Apr 13;17(4):e0266975. doi: 10.1371/journal.pone.0266975 (PMC9007371; doi:10.1371/journal.pone.0266975)
Supplement: S1 File — (ZIP) [file pone.0266975.s001.zip › S1_File/Output.txt]

        1    -0.1549680E-46    -0.1020000E+00     0.0000000E+00
        2     0.5082672E-05    -0.1020000E+00     0.0000000E+00
        3     0.1199269E-04    -0.1019111E+00     0.0000000E+00
        4    -0.3860407E-43    -0.1019219E+00     0.0000000E+00
        5     0.1203010E-05    -0.1020000E+00     0.0000000E+00
        6     0.2467030E-05    -0.1020000E+00     0.0000000E+00
        7     0.3976025E-05    -0.1020000E+00     0.0000000E+00
        8     0.4616708E-05    -0.1019947E+00     0.0000000E+00
        9     0.4293524E-05    -0.1019899E+00     0.0000000E+00
       10     0.4524763E-05    -0.1019854E+00     0.0000000E+00
       11     0.4550144E-05    -0.1019809E+00     0.0000000E+00
       12     0.4601151E-05    -0.1019765E+00     0.0000000E+00
       13     0.4501866E-05    -0.1019723E+00     0.0000000E+00
       14     0.4382441E-05    -0.1019680E+00     0.0000000E+00
       15     0.4299263E-05    -0.1019637E+00     0.0000000E+00
       16     0.4298741E-05    -0.1019596E+00     0.0000000E+00
       17     0.4258001E-05    -0.1019558E+00     0.0000000E+00
       18     0.4060838E-05    -0.1019520E+00     0.0000000E+00
       19     0.3960479E-05    -0.1019482E+00     0.0000000E+00
       20     0.3964599E-05    -0.1019446E+00     0.0000000E+00
       21     0.3795566E-05    -0.1019409E+00     0.0000000E+00
       22     0.3862114E-05    -0.1019373E+00     0.0000000E+00
       23     0.3667197E-05    -0.1019337E+00     0.0000000E+00
       24     0.3645256E-05    -0.1019297E+00     0.0000000E+00
       25     0.3366795E-05    -0.1019252E+00     0.0000000E+00
       26     0.3684793E-05    -0.1019201E+00     0.0000000E+00
       27     0.6324751E-05    -0.1019208E+00     0.0000000E+00
       28     0.3765547E-05    -0.1019215E+00     0.0000000E+00
       29     0.2237648E-05    -0.1019232E+00     0.0000000E+00
       30     0.1904935E-43    -0.1019269E+00     0.0000000E+00
       31     0.4403017E-45    -0.1019291E+00     0.0000000E+00
       32     0.4958665E-45    -0.1019316E+00     0.0000000E+00
       33     0.3797677E-45    -0.1019346E+00     0.0000000E+00
       34     0.1912645E-45    -0.1019378E+00     0.0000000E+00
       35     0.8076990E-46    -0.1019413E+00     0.0000000E+00
       36     0.2705467E-46    -0.1019449E+00     0.0000000E+00
       37    -0.9711066E-48    -0.1019486E+00     0.0000000E+00
       38    -0.1711633E-46    -0.1019525E+00     0.0000000E+00
       39    -0.2700895E-46    -0.1019564E+00     0.0000000E+00
       40    -0.3019600E-46    -0.1019604E+00     0.0000000E+00
       41    -0.3119807E-46    -0.1019646E+00     0.0000000E+00
       42    -0.2212155E-46    -0.1019687E+00     0.0000000E+00
       43    -0.1953165E-47    -0.1019730E+00     0.0000000E+00
       44     0.2075109E-46    -0.1019774E+00     0.0000000E+00
       45     0.2519925E-46    -0.1019818E+00     0.0000000E+00
       46     0.2623396E-46    -0.1019862E+00     0.0000000E+00
       47     0.2216938E-46    -0.1019907E+00     0.0000000E+00
       48    -0.1833307E-45    -0.1019953E+00     0.0000000E+00
       49     0.1692805E-05    -0.1019959E+00     0.0000000E+00
       50     0.3059123E-05    -0.1019957E+00     0.0000000E+00
       51     0.3494063E-05    -0.1019920E+00     0.0000000E+00
       52     0.3356927E-05    -0.1019880E+00     0.0000000E+00
       53     0.3385216E-05    -0.1019836E+00     0.0000000E+00
       54     0.3448115E-05    -0.1019791E+00     0.0000000E+00
       55     0.3467882E-05    -0.1019747E+00     0.0000000E+00
       56     0.3409833E-05    -0.1019704E+00     0.0000000E+00
       57     0.3380261E-05    -0.1019662E+00     0.0000000E+00
       58     0.3328494E-05    -0.1019621E+00     0.0000000E+00
       59     0.3305497E-05    -0.1019581E+00     0.0000000E+00
       60     0.3229754E-05    -0.1019541E+00     0.0000000E+00
       61     0.3120156E-05    -0.1019503E+00     0.0000000E+00
       62     0.3006073E-05    -0.1019465E+00     0.0000000E+00
       63     0.2871015E-05    -0.1019428E+00     0.0000000E+00
       64     0.2791120E-05    -0.1019392E+00     0.0000000E+00
       65     0.2627500E-05    -0.1019356E+00     0.0000000E+00
       66     0.2438066E-05    -0.1019321E+00     0.0000000E+00
       67     0.2082819E-05    -0.1019287E+00     0.0000000E+00
       68     0.1876562E-05    -0.1019257E+00     0.0000000E+00
       69     0.2000945E-05    -0.1019247E+00     0.0000000E+00
       70     0.1384853E-05    -0.1019259E+00     0.0000000E+00
       71     0.5638258E-06    -0.1019281E+00     0.0000000E+00
       72     0.6002955E-06    -0.1019302E+00     0.0000000E+00
       73     0.7273639E-06    -0.1019329E+00     0.0000000E+00
       74     0.8370654E-06    -0.1019361E+00     0.0000000E+00
       75     0.9066233E-06    -0.1019395E+00     0.0000000E+00
       76     0.9540882E-06    -0.1019430E+00     0.0000000E+00
       77     0.9987250E-06    -0.1019467E+00     0.0000000E+00
       78     0.1042133E-05    -0.1019505E+00     0.0000000E+00
       79     0.1079393E-05    -0.1019544E+00     0.0000000E+00
       80     0.1104847E-05    -0.1019584E+00     0.0000000E+00
       81     0.1118610E-05    -0.1019625E+00     0.0000000E+00
       82     0.1130126E-05    -0.1019666E+00     0.0000000E+00
       83     0.1143124E-05    -0.1019708E+00     0.0000000E+00
       84     0.1151413E-05    -0.1019752E+00     0.0000000E+00
       85     0.1143645E-05    -0.1019795E+00     0.0000000E+00
       86     0.1125424E-05    -0.1019840E+00     0.0000000E+00
       87     0.1113060E-05    -0.1019884E+00     0.0000000E+00
       88     0.1025789E-05    -0.1019924E+00     0.0000000E+00
       89     0.2263393E-05    -0.1019912E+00     0.0000000E+00
       90     0.2235657E-05    -0.1019862E+00     0.0000000E+00
       91     0.2269481E-05    -0.1019816E+00     0.0000000E+00
       92     0.2302596E-05    -0.1019772E+00     0.0000000E+00
       93     0.2295078E-05    -0.1019728E+00     0.0000000E+00
       94     0.2265691E-05    -0.1019686E+00     0.0000000E+00
       95     0.2240055E-05    -0.1019644E+00     0.0000000E+00
       96     0.2218142E-05    -0.1019603E+00     0.0000000E+00
       97     0.2184002E-05    -0.1019563E+00     0.0000000E+00
       98     0.2117857E-05    -0.1019523E+00     0.0000000E+00
       99     0.2039661E-05    -0.1019485E+00     0.0000000E+00
      100     0.1952274E-05    -0.1019448E+00     0.0000000E+00
      101     0.1871963E-05    -0.1019411E+00     0.0000000E+00
      102     0.1780700E-05    -0.1019376E+00     0.0000000E+00
      103     0.1628733E-05    -0.1019342E+00     0.0000000E+00
      104     0.1390132E-05    -0.1019309E+00     0.0000000E+00
      105     0.1174839E-05    -0.1019278E+00     0.0000000E+00
      106    -0.1116886E-42     0.1074785E-01     0.0000000E+00
      107     0.4395113E-42    -0.3713967E-42     0.0000000E+00
      108    -0.1532363E-45     0.4009253E-46     0.0000000E+00
      109    -0.1839409E-03     0.1228662E-01     0.0000000E+00
      110     0.1709131E-03     0.1115240E-01     0.0000000E+00
      111     0.1078026E-04     0.1044400E-01     0.0000000E+00
      112    -0.2416145E-03     0.1037846E-01     0.0000000E+00
      113    -0.2768257E-03     0.1051348E-01     0.0000000E+00
      114    -0.2119878E-03     0.1064200E-01     0.0000000E+00
      115    -0.1100893E-03     0.1072167E-01     0.0000000E+00
      116    -0.1484582E-42     0.1083007E-01     0.0000000E+00
      117    -0.1004055E-42     0.1089653E-01     0.0000000E+00
      118    -0.5177427E-43     0.1095765E-01     0.0000000E+00
      119     0.3596739E-44     0.1100890E-01     0.0000000E+00
      120     0.6294559E-43     0.1104469E-01     0.0000000E+00
      121     0.1193354E-42     0.1106292E-01     0.0000000E+00
      122     0.1687660E-42     0.1106588E-01     0.0000000E+00
      123     0.2094237E-42     0.1105884E-01     0.0000000E+00
      124     0.2409649E-42     0.1104790E-01     0.0000000E+00
      125     0.2648806E-42     0.1103816E-01     0.0000000E+00
      126     0.2857912E-42     0.1103151E-01     0.0000000E+00
      127     0.3105417E-42     0.1102570E-01     0.0000000E+00
      128     0.3457319E-42     0.1101303E-01     0.0000000E+00
      129     0.3966680E-42     0.1097914E-01     0.0000000E+00
      130     0.4672958E-42     0.1090477E-01     0.0000000E+00
      131     0.5605616E-42     0.1076807E-01     0.0000000E+00
      132     0.6788743E-42     0.1054683E-01     0.0000000E+00
      133     0.8198195E-42     0.1022103E-01     0.0000000E+00
      134     0.9755861E-42     0.9778479E-02     0.0000000E+00
      135     0.1136177E-41     0.9222676E-02     0.0000000E+00
      136     0.1292636E-41     0.8562573E-02     0.0000000E+00
      137     0.1413655E-41     0.7833779E-02     0.0000000E+00
      138     0.1480705E-41     0.7064497E-02     0.0000000E+00
      139     0.1506453E-41     0.6277858E-02     0.0000000E+00
      140     0.1495992E-41     0.5505490E-02     0.0000000E+00
      141     0.1462544E-41     0.4755806E-02     0.0000000E+00
      142     0.1415590E-41     0.4046548E-02     0.0000000E+00
      143     0.1357153E-41     0.3394195E-02     0.0000000E+00
      144     0.1290014E-41     0.2811526E-02     0.0000000E+00
      145     0.1218963E-41     0.2303068E-02     0.0000000E+00
      146     0.1149460E-41     0.1867041E-02     0.0000000E+00
      147     0.1085915E-41     0.1497797E-02     0.0000000E+00
      148     0.1031003E-41     0.1187820E-02     0.0000000E+00
      149     0.9855238E-42     0.9288753E-03     0.0000000E+00
      150     0.9492671E-42     0.7124913E-03     0.0000000E+00
      151     0.9218857E-42     0.5302189E-03     0.0000000E+00
      152     0.9016089E-42     0.3748931E-03     0.0000000E+00
      153     0.8876320E-42     0.2391778E-03     0.0000000E+00
      154     0.8796742E-42     0.1161499E-03     0.0000000E+00
      155     0.1467640E-03    -0.6836927E-42     0.0000000E+00
      156     0.2901359E-03    -0.6316057E-42     0.0000000E+00
      157     0.4200634E-03    -0.5908694E-42     0.0000000E+00
      158     0.5265072E-03    -0.5470986E-42     0.0000000E+00
      159     0.5970486E-03    -0.4997978E-42     0.0000000E+00
      160     0.6263599E-03    -0.4550480E-42     0.0000000E+00
      161     0.6106989E-03    -0.4007971E-42     0.0000000E+00
      162     0.5514551E-03    -0.3371233E-42     0.0000000E+00
      163     0.4524486E-03    -0.2681021E-42     0.0000000E+00
      164     0.3186750E-03    -0.1862480E-42     0.0000000E+00
      165     0.1640462E-03    -0.9570318E-43     0.0000000E+00
      166    -0.3038667E-45    -0.3674178E-03     0.0000000E+00
      167    -0.3994185E-45    -0.7584634E-03     0.0000000E+00
      168    -0.4176032E-45    -0.1196759E-02     0.0000000E+00
      169    -0.3622758E-45    -0.1708586E-02     0.0000000E+00
      170    -0.1936958E-45    -0.2327274E-02     0.0000000E+00
      171     0.1772566E-45    -0.3095962E-02     0.0000000E+00
      172     0.7220256E-45    -0.4065256E-02     0.0000000E+00
      173     0.1845144E-44    -0.5295845E-02     0.0000000E+00
      174     0.3066244E-44    -0.6920209E-02     0.0000000E+00
      175     0.4297281E-44    -0.9145004E-02     0.0000000E+00
      176     0.1085965E-43    -0.1238751E-01     0.0000000E+00
      177     0.2206640E-43    -0.1768185E-01     0.0000000E+00
      178     0.3647757E-43    -0.2893545E-01     0.0000000E+00
      179     0.5638952E-43    -0.5166441E-01     0.0000000E+00
      180     0.3515884E-43    -0.7578430E-01     0.0000000E+00
      181     0.1038145E-42    -0.9348641E-01     0.0000000E+00
      182     0.1433558E-42    -0.1002414E+00     0.0000000E+00
      183     0.1429660E-42    -0.1031265E+00     0.0000000E+00
      184     0.1786152E-42    -0.1030896E+00     0.0000000E+00
      185    -0.5298249E-03     0.1212179E-01     0.0000000E+00
      186    -0.2558351E-03     0.1058555E-01     0.0000000E+00
      187    -0.3109101E-03     0.1030179E-01     0.0000000E+00
      188    -0.2642552E-03     0.1041079E-01     0.0000000E+00
      189    -0.2086856E-03     0.1058328E-01     0.0000000E+00
      190    -0.1416564E-03     0.1071815E-01     0.0000000E+00
      191    -0.7010978E-04     0.1079921E-01     0.0000000E+00
      192    -0.5482687E-04     0.1086874E-01     0.0000000E+00
      193    -0.4497699E-04     0.1093308E-01     0.0000000E+00
      194    -0.3332447E-04     0.1098686E-01     0.0000000E+00
      195    -0.1892752E-04     0.1102541E-01     0.0000000E+00
      196    -0.5523011E-05     0.1104589E-01     0.0000000E+00
      197     0.4597922E-05     0.1105038E-01     0.0000000E+00
      198     0.1050005E-04     0.1104463E-01     0.0000000E+00
      199     0.1224465E-04     0.1103481E-01     0.0000000E+00
      200     0.1102460E-04     0.1102626E-01     0.0000000E+00
      201     0.9182346E-05     0.1102129E-01     0.0000000E+00
      202     0.1038599E-04     0.1101834E-01     0.0000000E+00
      203     0.1933205E-04     0.1101057E-01     0.0000000E+00
      204     0.4029766E-04     0.1098432E-01     0.0000000E+00
      205     0.7618773E-04     0.1092077E-01     0.0000000E+00
      206     0.1279963E-03     0.1079839E-01     0.0000000E+00
      207     0.1954081E-03     0.1059495E-01     0.0000000E+00
      208     0.2748944E-03     0.1028906E-01     0.0000000E+00
      209     0.3580704E-03     0.9866114E-02     0.0000000E+00
      210     0.4378346E-03     0.9327471E-02     0.0000000E+00
      211     0.5061274E-03     0.8676505E-02     0.0000000E+00
      212     0.5573190E-03     0.7948837E-02     0.0000000E+00
      213     0.5833534E-03     0.7173780E-02     0.0000000E+00
      214     0.5846872E-03     0.6372223E-02     0.0000000E+00
      215     0.5711331E-03     0.5584452E-02     0.0000000E+00
      216     0.5456451E-03     0.4819724E-02     0.0000000E+00
      217     0.5096274E-03     0.4096316E-02     0.0000000E+00
      218     0.4638008E-03     0.3431695E-02     0.0000000E+00
      219     0.4123951E-03     0.2839147E-02     0.0000000E+00
      220     0.3598136E-03     0.2323126E-02     0.0000000E+00
      221     0.3096770E-03     0.1881557E-02     0.0000000E+00
      222     0.2638428E-03     0.1508746E-02     0.0000000E+00
      223     0.2232586E-03     0.1197167E-02     0.0000000E+00
      224     0.1888158E-03     0.9378312E-03     0.0000000E+00
      225     0.1632924E-03     0.7208191E-03     0.0000000E+00
      226     0.1482528E-03     0.5391834E-03     0.0000000E+00
      227     0.1376039E-03     0.3902575E-03     0.0000000E+00
      228     0.1206553E-03     0.2663014E-03     0.0000000E+00
      229     0.1160902E-03     0.1452586E-03     0.0000000E+00
      230     0.2470452E-03     0.8474082E-04     0.0000000E+00
      231     0.3796258E-03     0.5489875E-04     0.0000000E+00
      232     0.4964620E-03     0.1636784E-04     0.0000000E+00
      233     0.5843018E-03    -0.3060713E-04     0.0000000E+00
      234     0.6318323E-03    -0.8180671E-04     0.0000000E+00
      235     0.6341462E-03    -0.1326616E-03     0.0000000E+00
      236     0.5917109E-03    -0.1762041E-03     0.0000000E+00
      237     0.5096823E-03    -0.2082667E-03     0.0000000E+00
      238     0.4077320E-03    -0.1979925E-03     0.0000000E+00
      239     0.2968343E-03    -0.2775625E-03     0.0000000E+00
      240     0.1533446E-03    -0.3268396E-03     0.0000000E+00
      241     0.1605470E-03    -0.6876244E-03     0.0000000E+00
      242     0.1767528E-03    -0.1096742E-02     0.0000000E+00
      243     0.2054593E-03    -0.1575800E-02     0.0000000E+00
      244     0.2496212E-03    -0.2154442E-02     0.0000000E+00
      245     0.3148946E-03    -0.2870646E-02     0.0000000E+00
      246     0.4062782E-03    -0.3775642E-02     0.0000000E+00
      247     0.5343631E-03    -0.4934114E-02     0.0000000E+00
      248     0.7188075E-03    -0.6453526E-02     0.0000000E+00
      249     0.9971914E-03    -0.8515413E-02     0.0000000E+00
      250     0.1451529E-02    -0.1142996E-01     0.0000000E+00
      251     0.2310603E-02    -0.1589919E-01     0.0000000E+00
      252     0.4200772E-02    -0.2342806E-01     0.0000000E+00
      253     0.7706346E-02    -0.3638248E-01     0.0000000E+00
      254     0.1084486E-01    -0.5706583E-01     0.0000000E+00
      255     0.4778160E-02    -0.8345243E-01     0.0000000E+00
      256     0.3805139E-02    -0.9724716E-01     0.0000000E+00
      257     0.2034613E-02    -0.1002135E+00     0.0000000E+00
      258     0.5379040E-03    -0.1020551E+00     0.0000000E+00
      259     0.8623917E-02    -0.1012217E+00     0.0000000E+00
      260     0.3701310E-03    -0.1021096E+00     0.0000000E+00
      261    -0.7542599E-03     0.1427620E-01     0.0000000E+00
      262    -0.3162183E-03     0.1437802E-01     0.0000000E+00
      263    -0.1256515E-04     0.1471056E-01     0.0000000E+00
      264    -0.7723966E-04     0.1422079E-01     0.0000000E+00
      265     0.6124609E-04     0.1353632E-01     0.0000000E+00
      266    -0.1470120E-03     0.1312376E-01     0.0000000E+00
      267    -0.2695514E-03     0.1246465E-01     0.0000000E+00
      268     0.2884952E-03     0.1255143E-01     0.0000000E+00
      269    -0.2547607E-04     0.1484383E-01     0.0000000E+00
      270    -0.2886237E-02     0.2423263E-01     0.0000000E+00
      271    -0.1621816E-03     0.1462885E-01     0.0000000E+00
      272     0.1953212E-02    -0.1034704E+00     0.0000000E+00
      273     0.4117481E-01     0.5018358E-02     0.0000000E+00
      274    -0.2092009E-03     0.1381563E-01     0.0000000E+00
      275    -0.4442630E-04     0.1458344E-01     0.0000000E+00
      276     0.4433825E-04     0.1384471E-01     0.0000000E+00
      277     0.9941015E-04     0.1342767E-01     0.0000000E+00
      278    -0.1183857E-03     0.1280842E-01     0.0000000E+00
      279    -0.2565594E-04     0.1223457E-01     0.0000000E+00
      280     0.3081983E-03     0.1316336E-01     0.0000000E+00
      281    -0.1114336E-02     0.1816956E-01     0.0000000E+00
      282     0.1183550E-01    -0.9876125E-01     0.0000000E+00
      283    -0.1081535E-03     0.1234726E-01     0.0000000E+00
      284    -0.3767871E-03     0.1032180E-01     0.0000000E+00
      285    -0.3615935E-03     0.1038123E-01     0.0000000E+00
      286    -0.2643640E-03     0.1052803E-01     0.0000000E+00
      287    -0.1833234E-03     0.1068199E-01     0.0000000E+00
      288    -0.1164104E-03     0.1079685E-01     0.0000000E+00
      289    -0.9860215E-04     0.1086990E-01     0.0000000E+00
      290    -0.7535007E-04     0.1092826E-01     0.0000000E+00
      291    -0.4413328E-04     0.1097192E-01     0.0000000E+00
      292    -0.1472135E-04     0.1099544E-01     0.0000000E+00
      293     0.7472955E-05     0.1100100E-01     0.0000000E+00
      294     0.2053153E-04     0.1099721E-01     0.0000000E+00
      295     0.2457652E-04     0.1099026E-01     0.0000000E+00
      296     0.2185804E-04     0.1098566E-01     0.0000000E+00
      297     0.1678760E-04     0.1098590E-01     0.0000000E+00
      298     0.1645524E-04     0.1099038E-01     0.0000000E+00
      299     0.3087475E-04     0.1099412E-01     0.0000000E+00
      300     0.6972256E-04     0.1098411E-01     0.0000000E+00
      301     0.1396332E-03     0.1094190E-01     0.0000000E+00
      302     0.2429251E-03     0.1084599E-01     0.0000000E+00
      303     0.3782335E-03     0.1067493E-01     0.0000000E+00
      304     0.5420908E-03     0.1040502E-01     0.0000000E+00
      305     0.7161991E-03     0.1001474E-01     0.0000000E+00
      306     0.8852649E-03     0.9505584E-02     0.0000000E+00
      307     0.1036053E-02     0.8866124E-02     0.0000000E+00
      308     0.1162975E-02     0.8132534E-02     0.0000000E+00
      309     0.1236203E-02     0.7332148E-02     0.0000000E+00
      310     0.1248181E-02     0.6481043E-02     0.0000000E+00
      311     0.1223362E-02     0.5652374E-02     0.0000000E+00
      312     0.1169218E-02     0.4841501E-02     0.0000000E+00
      313     0.1092355E-02     0.4082967E-02     0.0000000E+00
      314     0.9936106E-03     0.3393919E-02     0.0000000E+00
      315     0.8819990E-03     0.2787969E-02     0.0000000E+00
      316     0.7680808E-03     0.2266458E-02     0.0000000E+00
      317     0.6599888E-03     0.1824684E-02     0.0000000E+00
      318     0.5616125E-03     0.1455552E-02     0.0000000E+00
      319     0.4747933E-03     0.1151685E-02     0.0000000E+00
      320     0.3995358E-03     0.9053787E-03     0.0000000E+00
      321     0.3416678E-03     0.7002910E-03     0.0000000E+00
      322     0.3082962E-03     0.5225961E-03     0.0000000E+00
      323     0.2919170E-03     0.3737284E-03     0.0000000E+00
      324     0.2646067E-03     0.2598548E-03     0.0000000E+00
      325     0.2193112E-03     0.1796296E-03     0.0000000E+00
      326     0.3443049E-03     0.1416497E-03     0.0000000E+00
      327     0.2271211E-02    -0.1016188E+00     0.0000000E+00
      328     0.4727737E-03     0.7371248E-04     0.0000000E+00
      329     0.5818099E-03    -0.1931577E-04     0.0000000E+00
      330     0.6519674E-03    -0.1224140E-03     0.0000000E+00
      331     0.6754925E-03    -0.2294408E-03     0.0000000E+00
      332     0.6501242E-03    -0.3279551E-03     0.0000000E+00
      333     0.5784828E-03    -0.3980064E-03     0.0000000E+00
      334     0.4521707E-03    -0.4604367E-03     0.0000000E+00
      335     0.3138341E-03    -0.5941743E-03     0.0000000E+00
      336    -0.9223976E-04     0.1230100E-01     0.0000000E+00
      337     0.3399065E-03    -0.9633425E-03     0.0000000E+00
      338     0.3884940E-03    -0.1393300E-02     0.0000000E+00
      339     0.4639286E-03    -0.1911975E-02     0.0000000E+00
      340     0.5789976E-03    -0.2544785E-02     0.0000000E+00
      341     0.7394266E-03    -0.3340175E-02     0.0000000E+00
      342     0.9641103E-03    -0.4357709E-02     0.0000000E+00
      343     0.1284738E-02    -0.5679221E-02     0.0000000E+00
      344     0.1768499E-02    -0.7451584E-02     0.0000000E+00
      345     0.2530821E-02    -0.9891898E-02     0.0000000E+00
      346     0.3835162E-02    -0.1341116E-01     0.0000000E+00
      347     0.6160609E-02    -0.1871356E-01     0.0000000E+00
      348     0.9976447E-02    -0.2667601E-01     0.0000000E+00
      349     0.1447973E-01    -0.3803984E-01     0.0000000E+00
      350     0.1655941E-01    -0.5359407E-01     0.0000000E+00
      351     0.8326973E-02    -0.8584744E-01     0.0000000E+00
      352     0.9473794E-02    -0.9539018E-01     0.0000000E+00
      353    -0.1307171E-03     0.1243891E-01     0.0000000E+00
      354    -0.3422644E-03     0.1212864E-01     0.0000000E+00
      355    -0.1473248E-03     0.1199597E-01     0.0000000E+00
      356    -0.4605858E-03     0.1090045E-01     0.0000000E+00
      357    -0.3474901E-03     0.1123901E-01     0.0000000E+00
      358    -0.2125171E-03     0.1259653E-01     0.0000000E+00
      359    -0.3298038E-03     0.1155909E-01     0.0000000E+00
      360     0.4387685E-03     0.1105837E-01     0.0000000E+00
      361    -0.1895846E-03     0.1224248E-01     0.0000000E+00
      362     0.1401933E-02     0.1227520E-01     0.0000000E+00
      363     0.1331388E-03     0.1083197E-01     0.0000000E+00
      364     0.1020129E-02     0.1152632E-01     0.0000000E+00
      365     0.1037186E-01     0.1185332E-01     0.0000000E+00
      366    -0.6495318E-04     0.1223320E-01     0.0000000E+00
      367     0.2867939E-01    -0.1713164E-01     0.0000000E+00
      368     0.2107374E-01     0.3307210E-03     0.0000000E+00
      369    -0.1927222E-03     0.1079405E-01     0.0000000E+00
      370     0.2526217E-02     0.1297026E-01     0.0000000E+00
      371    -0.1047184E-03     0.1226836E-01     0.0000000E+00
      372     0.2378180E-01    -0.4774210E-02     0.0000000E+00
      373    -0.1182986E-03     0.1031056E-01     0.0000000E+00
      374    -0.3022262E-03     0.1048360E-01     0.0000000E+00
      375    -0.2308250E-03     0.1063560E-01     0.0000000E+00
      376    -0.1628129E-03     0.1076548E-01     0.0000000E+00
      377    -0.1300798E-03     0.1082430E-01     0.0000000E+00
      378    -0.7824582E-04     0.1087731E-01     0.0000000E+00
      379    -0.2923524E-04     0.1090527E-01     0.0000000E+00
      380     0.6662697E-05     0.1090895E-01     0.0000000E+00
      381     0.2762567E-04     0.1090779E-01     0.0000000E+00
      382     0.3432493E-04     0.1090604E-01     0.0000000E+00
      383     0.2998391E-04     0.1090884E-01     0.0000000E+00
      384     0.1992625E-04     0.1091834E-01     0.0000000E+00
      385     0.1367469E-04     0.1093461E-01     0.0000000E+00
      386     0.2746538E-04     0.1095662E-01     0.0000000E+00
      387     0.7810891E-04     0.1097185E-01     0.0000000E+00
      388     0.1776962E-03     0.1096224E-01     0.0000000E+00
      389     0.3306326E-03     0.1090580E-01     0.0000000E+00
      390     0.5322123E-03     0.1078217E-01     0.0000000E+00
      391     0.7855912E-03     0.1056877E-01     0.0000000E+00
      392     0.1060451E-02     0.1023100E-01     0.0000000E+00
      393     0.1333658E-02     0.9770000E-02     0.0000000E+00
      394     0.1572895E-02     0.9159497E-02     0.0000000E+00
      395     0.1827131E-02     0.8422294E-02     0.0000000E+00
      396     0.1996321E-02     0.7575119E-02     0.0000000E+00
      397     0.2034035E-02     0.6628040E-02     0.0000000E+00
      398     0.2009509E-02     0.5724576E-02     0.0000000E+00
      399     0.1922963E-02     0.4827005E-02     0.0000000E+00
      400     0.1790273E-02     0.3995590E-02     0.0000000E+00
      401     0.1620886E-02     0.3262136E-02     0.0000000E+00
      402     0.1433712E-02     0.2638909E-02     0.0000000E+00
      403     0.1244136E-02     0.2114932E-02     0.0000000E+00
      404     0.1064997E-02     0.1680266E-02     0.0000000E+00
      405     0.9039434E-03     0.1323182E-02     0.0000000E+00
      406     0.7630357E-03     0.1035454E-02     0.0000000E+00
      407     0.6419822E-03     0.8114609E-03     0.0000000E+00
      408     0.5396145E-03     0.6421669E-03     0.0000000E+00
      409     0.4766309E-03     0.4831647E-03     0.0000000E+00
      410     0.4559895E-03     0.3313938E-03     0.0000000E+00
      411    -0.1535040E-03     0.9796026E-02     0.0000000E+00
      412     0.4345306E-03     0.1969011E-03     0.0000000E+00
      413     0.5845477E-03     0.4136918E-04     0.0000000E+00
      414     0.6830544E-03    -0.1146681E-03     0.0000000E+00
      415     0.7336206E-03    -0.2809454E-03     0.0000000E+00
      416     0.7314659E-03    -0.4480221E-03     0.0000000E+00
      417     0.6736698E-03    -0.5861131E-03     0.0000000E+00
      418     0.5733110E-03    -0.6418509E-03     0.0000000E+00
      419    -0.1671213E-03     0.1061172E-01     0.0000000E+00
      420     0.4788496E-03    -0.8030405E-03     0.0000000E+00
      421    -0.2215492E-03     0.9776630E-02     0.0000000E+00
      422     0.5409767E-03    -0.1170829E-02     0.0000000E+00
      423     0.6286584E-03    -0.1619947E-02     0.0000000E+00
      424     0.7749246E-03    -0.2145035E-02     0.0000000E+00
      425     0.9765240E-03    -0.2810182E-02     0.0000000E+00
      426     0.1260036E-02    -0.3647560E-02     0.0000000E+00
      427     0.1659634E-02    -0.4713439E-02     0.0000000E+00
      428     0.2245265E-02    -0.6120045E-02     0.0000000E+00
      429     0.3126130E-02    -0.8011670E-02     0.0000000E+00
      430     0.4533593E-02    -0.1058734E-01     0.0000000E+00
      431     0.6867733E-02    -0.1407923E-01     0.0000000E+00
      432     0.1056265E-01    -0.1868535E-01     0.0000000E+00
      433     0.1530571E-01    -0.2431967E-01     0.0000000E+00
      434     0.2067956E-01    -0.3242682E-01     0.0000000E+00
      435     0.2411499E-01    -0.4217228E-01     0.0000000E+00
      436     0.2681326E-02     0.1139969E-01     0.0000000E+00
      437    -0.1647841E-03     0.9946947E-02     0.0000000E+00
      438     0.1046362E-01     0.8795078E-02     0.0000000E+00
      439    -0.1906619E-03     0.1001248E-01     0.0000000E+00
      440    -0.2120179E-03     0.1046920E-01     0.0000000E+00
      441     0.5139818E-04     0.1089394E-01     0.0000000E+00
      442     0.1501186E-02     0.1142284E-01     0.0000000E+00
      443     0.5116680E-02     0.1128025E-01     0.0000000E+00
      444     0.7552187E-03     0.1121263E-01     0.0000000E+00
      445    -0.1767545E-03     0.9677453E-02     0.0000000E+00
      446    -0.1395346E-03     0.1012182E-01     0.0000000E+00
      447    -0.1609378E-03     0.1077524E-01     0.0000000E+00
      448    -0.1675607E-03     0.9949754E-02     0.0000000E+00
      449     0.1226275E-01    -0.9385153E-01     0.0000000E+00
      450    -0.1602158E-03     0.1018166E-01     0.0000000E+00
      451    -0.3240981E-03     0.1021004E-01     0.0000000E+00
      452     0.1666135E-01     0.1689897E-02     0.0000000E+00
      453     0.2754189E-01    -0.2653962E-01     0.0000000E+00
      454     0.3683057E-03     0.1102994E-01     0.0000000E+00
      455    -0.1081296E-03     0.1075096E-01     0.0000000E+00
      456     0.1034303E-02     0.1111274E-01     0.0000000E+00
      457     0.5365710E-03     0.1107900E-01     0.0000000E+00
      458     0.6002092E-03     0.1439438E-03     0.0000000E+00
      459    -0.2059725E-03     0.1065409E-01     0.0000000E+00
      460    -0.1252053E-03     0.1072925E-01     0.0000000E+00
      461    -0.5057006E-04     0.1077018E-01     0.0000000E+00
      462    -0.2080979E-06     0.1075920E-01     0.0000000E+00
      463     0.2832155E-04     0.1076181E-01     0.0000000E+00
      464     0.3667234E-04     0.1076958E-01     0.0000000E+00
      465     0.3136197E-04     0.1078530E-01     0.0000000E+00
      466     0.1555329E-04     0.1080985E-01     0.0000000E+00
      467    -0.2199487E-05     0.1084128E-01     0.0000000E+00
      468     0.1709028E-05     0.1088733E-01     0.0000000E+00
      469     0.5271017E-04     0.1093581E-01     0.0000000E+00
      470     0.1713550E-03     0.1096977E-01     0.0000000E+00
      471     0.3694826E-03     0.1096597E-01     0.0000000E+00
      472     0.6432726E-03     0.1089993E-01     0.0000000E+00
      473     0.9588098E-03     0.1076689E-01     0.0000000E+00
      474     0.1385466E-02     0.1050906E-01     0.0000000E+00
      475     0.1760259E-02     0.1013037E-01     0.0000000E+00
      476     0.2087955E-02     0.9555945E-02     0.0000000E+00
      477     0.2514526E-02     0.8881067E-02     0.0000000E+00
      478     0.2883349E-02     0.7959922E-02     0.0000000E+00
      479     0.2989977E-02     0.6833005E-02     0.0000000E+00
      480     0.3008290E-02     0.5815465E-02     0.0000000E+00
      481     0.2881940E-02     0.4758681E-02     0.0000000E+00
      482     0.2666038E-02     0.3804949E-02     0.0000000E+00
      483     0.2396774E-02     0.3004018E-02     0.0000000E+00
      484     0.2102238E-02     0.2352319E-02     0.0000000E+00
      485     0.1813113E-02     0.1832866E-02     0.0000000E+00
      486     0.1543864E-02     0.1416436E-02     0.0000000E+00
      487     0.1303746E-02     0.1084294E-02     0.0000000E+00
      488     0.1096040E-02     0.8225795E-03     0.0000000E+00
      489     0.9194653E-03     0.6256665E-03     0.0000000E+00
      490     0.7705335E-03     0.4943120E-03     0.0000000E+00
      491     0.6486637E-03     0.4221299E-03     0.0000000E+00
      492     0.1680945E-01    -0.1388402E-02     0.0000000E+00
      493    -0.1938433E-04     0.1010123E-01     0.0000000E+00
      494     0.7234979E-03    -0.5623173E-04     0.0000000E+00
      495     0.8035510E-03    -0.2758888E-03     0.0000000E+00
      496     0.8336202E-03    -0.5132111E-03     0.0000000E+00
      497     0.8022777E-03    -0.7551821E-03     0.0000000E+00
      498     0.6779783E-03    -0.9258262E-03     0.0000000E+00
      499    -0.2111298E-03     0.1008758E-01     0.0000000E+00
      500     0.7347364E-03    -0.1313611E-02     0.0000000E+00
      501     0.8935855E-03    -0.1697634E-02     0.0000000E+00
      502     0.1109121E-02    -0.2234458E-02     0.0000000E+00
      503     0.1410468E-02    -0.2893767E-02     0.0000000E+00
      504     0.1825787E-02    -0.3700855E-02     0.0000000E+00
      505     0.2419369E-02    -0.4712724E-02     0.0000000E+00
      506     0.3276112E-02    -0.6020140E-02     0.0000000E+00
      507     0.4535123E-02    -0.7736716E-02     0.0000000E+00
      508     0.6408663E-02    -0.9960232E-02     0.0000000E+00
      509     0.9171556E-02    -0.1267366E-01     0.0000000E+00
      510     0.1286263E-01    -0.1559222E-01     0.0000000E+00
      511     0.1737614E-01    -0.1821187E-01     0.0000000E+00
      512     0.2064437E-01    -0.2170611E-01     0.0000000E+00
      513     0.5698415E-02     0.1003463E-01     0.0000000E+00
      514    -0.1070265E-03     0.1003626E-01     0.0000000E+00
      515     0.2123793E-03     0.1098091E-01     0.0000000E+00
      516     0.3363848E-02     0.1095424E-01     0.0000000E+00
      517    -0.2606517E-03     0.1041679E-01     0.0000000E+00
      518     0.9644724E-02     0.6782019E-02     0.0000000E+00
      519     0.1922808E-02     0.1105507E-01     0.0000000E+00
      520     0.1285198E-01     0.2799604E-02     0.0000000E+00
      521     0.6296168E-03     0.2736068E-03     0.0000000E+00
      522    -0.3364757E-04     0.1044059E-01     0.0000000E+00
      523    -0.6792596E-05     0.1087360E-01     0.0000000E+00
      524     0.2173327E-01    -0.1158181E-01     0.0000000E+00
      525    -0.2773286E-04     0.1025055E-01     0.0000000E+00
      526    -0.1176255E-03     0.1062886E-01     0.0000000E+00
      527    -0.7685413E-05     0.1019012E-01     0.0000000E+00
      528    -0.8116788E-04     0.1052106E-01     0.0000000E+00
      529    -0.1591217E-03     0.1046538E-01     0.0000000E+00
      530    -0.1739031E-04     0.1052118E-01     0.0000000E+00
      531     0.1706638E-04     0.1053466E-01     0.0000000E+00
      532     0.2226486E-04     0.1056081E-01     0.0000000E+00
      533     0.1652550E-04     0.1060107E-01     0.0000000E+00
      534     0.1645481E-06     0.1065185E-01     0.0000000E+00
      535    -0.3407586E-04     0.1070203E-01     0.0000000E+00
      536    -0.4835089E-04     0.1077607E-01     0.0000000E+00
      537    -0.1290792E-04     0.1086186E-01     0.0000000E+00
      538     0.1058022E-03     0.1094378E-01     0.0000000E+00
      539     0.3241755E-03     0.1100457E-01     0.0000000E+00
      540     0.6650571E-03     0.1101982E-01     0.0000000E+00
      541     0.1134028E-02     0.1096036E-01     0.0000000E+00
      542     0.1512689E-02     0.1083280E-01     0.0000000E+00
      543     0.2238839E-02     0.1061135E-01     0.0000000E+00
      544     0.2553529E-02     0.1005520E-01     0.0000000E+00
      545     0.3064530E-02     0.9496411E-02     0.0000000E+00
      546     0.4018652E-02     0.8511338E-02     0.0000000E+00
      547     0.4093517E-02     0.7189413E-02     0.0000000E+00
      548     0.4342175E-02     0.5842915E-02     0.0000000E+00
      549     0.4200462E-02     0.4640291E-02     0.0000000E+00
      550     0.3814239E-02     0.3440724E-02     0.0000000E+00
      551     0.3384050E-02     0.2546979E-02     0.0000000E+00
      552     0.2938559E-02     0.1875416E-02     0.0000000E+00
      553     0.2506903E-02     0.1363813E-02     0.0000000E+00
      554     0.2118341E-02     0.9811979E-03     0.0000000E+00
      555     0.1775813E-02     0.6952184E-03     0.0000000E+00
      556     0.1480672E-02     0.4805260E-03     0.0000000E+00
      557     0.1230157E-02     0.3240944E-03     0.0000000E+00
      558     0.1015769E-02     0.2283962E-03     0.0000000E+00
      559     0.8254290E-03     0.2126426E-03     0.0000000E+00
      560     0.8281324E-02     0.5944301E-02     0.0000000E+00
      561     0.7810712E-03     0.4679954E-04     0.0000000E+00
      562     0.8836653E-03    -0.2115623E-03     0.0000000E+00
      563     0.9438501E-03    -0.5015926E-03     0.0000000E+00
      564     0.9609106E-03    -0.8199003E-03     0.0000000E+00
      565     0.9109037E-03    -0.1182879E-02     0.0000000E+00
      566     0.1622764E-01    -0.9117311E-02     0.0000000E+00
      567     0.3589233E-02     0.1023717E-01     0.0000000E+00
      568     0.1145409E-02    -0.1665235E-02     0.0000000E+00
      569     0.1440243E-02    -0.2169718E-02     0.0000000E+00
      570     0.1827839E-02    -0.2737890E-02     0.0000000E+00
      571     0.2349370E-02    -0.3427300E-02     0.0000000E+00
      572     0.3060122E-02    -0.4271256E-02     0.0000000E+00
      573     0.4045384E-02    -0.5278609E-02     0.0000000E+00
      574     0.5430049E-02    -0.6419476E-02     0.0000000E+00
      575     0.7354865E-02    -0.7597060E-02     0.0000000E+00
      576     0.9893090E-02    -0.8600466E-02     0.0000000E+00
      577     0.1291981E-01    -0.9117726E-02     0.0000000E+00
      578    -0.4093727E-04     0.1033608E-01     0.0000000E+00
      579     0.1301299E-01    -0.6880481E-03     0.0000000E+00
      580     0.5911403E-02     0.8652885E-02     0.0000000E+00
      581     0.9394008E-02     0.3092139E-02     0.0000000E+00
      582    -0.8216642E-04     0.1060232E-01     0.0000000E+00
      583    -0.7810892E-04     0.1036546E-01     0.0000000E+00
      584     0.6196996E-02     0.5681463E-02     0.0000000E+00
      585     0.6104361E-02     0.4332311E-02     0.0000000E+00
      586     0.5430066E-02     0.2810282E-02     0.0000000E+00
      587     0.4685777E-02     0.1837921E-02     0.0000000E+00
      588     0.3991076E-02     0.1125031E-02     0.0000000E+00
      589     0.3369983E-02     0.6292873E-03     0.0000000E+00
      590     0.2815689E-02     0.3000254E-03     0.0000000E+00
      591     0.2333160E-02     0.9036947E-04     0.0000000E+00
      592     0.1924955E-02    -0.3836374E-04     0.0000000E+00
      593     0.1580177E-02    -0.1163953E-03     0.0000000E+00
      594     0.1287746E-02    -0.1532295E-03     0.0000000E+00
      595     0.1021485E-02    -0.1167119E-03     0.0000000E+00
      596     0.1055291E-02    -0.4301877E-03     0.0000000E+00
      597     0.1113039E-02    -0.7647530E-03     0.0000000E+00
      598     0.1136790E-02    -0.1176694E-02     0.0000000E+00
      599     0.1726183E-02    -0.1885663E-02     0.0000000E+00
      600     0.2162320E-02    -0.2300477E-02     0.0000000E+00
      601     0.2739384E-02    -0.2799314E-02     0.0000000E+00
      602     0.3506078E-02    -0.3370255E-02     0.0000000E+00
      603     0.4530575E-02    -0.3972037E-02     0.0000000E+00
      604     0.5892046E-02    -0.4532503E-02     0.0000000E+00
      605     0.7666435E-02    -0.4915926E-02     0.0000000E+00
      606     0.9814229E-02    -0.4917384E-02     0.0000000E+00
      607     0.4468258E-02     0.9587662E-02     0.0000000E+00
      608     0.1015629E-01     0.1930383E-03     0.0000000E+00
      609     0.1205821E-01    -0.4012289E-02     0.0000000E+00
      610     0.1390474E-02    -0.1541979E-02     0.0000000E+00
      611     0.5383723E-02     0.7536283E-02     0.0000000E+00
      612     0.7507902E-02     0.1869401E-02     0.0000000E+00
      613     0.1280936E-02    -0.5959416E-03     0.0000000E+00
      614     0.6423535E-02     0.7748557E-03     0.0000000E+00
      615     0.5401225E-02    -0.5386539E-04     0.0000000E+00
      616     0.4470406E-02    -0.5277109E-03     0.0000000E+00
      617     0.3662514E-02    -0.7487838E-03     0.0000000E+00
      618     0.2986552E-02    -0.8172256E-03     0.0000000E+00
      619     0.2425412E-02    -0.8046541E-03     0.0000000E+00
      620     0.1969376E-02    -0.7471927E-03     0.0000000E+00
      621     0.1595841E-02    -0.6717790E-03     0.0000000E+00
      622     0.1302201E-02    -0.1047282E-02     0.0000000E+00
      623     0.1903761E-02    -0.1380821E-02     0.0000000E+00
      624     0.2366079E-02    -0.1628633E-02     0.0000000E+00
      625     0.2959709E-02    -0.1891556E-02     0.0000000E+00
      626     0.3715395E-02    -0.2141352E-02     0.0000000E+00
      627     0.4675617E-02    -0.2318676E-02     0.0000000E+00
      628     0.5879112E-02    -0.2333594E-02     0.0000000E+00
      629     0.7343673E-02    -0.2049155E-02     0.0000000E+00
      630     0.8973783E-02    -0.1236669E-02     0.0000000E+00
      631     0.1550438E-02    -0.1172423E-02     0.0000000E+00
      632     0.5989858E-06    -0.1020000E+00     0.0000000E+00
      633     0.1859616E-45    -0.1019976E+00     0.0000000E+00
      634     0.5958191E-06    -0.1019976E+00     0.0000000E+00
      635     0.1823993E-05    -0.1020000E+00     0.0000000E+00
      636     0.1460704E-05    -0.1019979E+00     0.0000000E+00
      637     0.2082401E-05    -0.1019979E+00     0.0000000E+00
      638     0.3178597E-05    -0.1020000E+00     0.0000000E+00
      639     0.2819960E-05    -0.1019978E+00     0.0000000E+00
      640     0.3512900E-05    -0.1019978E+00     0.0000000E+00
      641     0.2373675E-05    -0.1019958E+00     0.0000000E+00
      642     0.4658148E-05    -0.1020000E+00     0.0000000E+00
      643     0.4562985E-05    -0.1019974E+00     0.0000000E+00
      644     0.5599255E-05    -0.1019978E+00     0.0000000E+00
      645     0.4417096E-05    -0.1019919E+00     0.0000000E+00
      646     0.3923676E-05    -0.1019933E+00     0.0000000E+00
      647     0.3980401E-05    -0.1019910E+00     0.0000000E+00
      648     0.4441478E-05    -0.1019881E+00     0.0000000E+00
      649     0.3958592E-05    -0.1019891E+00     0.0000000E+00
      650     0.3828844E-05    -0.1019868E+00     0.0000000E+00
      651     0.3456824E-05    -0.1019900E+00     0.0000000E+00
      652     0.4565075E-05    -0.1019832E+00     0.0000000E+00
      653     0.3975598E-05    -0.1019846E+00     0.0000000E+00
      654     0.3965425E-05    -0.1019823E+00     0.0000000E+00
      655     0.3342734E-05    -0.1019858E+00     0.0000000E+00
      656     0.4614615E-05    -0.1019787E+00     0.0000000E+00
      657     0.4014036E-05    -0.1019801E+00     0.0000000E+00
      658     0.4036824E-05    -0.1019778E+00     0.0000000E+00
      659     0.3415509E-05    -0.1019814E+00     0.0000000E+00
      660     0.4647889E-05    -0.1019744E+00     0.0000000E+00
      661     0.4049158E-05    -0.1019757E+00     0.0000000E+00
      662     0.4031978E-05    -0.1019735E+00     0.0000000E+00
      663     0.3465931E-05    -0.1019769E+00     0.0000000E+00
      664     0.4563196E-05    -0.1019701E+00     0.0000000E+00
      665     0.3973627E-05    -0.1019714E+00     0.0000000E+00
      666     0.3923767E-05    -0.1019692E+00     0.0000000E+00
      667     0.3440469E-05    -0.1019726E+00     0.0000000E+00
      668     0.4582424E-05    -0.1019659E+00     0.0000000E+00
      669     0.3944309E-05    -0.1019671E+00     0.0000000E+00
      670     0.3888620E-05    -0.1019650E+00     0.0000000E+00
      671     0.3385500E-05    -0.1019683E+00     0.0000000E+00
      672     0.4453819E-05    -0.1019618E+00     0.0000000E+00
      673     0.3876648E-05    -0.1019630E+00     0.0000000E+00
      674     0.3819114E-05    -0.1019609E+00     0.0000000E+00
      675     0.3345397E-05    -0.1019642E+00     0.0000000E+00
      676     0.4416962E-05    -0.1019578E+00     0.0000000E+00
      677     0.3869468E-05    -0.1019589E+00     0.0000000E+00
      678     0.3804630E-05    -0.1019570E+00     0.0000000E+00
      679     0.3312358E-05    -0.1019601E+00     0.0000000E+00
      680     0.4326877E-05    -0.1019540E+00     0.0000000E+00
      681     0.3790187E-05    -0.1019550E+00     0.0000000E+00
      682     0.3695503E-05    -0.1019531E+00     0.0000000E+00
      683     0.3270053E-05    -0.1019561E+00     0.0000000E+00
      684     0.4193092E-05    -0.1019501E+00     0.0000000E+00
      685     0.3632629E-05    -0.1019512E+00     0.0000000E+00
      686     0.3590791E-05    -0.1019492E+00     0.0000000E+00
      687     0.3161955E-05    -0.1019522E+00     0.0000000E+00
      688     0.4044824E-05    -0.1019464E+00     0.0000000E+00
      689     0.3519186E-05    -0.1019474E+00     0.0000000E+00
      690     0.3498674E-05    -0.1019455E+00     0.0000000E+00
      691     0.3059146E-05    -0.1019484E+00     0.0000000E+00
      692     0.3816037E-05    -0.1019425E+00     0.0000000E+00
      693     0.3355420E-05    -0.1019436E+00     0.0000000E+00
      694     0.3365779E-05    -0.1019418E+00     0.0000000E+00
      695     0.2930308E-05    -0.1019446E+00     0.0000000E+00
      696     0.3758840E-05    -0.1019389E+00     0.0000000E+00
      697     0.3250407E-05    -0.1019400E+00     0.0000000E+00
      698     0.3337411E-05    -0.1019382E+00     0.0000000E+00
      699     0.2827987E-05    -0.1019410E+00     0.0000000E+00
      700     0.3479126E-05    -0.1019353E+00     0.0000000E+00
      701     0.3128743E-05    -0.1019364E+00     0.0000000E+00
      702     0.3107856E-05    -0.1019347E+00     0.0000000E+00
      703     0.2732780E-05    -0.1019374E+00     0.0000000E+00
      704     0.3432392E-05    -0.1019320E+00     0.0000000E+00
      705     0.3045315E-05    -0.1019329E+00     0.0000000E+00
      706     0.2863600E-05    -0.1019311E+00     0.0000000E+00
      707     0.2571434E-05    -0.1019339E+00     0.0000000E+00
      708     0.3041538E-05    -0.1019285E+00     0.0000000E+00
      709     0.2905821E-05    -0.1019292E+00     0.0000000E+00
      710     0.2297263E-05    -0.1019274E+00     0.0000000E+00
      711     0.2324317E-05    -0.1019304E+00     0.0000000E+00
      712     0.2276497E-05    -0.1019246E+00     0.0000000E+00
      713     0.2627801E-05    -0.1019256E+00     0.0000000E+00
      714     0.1800716E-05    -0.1019239E+00     0.0000000E+00
      715     0.1926678E-05    -0.1019273E+00     0.0000000E+00
      716     0.2594838E-05    -0.1019187E+00     0.0000000E+00
      717     0.3366286E-05    -0.1019211E+00     0.0000000E+00
      718     0.6892130E-05    -0.1019206E+00     0.0000000E+00
      719     0.3930143E-05    -0.1019229E+00     0.0000000E+00
      720     0.3167324E-05    -0.1019233E+00     0.0000000E+00
      721     0.2995719E-05    -0.1019237E+00     0.0000000E+00
      722     0.2061147E-05    -0.1019239E+00     0.0000000E+00
      723     0.1932570E-05    -0.1019245E+00     0.0000000E+00
      724     0.1659191E-05    -0.1019247E+00     0.0000000E+00
      725     0.1719874E-05    -0.1019254E+00     0.0000000E+00
      726     0.1757620E-05    -0.1019239E+00     0.0000000E+00
      727     0.6544327E-06    -0.1019255E+00     0.0000000E+00
      728    -0.6891880E-43    -0.1019252E+00     0.0000000E+00
      729    -0.2748518E-44    -0.1019280E+00     0.0000000E+00
      730     0.3194662E-06    -0.1019275E+00     0.0000000E+00
      731     0.2675479E-06    -0.1019286E+00     0.0000000E+00
      732    -0.3294763E-45    -0.1019303E+00     0.0000000E+00
      733     0.2880702E-06    -0.1019297E+00     0.0000000E+00
      734     0.3080801E-06    -0.1019309E+00     0.0000000E+00
      735     0.5518112E-06    -0.1019291E+00     0.0000000E+00
      736     0.7291497E-45    -0.1019330E+00     0.0000000E+00
      737     0.3411411E-06    -0.1019323E+00     0.0000000E+00
      738     0.3739590E-06    -0.1019338E+00     0.0000000E+00
      739     0.6565086E-06    -0.1019315E+00     0.0000000E+00
      740     0.5437992E-45    -0.1019362E+00     0.0000000E+00
      741     0.4032884E-06    -0.1019353E+00     0.0000000E+00
      742     0.4259365E-06    -0.1019370E+00     0.0000000E+00
      743     0.7869027E-06    -0.1019345E+00     0.0000000E+00
      744     0.2639167E-45    -0.1019395E+00     0.0000000E+00
      745     0.4444981E-06    -0.1019387E+00     0.0000000E+00
      746     0.4584431E-06    -0.1019404E+00     0.0000000E+00
      747     0.8761645E-06    -0.1019378E+00     0.0000000E+00
      748     0.4542814E-46    -0.1019431E+00     0.0000000E+00
      749     0.4710707E-06    -0.1019422E+00     0.0000000E+00
      750     0.4822545E-06    -0.1019440E+00     0.0000000E+00
      751     0.9316556E-06    -0.1019413E+00     0.0000000E+00
      752     0.1874128E-46    -0.1019468E+00     0.0000000E+00
      753     0.4936155E-06    -0.1019458E+00     0.0000000E+00
      754     0.5048389E-06    -0.1019477E+00     0.0000000E+00
      755     0.9763233E-06    -0.1019449E+00     0.0000000E+00
      756     0.2392288E-46    -0.1019505E+00     0.0000000E+00
      757     0.5158432E-06    -0.1019496E+00     0.0000000E+00
      758     0.5261631E-06    -0.1019515E+00     0.0000000E+00
      759     0.1020873E-05    -0.1019486E+00     0.0000000E+00
      760     0.4780366E-46    -0.1019544E+00     0.0000000E+00
      761     0.5355468E-06    -0.1019534E+00     0.0000000E+00
      762     0.5435748E-06    -0.1019554E+00     0.0000000E+00
      763     0.1061950E-05    -0.1019524E+00     0.0000000E+00
      764     0.4672432E-46    -0.1019584E+00     0.0000000E+00
      765     0.5499735E-06    -0.1019574E+00     0.0000000E+00
      766     0.5546308E-06    -0.1019594E+00     0.0000000E+00
      767     0.1093904E-05    -0.1019564E+00     0.0000000E+00
      768    -0.2918382E-46    -0.1019625E+00     0.0000000E+00
      769     0.5581906E-06    -0.1019615E+00     0.0000000E+00
      770     0.5610270E-06    -0.1019635E+00     0.0000000E+00
      771     0.1112728E-05    -0.1019604E+00     0.0000000E+00
      772    -0.4641521E-46    -0.1019666E+00     0.0000000E+00
      773     0.5638985E-06    -0.1019656E+00     0.0000000E+00
      774     0.5669680E-06    -0.1019677E+00     0.0000000E+00
      775     0.1124282E-05    -0.1019645E+00     0.0000000E+00
      776     0.4479862E-47    -0.1019709E+00     0.0000000E+00
      777     0.5701057E-06    -0.1019698E+00     0.0000000E+00
      778     0.5731379E-06    -0.1019719E+00     0.0000000E+00
      779     0.1136661E-05    -0.1019687E+00     0.0000000E+00
      780     0.1227682E-45    -0.1019752E+00     0.0000000E+00
      781     0.5749304E-06    -0.1019741E+00     0.0000000E+00
      782     0.5751263E-06    -0.1019763E+00     0.0000000E+00
      783     0.1148744E-05    -0.1019730E+00     0.0000000E+00
      784     0.1114461E-45    -0.1019796E+00     0.0000000E+00
      785     0.5730633E-06    -0.1019785E+00     0.0000000E+00
      786     0.5691898E-06    -0.1019807E+00     0.0000000E+00
      787     0.1149557E-05    -0.1019773E+00     0.0000000E+00
      788    -0.7722640E-46    -0.1019840E+00     0.0000000E+00
      789     0.5647132E-06    -0.1019829E+00     0.0000000E+00
      790     0.5613271E-06    -0.1019851E+00     0.0000000E+00
      791     0.1134202E-05    -0.1019818E+00     0.0000000E+00
      792    -0.1274492E-45    -0.1019885E+00     0.0000000E+00
      793     0.5559222E-06    -0.1019873E+00     0.0000000E+00
      794     0.5581841E-06    -0.1019895E+00     0.0000000E+00
      795     0.1116373E-05    -0.1019862E+00     0.0000000E+00
      796     0.8381122E-06    -0.1019956E+00     0.0000000E+00
      797     0.3855834E-05    -0.1019952E+00     0.0000000E+00
      798     0.3235231E-05    -0.1019939E+00     0.0000000E+00
      799     0.2489848E-05    -0.1019234E+00     0.0000000E+00
      800     0.1757395E-05    -0.1019252E+00     0.0000000E+00
      801     0.6424700E-06    -0.1019265E+00     0.0000000E+00
      802     0.8646940E-06    -0.1019270E+00     0.0000000E+00
      803    -0.1786749E-45    -0.1019930E+00     0.0000000E+00
      804     0.5101456E-06    -0.1019916E+00     0.0000000E+00
      805     0.5190081E-06    -0.1019938E+00     0.0000000E+00
      806     0.1346901E-05    -0.1019941E+00     0.0000000E+00
      807     0.1066937E-05    -0.1019904E+00     0.0000000E+00
      808     0.2615917E-05    -0.1019934E+00     0.0000000E+00
      809     0.2884164E-05    -0.1019916E+00     0.0000000E+00
      810     0.1970267E-05    -0.1019935E+00     0.0000000E+00
      811     0.2814383E-05    -0.1019896E+00     0.0000000E+00
      812     0.2800119E-05    -0.1019871E+00     0.0000000E+00
      813     0.2795618E-05    -0.1019849E+00     0.0000000E+00
      814     0.2826966E-05    -0.1019826E+00     0.0000000E+00
      815     0.2854450E-05    -0.1019804E+00     0.0000000E+00
      816     0.2246903E-05    -0.1019839E+00     0.0000000E+00
      817     0.2877096E-05    -0.1019782E+00     0.0000000E+00
      818     0.2886064E-05    -0.1019760E+00     0.0000000E+00
      819     0.2289768E-05    -0.1019794E+00     0.0000000E+00
      820     0.2877172E-05    -0.1019738E+00     0.0000000E+00
      821     0.2858306E-05    -0.1019716E+00     0.0000000E+00
      822     0.2304017E-05    -0.1019750E+00     0.0000000E+00
      823     0.2837487E-05    -0.1019695E+00     0.0000000E+00
      824     0.2819758E-05    -0.1019674E+00     0.0000000E+00
      825     0.2281332E-05    -0.1019707E+00     0.0000000E+00
      826     0.2805289E-05    -0.1019653E+00     0.0000000E+00
      827     0.2786212E-05    -0.1019633E+00     0.0000000E+00
      828     0.2252549E-05    -0.1019665E+00     0.0000000E+00
      829     0.2776078E-05    -0.1019612E+00     0.0000000E+00
      830     0.2760506E-05    -0.1019592E+00     0.0000000E+00
      831     0.2229580E-05    -0.1019623E+00     0.0000000E+00
      832     0.2744536E-05    -0.1019572E+00     0.0000000E+00
      833     0.2710914E-05    -0.1019552E+00     0.0000000E+00
      834     0.2204789E-05    -0.1019583E+00     0.0000000E+00
      835     0.2668421E-05    -0.1019532E+00     0.0000000E+00
      836     0.2622066E-05    -0.1019513E+00     0.0000000E+00
      837     0.2154389E-05    -0.1019543E+00     0.0000000E+00
      838     0.2575350E-05    -0.1019494E+00     0.0000000E+00
      839     0.2524973E-05    -0.1019475E+00     0.0000000E+00
      840     0.2080612E-05    -0.1019504E+00     0.0000000E+00
      841     0.2468544E-05    -0.1019456E+00     0.0000000E+00
      842     0.2417537E-05    -0.1019438E+00     0.0000000E+00
      843     0.1996061E-05    -0.1019466E+00     0.0000000E+00
      844     0.2366414E-05    -0.1019420E+00     0.0000000E+00
      845     0.2330966E-05    -0.1019402E+00     0.0000000E+00
      846     0.1910994E-05    -0.1019429E+00     0.0000000E+00
      847     0.2277065E-05    -0.1019384E+00     0.0000000E+00
      848     0.2215040E-05    -0.1019366E+00     0.0000000E+00
      849     0.1831363E-05    -0.1019394E+00     0.0000000E+00
      850     0.2129853E-05    -0.1019349E+00     0.0000000E+00
      851     0.2027416E-05    -0.1019332E+00     0.0000000E+00
      852     0.1714990E-05    -0.1019359E+00     0.0000000E+00
      853     0.1902605E-05    -0.1019315E+00     0.0000000E+00
      854     0.1721747E-05    -0.1019299E+00     0.0000000E+00
      855     0.1521375E-05    -0.1019325E+00     0.0000000E+00
      856     0.1554363E-05    -0.1019282E+00     0.0000000E+00
      857     0.1500471E-05    -0.1019269E+00     0.0000000E+00
      858     0.1240672E-05    -0.1019293E+00     0.0000000E+00
      859     0.1444650E-05    -0.1019262E+00     0.0000000E+00
      860     0.1138356E-05    -0.1019269E+00     0.0000000E+00
      861     0.8716850E-06    -0.1019280E+00     0.0000000E+00
      862     0.8824555E-06    -0.1019290E+00     0.0000000E+00
      863     0.9582064E-06    -0.1019305E+00     0.0000000E+00
      864     0.1058828E-05    -0.1019320E+00     0.0000000E+00
      865     0.1157381E-05    -0.1019335E+00     0.0000000E+00
      866     0.1234760E-05    -0.1019352E+00     0.0000000E+00
      867     0.1297870E-05    -0.1019368E+00     0.0000000E+00
      868     0.1345735E-05    -0.1019386E+00     0.0000000E+00
      869     0.1383378E-05    -0.1019403E+00     0.0000000E+00
      870     0.1416011E-05    -0.1019421E+00     0.0000000E+00
      871     0.1447541E-05    -0.1019439E+00     0.0000000E+00
      872     0.1480529E-05    -0.1019458E+00     0.0000000E+00
      873     0.1513645E-05    -0.1019476E+00     0.0000000E+00
      874     0.1545966E-05    -0.1019495E+00     0.0000000E+00
      875     0.1576382E-05    -0.1019514E+00     0.0000000E+00
      876     0.1604349E-05    -0.1019534E+00     0.0000000E+00
      877     0.1628798E-05    -0.1019553E+00     0.0000000E+00
      878     0.1647656E-05    -0.1019573E+00     0.0000000E+00
      879     0.1661350E-05    -0.1019593E+00     0.0000000E+00
      880     0.1670619E-05    -0.1019614E+00     0.0000000E+00
      881     0.1679052E-05    -0.1019634E+00     0.0000000E+00
      882     0.1687431E-05    -0.1019655E+00     0.0000000E+00
      883     0.1696987E-05    -0.1019676E+00     0.0000000E+00
      884     0.1707278E-05    -0.1019697E+00     0.0000000E+00
      885     0.1717421E-05    -0.1019718E+00     0.0000000E+00
      886     0.1725152E-05    -0.1019740E+00     0.0000000E+00
      887     0.1726639E-05    -0.1019762E+00     0.0000000E+00
      888     0.1720923E-05    -0.1019784E+00     0.0000000E+00
      889     0.1708503E-05    -0.1019806E+00     0.0000000E+00
      890     0.1693022E-05    -0.1019828E+00     0.0000000E+00
      891     0.1681929E-05    -0.1019851E+00     0.0000000E+00
      892     0.1674231E-05    -0.1019873E+00     0.0000000E+00
      893     0.1646851E-05    -0.1019918E+00     0.0000000E+00
      894     0.2242767E-05    -0.1019887E+00     0.0000000E+00
      895     0.1682731E-05    -0.1019898E+00     0.0000000E+00
      896    -0.5898860E-04     0.1055982E-02     0.0000000E+00
      897    -0.8827338E-05     0.9753711E-03     0.0000000E+00
      898     0.3240568E-03     0.1204875E-01     0.0000000E+00
      899    -0.3552200E-03     0.1260793E-01     0.0000000E+00
      900    -0.1063733E-03     0.1144534E-01     0.0000000E+00
      901     0.1273785E-03     0.1081604E-01     0.0000000E+00
      902    -0.5259922E-04     0.1093972E-01     0.0000000E+00
      903    -0.1754167E-03     0.1051808E-01     0.0000000E+00
      904    -0.2246930E-03     0.1119187E-01     0.0000000E+00
      905    -0.1504268E-03     0.1038624E-01     0.0000000E+00
      906    -0.2202117E-03     0.1030924E-01     0.0000000E+00
      907    -0.2529127E-03     0.1032656E-01     0.0000000E+00
      908    -0.3285764E-03     0.1034235E-01     0.0000000E+00
      909    -0.2734785E-03     0.1044191E-01     0.0000000E+00
      910    -0.2582740E-03     0.1037435E-01     0.0000000E+00
      911    -0.2521100E-03     0.1046346E-01     0.0000000E+00
      912    -0.2932840E-03     0.1033411E-01     0.0000000E+00
      913    -0.2506603E-03     0.1057736E-01     0.0000000E+00
      914    -0.2331936E-03     0.1054356E-01     0.0000000E+00
      915    -0.2031357E-03     0.1061923E-01     0.0000000E+00
      916    -0.2383633E-03     0.1050340E-01     0.0000000E+00
      917    -0.1644234E-03     0.1068409E-01     0.0000000E+00
      918    -0.1684547E-03     0.1068003E-01     0.0000000E+00
      919    -0.1257509E-03     0.1072869E-01     0.0000000E+00
      920    -0.1756695E-03     0.1066023E-01     0.0000000E+00
      921    -0.5623386E-04     0.1073827E-01     0.0000000E+00
      922    -0.8515827E-04     0.1076255E-01     0.0000000E+00
      923    -0.3834093E-04     0.1078241E-01     0.0000000E+00
      924    -0.3365635E-42     0.1079090E-01     0.0000000E+00
      925    -0.3457595E-04     0.1082056E-01     0.0000000E+00
      926    -0.1055071E-03     0.1076671E-01     0.0000000E+00
      927    -0.2303630E-42     0.1086387E-01     0.0000000E+00
      928    -0.2780222E-04     0.1085571E-01     0.0000000E+00
      929    -0.2668082E-04     0.1088863E-01     0.0000000E+00
      930    -0.6043636E-04     0.1083502E-01     0.0000000E+00
      931    -0.1550685E-42     0.1092847E-01     0.0000000E+00
      932    -0.2396861E-04     0.1092050E-01     0.0000000E+00
      933    -0.2164559E-04     0.1095050E-01     0.0000000E+00
      934    -0.5048644E-04     0.1090189E-01     0.0000000E+00
      935    -0.6161590E-43     0.1098544E-01     0.0000000E+00
      936    -0.1933123E-04     0.1097790E-01     0.0000000E+00
      937    -0.1587381E-04     0.1100222E-01     0.0000000E+00
      938    -0.4022046E-04     0.1096163E-01     0.0000000E+00
      939     0.5639641E-43     0.1102914E-01     0.0000000E+00
      940    -0.1261164E-04     0.1102267E-01     0.0000000E+00
      941    -0.8968837E-05     0.1103858E-01     0.0000000E+00
      942    -0.2674451E-04     0.1100828E-01     0.0000000E+00
      943     0.1878551E-42     0.1105549E-01     0.0000000E+00
      944    -0.5323976E-05     0.1105033E-01     0.0000000E+00
      945    -0.2667691E-05     0.1105736E-01     0.0000000E+00
      946    -0.1206712E-04     0.1103753E-01     0.0000000E+00
      947     0.3148926E-42     0.1106502E-01     0.0000000E+00
      948     0.9729193E-06     0.1106102E-01     0.0000000E+00
      949     0.2060023E-05     0.1106087E-01     0.0000000E+00
      950     0.5282339E-06     0.1104923E-01     0.0000000E+00
      951     0.4214200E-42     0.1106201E-01     0.0000000E+00
      952     0.5203345E-05     0.1105895E-01     0.0000000E+00
      953     0.4860402E-05     0.1105454E-01     0.0000000E+00
      954     0.9107391E-05     0.1104776E-01     0.0000000E+00
      955     0.5000503E-42     0.1105245E-01     0.0000000E+00
      956     0.6979549E-05     0.1104992E-01     0.0000000E+00
      957     0.5782026E-05     0.1104435E-01     0.0000000E+00
      958     0.1302962E-04     0.1103936E-01     0.0000000E+00
      959     0.5524866E-42     0.1104205E-01     0.0000000E+00
      960     0.6674285E-05     0.1103965E-01     0.0000000E+00
      961     0.5373148E-05     0.1103526E-01     0.0000000E+00
      962     0.1287279E-04     0.1102990E-01     0.0000000E+00
      963     0.5889947E-42     0.1103434E-01     0.0000000E+00
      964     0.5443471E-05     0.1103192E-01     0.0000000E+00
      965     0.4833488E-05     0.1102949E-01     0.0000000E+00
      966     0.1080902E-04     0.1102334E-01     0.0000000E+00
      967     0.6212659E-42     0.1102939E-01     0.0000000E+00
      968     0.4754586E-05     0.1102711E-01     0.0000000E+00
      969     0.6005161E-05     0.1102514E-01     0.0000000E+00
      970     0.9770265E-05     0.1102028E-01     0.0000000E+00
      971     0.6637640E-42     0.1102233E-01     0.0000000E+00
      972     0.6695910E-05     0.1102073E-01     0.0000000E+00
      973     0.1109581E-04     0.1101461E-01     0.0000000E+00
      974     0.1380063E-04     0.1101662E-01     0.0000000E+00
      975     0.7337748E-42     0.1100177E-01     0.0000000E+00
      976     0.1378673E-04     0.1100192E-01     0.0000000E+00
      977     0.2212484E-04     0.1098384E-01     0.0000000E+00
      978     0.2790797E-04     0.1100198E-01     0.0000000E+00
      979     0.8428828E-42     0.1095061E-01     0.0000000E+00
      980     0.2785248E-04     0.1095396E-01     0.0000000E+00
      981     0.4046876E-04     0.1091388E-01     0.0000000E+00
      982     0.5586606E-04     0.1095988E-01     0.0000000E+00
      983     0.9972750E-42     0.1084801E-01     0.0000000E+00
      984     0.4977046E-04     0.1085632E-01     0.0000000E+00
      985     0.6659061E-04     0.1078318E-01     0.0000000E+00
      986     0.9959408E-04     0.1086982E-01     0.0000000E+00
      987     0.1200381E-41     0.1067174E-01     0.0000000E+00
      988     0.7959396E-04     0.1068693E-01     0.0000000E+00
      989     0.1001923E-03     0.1056937E-01     0.0000000E+00
      990     0.1592948E-03     0.1070975E-01     0.0000000E+00
      991     0.1452271E-41     0.1039988E-01     0.0000000E+00
      992     0.1164999E-03     0.1042373E-01     0.0000000E+00
      993     0.1393255E-03     0.1025193E-01     0.0000000E+00
      994     0.2335196E-03     0.1045737E-01     0.0000000E+00
      995     0.1738267E-41     0.1001580E-01     0.0000000E+00
      996     0.1574115E-03     0.1004937E-01     0.0000000E+00
      997     0.1801975E-03     0.9819038E-02     0.0000000E+00
      998     0.3167115E-03     0.1009399E-01     0.0000000E+00
      999     0.2021406E-41     0.9515959E-02     0.0000000E+00
     1000     0.1972497E-03     0.9558604E-02     0.0000000E+00
     1001     0.2189898E-03     0.9271576E-02     0.0000000E+00
     1002     0.3979591E-03     0.9612832E-02     0.0000000E+00
     1003     0.2289714E-41     0.8906054E-02     0.0000000E+00
     1004     0.2337734E-03     0.8955577E-02     0.0000000E+00
     1005     0.2527223E-03     0.8619895E-02     0.0000000E+00
     1006     0.4742178E-03     0.9016993E-02     0.0000000E+00
     1007     0.2463926E-41     0.8210828E-02     0.0000000E+00
     1008     0.2593748E-03     0.8262624E-02     0.0000000E+00
     1009     0.2774305E-03     0.7893252E-02     0.0000000E+00
     1010     0.5291079E-03     0.8325574E-02     0.0000000E+00
     1011     0.2592829E-41     0.7458400E-02     0.0000000E+00
     1012     0.2753690E-03     0.7509288E-02     0.0000000E+00
     1013     0.2887722E-03     0.7120521E-02     0.0000000E+00
     1014     0.5646064E-03     0.7570116E-02     0.0000000E+00
     1015     0.2701763E-41     0.6675393E-02     0.0000000E+00
     1016     0.2820872E-03     0.6723000E-02     0.0000000E+00
     1017     0.2884040E-03     0.6328970E-02     0.0000000E+00
     1018     0.5809575E-03     0.6777434E-02     0.0000000E+00
     1019     0.2761517E-41     0.5892487E-02     0.0000000E+00
     1020     0.2786662E-03     0.5935273E-02     0.0000000E+00
     1021     0.2802618E-03     0.5548065E-02     0.0000000E+00
     1022     0.5721148E-03     0.5978059E-02     0.0000000E+00
     1023     0.2836470E-41     0.5126177E-02     0.0000000E+00
     1024     0.2725592E-03     0.5165440E-02     0.0000000E+00
     1025     0.2666361E-03     0.4792092E-02     0.0000000E+00
     1026     0.5574984E-03     0.5197942E-02     0.0000000E+00
     1027     0.2863308E-41     0.4392989E-02     0.0000000E+00
     1028     0.2596679E-03     0.4428944E-02     0.0000000E+00
     1029     0.2484052E-03     0.4077992E-02     0.0000000E+00
     1030     0.5301354E-03     0.4451032E-02     0.0000000E+00
     1031     0.2822336E-41     0.3710092E-02     0.0000000E+00
     1032     0.2402052E-03     0.3742142E-02     0.0000000E+00
     1033     0.2259140E-03     0.3421737E-02     0.0000000E+00
     1034     0.4902886E-03     0.3755002E-02     0.0000000E+00
     1035     0.2717626E-41     0.3092185E-02     0.0000000E+00
     1036     0.2158394E-03     0.3119740E-02     0.0000000E+00
     1037     0.2009409E-03     0.2835291E-02     0.0000000E+00
     1038     0.4407485E-03     0.3125517E-02     0.0000000E+00
     1039     0.2578296E-41     0.2547155E-02     0.0000000E+00
     1040     0.1896184E-03     0.2570191E-02     0.0000000E+00
     1041     0.1754455E-03     0.2323194E-02     0.0000000E+00
     1042     0.3875706E-03     0.2571298E-02     0.0000000E+00
     1043     0.2429423E-41     0.2075889E-02     0.0000000E+00
     1044     0.1639365E-03     0.2094850E-02     0.0000000E+00
     1045     0.1511192E-03     0.1883869E-02     0.0000000E+00
     1046     0.3353324E-03     0.2093174E-02     0.0000000E+00
     1047     0.2287292E-41     0.1674413E-02     0.0000000E+00
     1048     0.1400560E-03     0.1690076E-02     0.0000000E+00
     1049     0.1288675E-03     0.1511971E-02     0.0000000E+00
     1050     0.2868012E-03     0.1686979E-02     0.0000000E+00
     1051     0.2160441E-41     0.1336052E-02     0.0000000E+00
     1052     0.1185821E-03     0.1349335E-02     0.0000000E+00
     1053     0.1091719E-03     0.1200170E-02     0.0000000E+00
     1054     0.2432284E-03     0.1345939E-02     0.0000000E+00
     1055     0.2052934E-41     0.1052819E-02     0.0000000E+00
     1056     0.1000725E-03     0.1064368E-02     0.0000000E+00
     1057     0.9241060E-04     0.9398018E-03     0.0000000E+00
     1058     0.2054527E-03     0.1061674E-02     0.0000000E+00
     1059     0.1965934E-41     0.8161214E-03     0.0000000E+00
     1060     0.8628363E-04     0.8260743E-03     0.0000000E+00
     1061     0.7987503E-04     0.7218135E-03     0.0000000E+00
     1062     0.1754054E-03     0.8244356E-03     0.0000000E+00
     1063     0.1897724E-41     0.6175895E-03     0.0000000E+00
     1064     0.7800895E-04     0.6270744E-03     0.0000000E+00
     1065     0.7243499E-04     0.5391748E-03     0.0000000E+00
     1066     0.1553572E-03     0.6259270E-03     0.0000000E+00
     1067     0.1844628E-41     0.4498368E-03     0.0000000E+00
     1068     0.7143017E-04     0.4618260E-03     0.0000000E+00
     1069     0.6719345E-04     0.3865741E-03     0.0000000E+00
     1070     0.1421622E-03     0.4616784E-03     0.0000000E+00
     1071     0.1808175E-41     0.3054854E-03     0.0000000E+00
     1072     0.6139915E-04     0.3221675E-03     0.0000000E+00
     1073     0.5907456E-04     0.2557242E-03     0.0000000E+00
     1074     0.1279792E-03     0.3264741E-03     0.0000000E+00
     1075     0.1782899E-41     0.1767493E-03     0.0000000E+00
     1076     0.5835011E-04     0.1929843E-03     0.0000000E+00
     1077     0.5692091E-04     0.1323309E-03     0.0000000E+00
     1078     0.1167148E-03     0.2043202E-03     0.0000000E+00
     1079     0.1764778E-41     0.5747953E-04     0.0000000E+00
     1080     0.7295418E-04     0.5753670E-04     0.0000000E+00
     1081     0.7170784E-04    -0.1424658E-41     0.0000000E+00
     1082     0.2197451E-03    -0.1313198E-41     0.0000000E+00
     1083     0.1950884E-03     0.4583912E-04     0.0000000E+00
     1084     0.2672781E-03     0.3994290E-04     0.0000000E+00
     1085     0.3580044E-03    -0.1225125E-41     0.0000000E+00
     1086     0.3337399E-03     0.3247276E-04     0.0000000E+00
     1087     0.3990397E-03     0.2361865E-04     0.0000000E+00
     1088     0.3151992E-03     0.7114950E-04     0.0000000E+00
     1089     0.4777916E-03    -0.1150795E-41     0.0000000E+00
     1090     0.4577811E-03     0.1482842E-04     0.0000000E+00
     1091     0.5110102E-03     0.3173816E-05     0.0000000E+00
     1092     0.4416968E-03     0.3671067E-04     0.0000000E+00
     1093     0.5672345E-03    -0.1046935E-41     0.0000000E+00
     1094     0.5553309E-03    -0.7490765E-05     0.0000000E+00
     1095     0.5900379E-03    -0.2063785E-04     0.0000000E+00
     1096     0.5455444E-03    -0.6345605E-05     0.0000000E+00
     1097     0.6177562E-03    -0.9518416E-42     0.0000000E+00
     1098     0.6145398E-03    -0.3229013E-04     0.0000000E+00
     1099     0.6280727E-03    -0.4619459E-04     0.0000000E+00
     1100     0.6140525E-03    -0.5562845E-04     0.0000000E+00
     1101     0.6247870E-03    -0.8579705E-42     0.0000000E+00
     1102     0.6302616E-03    -0.5772171E-04     0.0000000E+00
     1103     0.6210564E-03    -0.7144728E-04     0.0000000E+00
     1104     0.6391928E-03    -0.1071554E-03     0.0000000E+00
     1105     0.5866520E-03    -0.7313842E-42     0.0000000E+00
     1106     0.6008614E-03    -0.8058285E-04     0.0000000E+00
     1107     0.5697609E-03    -0.9251335E-04     0.0000000E+00
     1108     0.6187510E-03    -0.1550445E-03     0.0000000E+00
     1109     0.5067730E-03    -0.6006583E-42     0.0000000E+00
     1110     0.5297485E-03    -0.9818353E-04     0.0000000E+00
     1111     0.4791508E-03    -0.1079647E-03     0.0000000E+00
     1112     0.5555755E-03    -0.1931955E-03     0.0000000E+00
     1113     0.3894269E-03    -0.4559082E-42     0.0000000E+00
     1114     0.4287132E-03    -0.9618718E-04     0.0000000E+00
     1115     0.3626144E-03    -0.1026090E-03     0.0000000E+00
     1116     0.4616999E-03    -0.2050448E-03     0.0000000E+00
     1117     0.2443914E-03    -0.2817018E-42     0.0000000E+00
     1118     0.3062663E-03    -0.1369521E-03     0.0000000E+00
     1119     0.2301049E-03    -0.1431737E-03     0.0000000E+00
     1120     0.3540404E-03    -0.2387490E-03     0.0000000E+00
     1121     0.8381405E-04    -0.9685485E-43     0.0000000E+00
     1122     0.1585265E-03    -0.1613684E-03     0.0000000E+00
     1123     0.7529168E-04    -0.1654796E-03     0.0000000E+00
     1124    -0.5501652E-45    -0.1808185E-03     0.0000000E+00
     1125     0.7791340E-04    -0.3486953E-03     0.0000000E+00
     1126     0.2271220E-03    -0.3040962E-03     0.0000000E+00
     1127    -0.6900180E-45    -0.5570552E-03     0.0000000E+00
     1128     0.7693143E-04    -0.5282567E-03     0.0000000E+00
     1129     0.8203392E-04    -0.7250773E-03     0.0000000E+00
     1130     0.1564503E-03    -0.5032016E-03     0.0000000E+00
     1131    -0.7081614E-45    -0.9692831E-03     0.0000000E+00
     1132     0.8353373E-04    -0.9276940E-03     0.0000000E+00
     1133     0.9044903E-04    -0.1149879E-02     0.0000000E+00
     1134     0.1681056E-03    -0.8854185E-03     0.0000000E+00
     1135    -0.5644127E-45    -0.1441793E-02     0.0000000E+00
     1136     0.9621237E-04    -0.1385806E-02     0.0000000E+00
     1137     0.1049930E-03    -0.1646914E-02     0.0000000E+00
     1138     0.1901829E-03    -0.1326540E-02     0.0000000E+00
     1139    -0.1865003E-45    -0.2004643E-02     0.0000000E+00
     1140     0.1164156E-03    -0.1930609E-02     0.0000000E+00
     1141     0.1269370E-03    -0.2248081E-02     0.0000000E+00
     1142     0.2258537E-03    -0.1851972E-02     0.0000000E+00
     1143     0.5191123E-45    -0.2696063E-02     0.0000000E+00
     1144     0.1467453E-03    -0.2597368E-02     0.0000000E+00
     1145     0.1589532E-03    -0.2994094E-02     0.0000000E+00
     1146     0.2795769E-03    -0.2495351E-02     0.0000000E+00
     1147     0.1645729E-44    -0.3565271E-02     0.0000000E+00
     1148     0.1896085E-03    -0.3433722E-02     0.0000000E+00
     1149     0.2014713E-03    -0.3940715E-02     0.0000000E+00
     1150     0.3553453E-03    -0.3301308E-02     0.0000000E+00
     1151     0.2213879E-44    -0.4673948E-02     0.0000000E+00
     1152     0.2514394E-03    -0.4501549E-02     0.0000000E+00
     1153     0.2559614E-03    -0.5162699E-02     0.0000000E+00
     1154     0.4585093E-03    -0.4329970E-02     0.0000000E+00
     1155     0.2541941E-44    -0.6108675E-02     0.0000000E+00
     1156     0.3397110E-03    -0.5886974E-02     0.0000000E+00
     1157     0.3381382E-03    -0.6773887E-02     0.0000000E+00
     1158     0.6011836E-03    -0.5666125E-02     0.0000000E+00
     1159     0.5060681E-44    -0.8026863E-02     0.0000000E+00
     1160     0.4657221E-03    -0.7742999E-02     0.0000000E+00
     1161     0.4691017E-03    -0.8965762E-02     0.0000000E+00
     1162     0.8122039E-03    -0.7445327E-02     0.0000000E+00
     1163     0.9619613E-44    -0.1073706E-01     0.0000000E+00
     1164     0.6700909E-03    -0.1032714E-01     0.0000000E+00
     1165     0.6918645E-03    -0.1209580E-01     0.0000000E+00
     1166     0.1152490E-02    -0.9903174E-02     0.0000000E+00
     1167     0.1956932E-43    -0.1485655E-01     0.0000000E+00
     1168     0.1027776E-02    -0.1414452E-01     0.0000000E+00
     1169     0.1168638E-02    -0.1692901E-01     0.0000000E+00
     1170     0.1765939E-02    -0.1350096E-01     0.0000000E+00
     1171     0.2846486E-43    -0.2244738E-01     0.0000000E+00
     1172     0.1820661E-02    -0.2043775E-01     0.0000000E+00
     1173     0.2510685E-02    -0.2553274E-01     0.0000000E+00
     1174     0.3058853E-02    -0.1923808E-01     0.0000000E+00
     1175     0.5234852E-43    -0.3863050E-01     0.0000000E+00
     1176     0.3518956E-02    -0.3249207E-01     0.0000000E+00
     1177     0.4859327E-02    -0.4207274E-01     0.0000000E+00
     1178     0.5802520E-02    -0.2893657E-01     0.0000000E+00
     1179     0.7281466E-43    -0.6401527E-01     0.0000000E+00
     1180     0.5207159E-02    -0.5408165E-01     0.0000000E+00
     1181     0.4972275E-02    -0.6737596E-01     0.0000000E+00
     1182     0.9469321E-02    -0.4543553E-01     0.0000000E+00
     1183     0.8855482E-43    -0.8139665E-01     0.0000000E+00
     1184     0.1620829E-02    -0.7790523E-01     0.0000000E+00
     1185     0.4135742E-02    -0.8398977E-01     0.0000000E+00
     1186     0.8391081E-02    -0.7096445E-01     0.0000000E+00
     1187     0.1330496E-42    -0.9286089E-01     0.0000000E+00
     1188     0.5688008E-04    -0.9138915E-01     0.0000000E+00
     1189     0.2974266E-02    -0.9544217E-01     0.0000000E+00
     1190     0.5120623E-02    -0.8824621E-01     0.0000000E+00
     1191     0.1621355E-42    -0.9861270E-01     0.0000000E+00
     1192    -0.4119672E-03    -0.9824453E-01     0.0000000E+00
     1193     0.1856275E-02    -0.1001556E+00     0.0000000E+00
     1194     0.1071290E-02    -0.9804128E-01     0.0000000E+00
     1195     0.2304226E-42    -0.1027387E+00     0.0000000E+00
     1196    -0.6989758E-04    -0.1022745E+00     0.0000000E+00
     1197     0.2078928E-03    -0.1027133E+00     0.0000000E+00
     1198     0.1047446E-02    -0.1007921E+00     0.0000000E+00
     1199     0.1542466E-42    -0.1020897E+00     0.0000000E+00
     1200    -0.3754989E-03    -0.1022524E+00     0.0000000E+00
     1201     0.2356433E-03    -0.1020322E+00     0.0000000E+00
     1202     0.2447195E-03    -0.1019175E+00     0.0000000E+00
     1203    -0.3225076E-03    -0.1021590E+00     0.0000000E+00
     1204    -0.5491736E-03    -0.1020289E+00     0.0000000E+00
     1205    -0.2176959E-03    -0.8972808E-02     0.0000000E+00
     1206    -0.1624198E-03    -0.8526870E-02     0.0000000E+00
     1207    -0.6782761E-04    -0.1093443E-01     0.0000000E+00
     1208    -0.8301270E-04    -0.1074568E-01     0.0000000E+00
     1209     0.4126765E-05    -0.1128443E-01     0.0000000E+00
     1210     0.9405844E-05    -0.1128163E-01     0.0000000E+00
     1211    -0.5121926E-05    -0.1041479E-01     0.0000000E+00
     1212    -0.8287966E-05    -0.1037386E-01     0.0000000E+00
     1213     0.3571852E-04    -0.9878152E-02     0.0000000E+00
     1214     0.2000049E-04    -0.9920802E-02     0.0000000E+00
     1215    -0.2558153E-04    -0.9694546E-02     0.0000000E+00
     1216    -0.2183600E-04    -0.9617829E-02     0.0000000E+00
     1217    -0.8564305E-04    -0.9951130E-02     0.0000000E+00
     1218    -0.5362474E-04    -0.9791330E-02     0.0000000E+00
     1219     0.4792427E-04    -0.9519592E-02     0.0000000E+00
     1220     0.7369126E-04    -0.9673954E-02     0.0000000E+00
     1221     0.3142628E-04    -0.9285288E-02     0.0000000E+00
     1222    -0.8509617E-04    -0.9230599E-02     0.0000000E+00
     1223    -0.7655885E-03    -0.1787797E-01     0.0000000E+00
     1224    -0.9121614E-03    -0.1585350E-01     0.0000000E+00
     1225    -0.1411576E-02     0.1384538E-01     0.0000000E+00
     1226    -0.9908961E-03     0.1363411E-01     0.0000000E+00
     1227     0.1293570E-03     0.7058839E-04     0.0000000E+00
     1228    -0.3641317E-04    -0.1133253E-01     0.0000000E+00
     1229     0.8026467E-04     0.1449255E-01     0.0000000E+00
     1230    -0.3063875E-04    -0.1143031E-01     0.0000000E+00
     1231     0.1819611E-03     0.1159366E-03     0.0000000E+00
     1232    -0.3989509E-03    -0.1020923E+00     0.0000000E+00
     1233     0.9626543E-04    -0.1016913E+00     0.0000000E+00
     1234    -0.1312432E-02    -0.1024082E+00     0.0000000E+00
     1235     0.4813857E-02    -0.9832471E-01     0.0000000E+00
     1236    -0.4601905E-03    -0.1024895E+00     0.0000000E+00
     1237     0.1110683E-02    -0.1016658E+00     0.0000000E+00
     1238     0.3447823E-01    -0.3474671E-01     0.0000000E+00
     1239     0.2941173E-01    -0.3087646E-01     0.0000000E+00
     1240    -0.2069529E-04    -0.8408897E-02     0.0000000E+00
     1241    -0.8587225E-04    -0.8295880E-02     0.0000000E+00
     1242     0.6670638E-04     0.1465578E-01     0.0000000E+00
     1243     0.4220520E-05    -0.1078875E-01     0.0000000E+00
     1244    -0.2342706E-05    -0.1076746E-01     0.0000000E+00
     1245     0.3458836E-04    -0.1003927E-01     0.0000000E+00
     1246     0.1459654E-04    -0.1006899E-01     0.0000000E+00
     1247     0.4125771E-04    -0.9608608E-02     0.0000000E+00
     1248     0.3787215E-04    -0.9677834E-02     0.0000000E+00
     1249    -0.2435059E-04    -0.9668786E-02     0.0000000E+00
     1250    -0.2106767E-04    -0.9603208E-02     0.0000000E+00
     1251    -0.2495851E-04    -0.9743938E-02     0.0000000E+00
     1252     0.4739645E-05    -0.9717063E-02     0.0000000E+00
     1253     0.8676918E-04    -0.8984065E-02     0.0000000E+00
     1254     0.4862951E-04    -0.9138936E-02     0.0000000E+00
     1255    -0.2321598E-03    -0.1153029E-01     0.0000000E+00
     1256    -0.4272943E-03    -0.1078864E-01     0.0000000E+00
     1257     0.2034048E-01     0.1949994E-01     0.0000000E+00
     1258     0.1773271E-04     0.1465919E-01     0.0000000E+00
     1259    -0.8235855E-04     0.1400754E-01     0.0000000E+00
     1260     0.2110514E-04     0.1346597E-01     0.0000000E+00
     1261    -0.7845676E-04     0.1296307E-01     0.0000000E+00
     1262    -0.6011106E-04     0.1234294E-01     0.0000000E+00
     1263     0.2132790E-03     0.1285375E-01     0.0000000E+00
     1264     0.9698430E-03     0.1641953E-01     0.0000000E+00
     1265     0.2568416E-02     0.2096621E-01     0.0000000E+00
     1266     0.4902556E-03     0.1395708E-01     0.0000000E+00
     1267     0.9287585E-04     0.1236669E-01     0.0000000E+00
     1268    -0.7383623E-04     0.1367174E-01     0.0000000E+00
     1269    -0.1270346E-03     0.1267325E-01     0.0000000E+00
     1270    -0.7760386E-04     0.1331276E-01     0.0000000E+00
     1271    -0.7380492E-04     0.1415431E-01     0.0000000E+00
     1272    -0.1559400E-03     0.1399395E-01     0.0000000E+00
     1273    -0.6169873E-04     0.1441073E-01     0.0000000E+00
     1274     0.5687701E-02    -0.9883918E-01     0.0000000E+00
     1275     0.4349325E-02    -0.9630269E-01     0.0000000E+00
     1276    -0.9734531E-04     0.1334680E-01     0.0000000E+00
     1277    -0.1983358E-03     0.1338554E-01     0.0000000E+00
     1278    -0.4254418E-03     0.1037241E-01     0.0000000E+00
     1279    -0.4024128E-03     0.1031228E-01     0.0000000E+00
     1280    -0.3802304E-03     0.1031681E-01     0.0000000E+00
     1281    -0.3230474E-03     0.1038515E-01     0.0000000E+00
     1282    -0.3907183E-03     0.1028525E-01     0.0000000E+00
     1283    -0.2797478E-03     0.1046256E-01     0.0000000E+00
     1284    -0.2364752E-03     0.1055555E-01     0.0000000E+00
     1285    -0.3116179E-03     0.1043637E-01     0.0000000E+00
     1286    -0.1988747E-03     0.1063108E-01     0.0000000E+00
     1287    -0.1613871E-03     0.1070426E-01     0.0000000E+00
     1288    -0.2235151E-03     0.1060659E-01     0.0000000E+00
     1289    -0.1275998E-03     0.1075772E-01     0.0000000E+00
     1290    -0.9251953E-04     0.1080391E-01     0.0000000E+00
     1291    -0.8457932E-04     0.1083963E-01     0.0000000E+00
     1292    -0.1493611E-03     0.1074523E-01     0.0000000E+00
     1293    -0.7824055E-04     0.1087423E-01     0.0000000E+00
     1294    -0.7085318E-04     0.1090669E-01     0.0000000E+00
     1295    -0.1092306E-03     0.1083406E-01     0.0000000E+00
     1296    -0.6332098E-04     0.1093616E-01     0.0000000E+00
     1297    -0.5354143E-04     0.1096209E-01     0.0000000E+00
     1298    -0.8882714E-04     0.1090059E-01     0.0000000E+00
     1299    -0.4248723E-04     0.1098520E-01     0.0000000E+00
     1300    -0.3106801E-04     0.1100248E-01     0.0000000E+00
     1301    -0.6072850E-04     0.1095220E-01     0.0000000E+00
     1302    -0.1970743E-04     0.1101604E-01     0.0000000E+00
     1303    -0.9976683E-05     0.1102412E-01     0.0000000E+00
     1304    -0.2924151E-04     0.1098547E-01     0.0000000E+00
     1305    -0.1032850E-06     0.1102833E-01     0.0000000E+00
     1306     0.6011471E-05     0.1102910E-01     0.0000000E+00
     1307    -0.2263119E-05     0.1099902E-01     0.0000000E+00
     1308     0.1337712E-04     0.1102760E-01     0.0000000E+00
     1309     0.1553049E-04     0.1102449E-01     0.0000000E+00
     1310     0.1642115E-04     0.1099898E-01     0.0000000E+00
     1311     0.1958201E-04     0.1102031E-01     0.0000000E+00
     1312     0.1859795E-04     0.1101630E-01     0.0000000E+00
     1313     0.2542664E-04     0.1099314E-01     0.0000000E+00
     1314     0.1936409E-04     0.1101226E-01     0.0000000E+00
     1315     0.1683009E-04     0.1100960E-01     0.0000000E+00
     1316     0.2546294E-04     0.1098723E-01     0.0000000E+00
     1317     0.1584565E-04     0.1100736E-01     0.0000000E+00
     1318     0.1379530E-04     0.1100711E-01     0.0000000E+00
     1319     0.2067703E-04     0.1098522E-01     0.0000000E+00
     1320     0.1336638E-04     0.1100665E-01     0.0000000E+00
     1321     0.1493515E-04     0.1100788E-01     0.0000000E+00
     1322     0.1682572E-04     0.1098841E-01     0.0000000E+00
     1323     0.1823314E-04     0.1100692E-01     0.0000000E+00
     1324     0.2732781E-04     0.1100540E-01     0.0000000E+00
     1325     0.2199656E-04     0.1099420E-01     0.0000000E+00
     1326     0.3825946E-04     0.1099821E-01     0.0000000E+00
     1327     0.5790993E-04     0.1098650E-01     0.0000000E+00
     1328     0.4712538E-04     0.1099338E-01     0.0000000E+00
     1329     0.7940813E-04     0.1096432E-01     0.0000000E+00
     1330     0.1114188E-03     0.1093267E-01     0.0000000E+00
     1331     0.1006847E-03     0.1097003E-01     0.0000000E+00
     1332     0.1447099E-03     0.1088498E-01     0.0000000E+00
     1333     0.1894286E-03     0.1082251E-01     0.0000000E+00
     1334     0.1872603E-03     0.1090401E-01     0.0000000E+00
     1335     0.2342676E-03     0.1073842E-01     0.0000000E+00
     1336     0.2910752E-03     0.1063409E-01     0.0000000E+00
     1337     0.3067318E-03     0.1077339E-01     0.0000000E+00
     1338     0.3466616E-03     0.1050224E-01     0.0000000E+00
     1339     0.4122130E-03     0.1034432E-01     0.0000000E+00
     1340     0.4580134E-03     0.1055595E-01     0.0000000E+00
     1341     0.4732389E-03     0.1015493E-01     0.0000000E+00
     1342     0.5406326E-03     0.9938475E-02     0.0000000E+00
     1343     0.6318521E-03     0.1022788E-01     0.0000000E+00
     1344     0.5981502E-03     0.9689628E-02     0.0000000E+00
     1345     0.6632260E-03     0.9413169E-02     0.0000000E+00
     1346     0.8034369E-03     0.9779401E-02     0.0000000E+00
     1347     0.7165090E-03     0.9102789E-02     0.0000000E+00
     1348     0.7727062E-03     0.8773493E-02     0.0000000E+00
     1349     0.9695789E-03     0.9205049E-02     0.0000000E+00
     1350     0.8089145E-03     0.8416135E-02     0.0000000E+00
     1351     0.8576201E-03     0.8042874E-02     0.0000000E+00
     1352     0.1102139E-02     0.8520825E-02     0.0000000E+00
     1353     0.8701699E-03     0.7654122E-02     0.0000000E+00
     1354     0.9022879E-03     0.7251619E-02     0.0000000E+00
     1355     0.1192709E-02     0.7748138E-02     0.0000000E+00
     1356     0.8978174E-03     0.6841621E-02     0.0000000E+00
     1357     0.9086059E-03     0.6431221E-02     0.0000000E+00
     1358     0.1239643E-02     0.6914559E-02     0.0000000E+00
     1359     0.8881289E-03     0.6024983E-02     0.0000000E+00
     1360     0.8859722E-03     0.5618787E-02     0.0000000E+00
     1361     0.1224066E-02     0.6068950E-02     0.0000000E+00
     1362     0.8653833E-03     0.5223358E-02     0.0000000E+00
     1363     0.8472277E-03     0.4835542E-02     0.0000000E+00
     1364     0.1193346E-02     0.5241535E-02     0.0000000E+00
     1365     0.8228140E-03     0.4460042E-02     0.0000000E+00
     1366     0.7922269E-03     0.4098644E-02     0.0000000E+00
     1367     0.1133739E-02     0.4453620E-02     0.0000000E+00
     1368     0.7609561E-03     0.3751947E-02     0.0000000E+00
     1369     0.7214808E-03     0.3424781E-02     0.0000000E+00
     1370     0.1048377E-02     0.3728203E-02     0.0000000E+00
     1371     0.6841342E-03     0.3114851E-02     0.0000000E+00
     1372     0.6412077E-03     0.2826419E-02     0.0000000E+00
     1373     0.9417369E-03     0.3080194E-02     0.0000000E+00
     1374     0.6015087E-03     0.2556394E-02     0.0000000E+00
     1375     0.5590229E-03     0.2307380E-02     0.0000000E+00
     1376     0.8271897E-03     0.2516802E-02     0.0000000E+00
     1377     0.5203819E-03     0.2076429E-02     0.0000000E+00
     1378     0.4808224E-03     0.1864802E-02     0.0000000E+00
     1379     0.7148041E-03     0.2035982E-02     0.0000000E+00
     1380     0.4449800E-03     0.1670282E-02     0.0000000E+00
     1381     0.4094970E-03     0.1492627E-02     0.0000000E+00
     1382     0.6106898E-03     0.1631622E-02     0.0000000E+00
     1383     0.3772378E-03     0.1331379E-02     0.0000000E+00
     1384     0.3464198E-03     0.1183535E-02     0.0000000E+00
     1385     0.5174476E-03     0.1296389E-02     0.0000000E+00
     1386     0.3176804E-03     0.1052013E-02     0.0000000E+00
     1387     0.2920493E-03     0.9291990E-03     0.0000000E+00
     1388     0.4358662E-03     0.1022673E-02     0.0000000E+00
     1389     0.2700841E-03     0.8196310E-03     0.0000000E+00
     1390     0.2504938E-03     0.7163243E-03     0.0000000E+00
     1391     0.3691472E-03     0.7980460E-03     0.0000000E+00
     1392     0.2400542E-03     0.6222606E-03     0.0000000E+00
     1393     0.2265270E-03     0.5358411E-03     0.0000000E+00
     1394     0.3238673E-03     0.6069513E-03     0.0000000E+00
     1395     0.2235663E-03     0.4574570E-03     0.0000000E+00
     1396     0.2133056E-03     0.3872420E-03     0.0000000E+00
     1397     0.2990992E-03     0.4445372E-03     0.0000000E+00
     1398     0.2033521E-03     0.3261650E-03     0.0000000E+00
     1399     0.1916474E-03     0.2686118E-03     0.0000000E+00
     1400     0.2770328E-03     0.3146307E-03     0.0000000E+00
     1401     0.1701616E-03     0.2240767E-03     0.0000000E+00
     1402     0.1661216E-03     0.1647034E-03     0.0000000E+00
     1403     0.2310880E-03     0.1306716E-03     0.0000000E+00
     1404     0.2399393E-03     0.2197594E-03     0.0000000E+00
     1405     0.2924319E-03     0.1168172E-03     0.0000000E+00
     1406     0.3606373E-03     0.9455353E-04     0.0000000E+00
     1407     0.2822165E-03     0.1634718E-03     0.0000000E+00
     1408     0.1568468E-02    -0.1012504E+00     0.0000000E+00
     1409     0.5587529E-03    -0.1014806E+00     0.0000000E+00
     1410     0.1340053E-02    -0.9995670E-01     0.0000000E+00
     1411     0.4239861E-03     0.6975787E-04     0.0000000E+00
     1412     0.4844898E-03     0.3951506E-04     0.0000000E+00
     1413     0.4111502E-03     0.1094872E-03     0.0000000E+00
     1414     0.5381184E-03     0.6006627E-05     0.0000000E+00
     1415     0.5827415E-03    -0.3065552E-04     0.0000000E+00
     1416     0.5322881E-03     0.2866587E-04     0.0000000E+00
     1417     0.6175743E-03    -0.6778036E-04     0.0000000E+00
     1418     0.6411256E-03    -0.1077205E-03     0.0000000E+00
     1419     0.6229004E-03    -0.6951823E-04     0.0000000E+00
     1420     0.6533223E-03    -0.1464434E-03     0.0000000E+00
     1421     0.6534539E-03    -0.1862707E-03     0.0000000E+00
     1422     0.6701608E-03    -0.1753794E-03     0.0000000E+00
     1423     0.6418737E-03    -0.2215916E-03     0.0000000E+00
     1424     0.6188446E-03    -0.2565414E-03     0.0000000E+00
     1425     0.6690505E-03    -0.2793454E-03     0.0000000E+00
     1426     0.5847830E-03    -0.2800022E-03     0.0000000E+00
     1427     0.5415975E-03    -0.3064377E-03     0.0000000E+00
     1428     0.6197250E-03    -0.3652131E-03     0.0000000E+00
     1429     0.4815451E-03    -0.3277599E-03     0.0000000E+00
     1430     0.4268309E-03    -0.3294359E-03     0.0000000E+00
     1431     0.5211314E-03    -0.4327228E-03     0.0000000E+00
     1432     0.3750988E-03    -0.3767111E-03     0.0000000E+00
     1433     0.3041035E-03    -0.4330439E-03     0.0000000E+00
     1434     0.2319095E-03    -0.4648000E-03     0.0000000E+00
     1435     0.2398963E-03    -0.6428041E-03     0.0000000E+00
     1436     0.3872211E-03    -0.5282147E-03     0.0000000E+00
     1437    -0.1574922E-03     0.1349418E-01     0.0000000E+00
     1438    -0.1268188E-03     0.1354726E-01     0.0000000E+00
     1439    -0.2048309E-03     0.1230970E-01     0.0000000E+00
     1440     0.2468032E-03    -0.8288490E-03     0.0000000E+00
     1441     0.2612897E-03    -0.1032668E-02     0.0000000E+00
     1442     0.3251542E-03    -0.7731489E-03     0.0000000E+00
     1443     0.2776042E-03    -0.1248177E-02     0.0000000E+00
     1444     0.3003439E-03    -0.1487997E-02     0.0000000E+00
     1445     0.3616398E-03    -0.1170323E-02     0.0000000E+00
     1446     0.3277937E-03    -0.1747254E-02     0.0000000E+00
     1447     0.3602406E-03    -0.2038355E-02     0.0000000E+00
     1448     0.4218213E-03    -0.1641683E-02     0.0000000E+00
     1449     0.4055814E-03    -0.2354144E-02     0.0000000E+00
     1450     0.4507554E-03    -0.2714624E-02     0.0000000E+00
     1451     0.5146869E-03    -0.2214573E-02     0.0000000E+00
     1452     0.5153716E-03    -0.3110864E-02     0.0000000E+00
     1453     0.5755505E-03    -0.3568664E-02     0.0000000E+00
     1454     0.6481333E-03    -0.2924510E-02     0.0000000E+00
     1455     0.6684883E-03    -0.4072761E-02     0.0000000E+00
     1456     0.7460683E-03    -0.4666947E-02     0.0000000E+00
     1457     0.8329093E-03    -0.3826548E-02     0.0000000E+00
     1458     0.8852246E-03    -0.5314344E-02     0.0000000E+00
     1459     0.9878657E-03    -0.6106338E-02     0.0000000E+00
     1460     0.1088224E-02    -0.4992610E-02     0.0000000E+00
     1461     0.1201484E-02    -0.6960719E-02     0.0000000E+00
     1462     0.1356777E-02    -0.8049730E-02     0.0000000E+00
     1463     0.1456445E-02    -0.6532012E-02     0.0000000E+00
     1464     0.1692657E-02    -0.9220042E-02     0.0000000E+00
     1465     0.1955480E-02    -0.1076468E-01     0.0000000E+00
     1466     0.2018578E-02    -0.8624011E-02     0.0000000E+00
     1467     0.2527627E-02    -0.1245829E-01     0.0000000E+00
     1468     0.3066116E-02    -0.1474870E-01     0.0000000E+00
     1469     0.2959544E-02    -0.1156555E-01     0.0000000E+00
     1470     0.4077671E-02    -0.1738533E-01     0.0000000E+00
     1471     0.5343415E-02    -0.2087231E-01     0.0000000E+00
     1472     0.4680970E-02    -0.1587663E-01     0.0000000E+00
     1473     0.6960093E-02    -0.2516034E-01     0.0000000E+00
     1474     0.9492490E-02    -0.3034921E-01     0.0000000E+00
     1475     0.7836018E-02    -0.2228068E-01     0.0000000E+00
     1476     0.1129658E-01    -0.3723376E-01     0.0000000E+00
     1477     0.1404358E-01    -0.4467264E-01     0.0000000E+00
     1478     0.1279180E-01    -0.3155367E-01     0.0000000E+00
     1479     0.1460977E-01    -0.5481804E-01     0.0000000E+00
     1480     0.1147979E-01    -0.6620893E-01     0.0000000E+00
     1481     0.1768900E-01    -0.4465033E-01     0.0000000E+00
     1482     0.5610513E-02    -0.7957551E-01     0.0000000E+00
     1483     0.8013832E-02    -0.8384997E-01     0.0000000E+00
     1484     0.1690439E-01    -0.6813125E-01     0.0000000E+00
     1485     0.3431427E-02    -0.9065507E-01     0.0000000E+00
     1486     0.4068614E-02    -0.9857895E-01     0.0000000E+00
     1487     0.2670236E-02    -0.9951181E-01     0.0000000E+00
     1488     0.8298947E-02    -0.8748928E-01     0.0000000E+00
     1489     0.3811867E-03    -0.1011697E+00     0.0000000E+00
     1490     0.3736160E-04     0.1365349E-01     0.0000000E+00
     1491    -0.5919537E-04     0.1377306E-01     0.0000000E+00
     1492    -0.1975265E-03     0.1337348E-01     0.0000000E+00
     1493    -0.5727137E-03     0.1346804E-01     0.0000000E+00
     1494     0.3524870E-05     0.1288344E-01     0.0000000E+00
     1495    -0.4545119E-04     0.1297497E-01     0.0000000E+00
     1496    -0.3588137E-03     0.1199393E-01     0.0000000E+00
     1497    -0.2142640E-03     0.1220508E-01     0.0000000E+00
     1498    -0.2061799E-03     0.1229978E-01     0.0000000E+00
     1499    -0.2197382E-03     0.1246162E-01     0.0000000E+00
     1500    -0.2626294E-03     0.1109372E-01     0.0000000E+00
     1501    -0.1193917E-03     0.1359708E-01     0.0000000E+00
     1502     0.2352993E-04     0.1365528E-01     0.0000000E+00
     1503    -0.2895728E-04     0.1252742E-01     0.0000000E+00
     1504    -0.2672662E-03     0.1258111E-01     0.0000000E+00
     1505    -0.8293820E-04     0.1273901E-01     0.0000000E+00
     1506    -0.3311439E-03     0.1142026E-01     0.0000000E+00
     1507     0.3938559E-03     0.1213172E-01     0.0000000E+00
     1508     0.4000522E-03     0.1199847E-01     0.0000000E+00
     1509    -0.1094434E-03     0.1311087E-01     0.0000000E+00
     1510    -0.1479095E-03     0.1318940E-01     0.0000000E+00
     1511    -0.1994336E-03     0.1229267E-01     0.0000000E+00
     1512    -0.1739127E-03     0.1213479E-01     0.0000000E+00
     1513     0.1089270E-02     0.1448861E-01     0.0000000E+00
     1514     0.1497247E-02     0.1401890E-01     0.0000000E+00
     1515     0.2443262E-03     0.1192519E-01     0.0000000E+00
     1516     0.9026548E-04     0.1189318E-01     0.0000000E+00
     1517     0.3926472E-03     0.1093077E-01     0.0000000E+00
     1518     0.8469168E-03     0.1281749E-01     0.0000000E+00
     1519     0.8634333E-03     0.1244425E-01     0.0000000E+00
     1520     0.1801441E-02     0.1204255E-01     0.0000000E+00
     1521     0.2295472E-01     0.1909072E-01     0.0000000E+00
     1522     0.9737632E-02     0.2569263E-01     0.0000000E+00
     1523    -0.5353318E-03     0.1225179E-01     0.0000000E+00
     1524    -0.3634814E-03     0.1102240E-01     0.0000000E+00
     1525    -0.5915284E-04     0.1359776E-01     0.0000000E+00
     1526    -0.2572363E-04     0.1367343E-01     0.0000000E+00
     1527    -0.5686128E-04     0.1224797E-01     0.0000000E+00
     1528     0.3174607E-01    -0.3810440E-01     0.0000000E+00
     1529     0.3538638E-01    -0.6049871E-02     0.0000000E+00
     1530     0.2924588E-01    -0.4206893E-01     0.0000000E+00
     1531     0.8669484E-02    -0.9278218E-01     0.0000000E+00
     1532     0.2411101E-01    -0.4113335E-02     0.0000000E+00
     1533     0.2788163E-01     0.1981755E-02     0.0000000E+00
     1534    -0.1572516E-03     0.1178135E-01     0.0000000E+00
     1535     0.2670261E-04     0.1245430E-01     0.0000000E+00
     1536    -0.2078836E-03     0.1196542E-01     0.0000000E+00
     1537    -0.2779986E-03     0.1084439E-01     0.0000000E+00
     1538    -0.1148314E-03     0.1187849E-01     0.0000000E+00
     1539    -0.2944291E-03     0.1055131E-01     0.0000000E+00
     1540     0.3102921E-02     0.1762091E-01     0.0000000E+00
     1541     0.3350974E-02     0.1303417E-01     0.0000000E+00
     1542     0.1673640E-02     0.1846874E-01     0.0000000E+00
     1543     0.6606845E-02     0.1372261E-01     0.0000000E+00
     1544     0.4269300E-04     0.1365402E-01     0.0000000E+00
     1545    -0.5455681E-04     0.1376273E-01     0.0000000E+00
     1546     0.1567548E-01     0.8042405E-02     0.0000000E+00
     1547     0.8134877E-03     0.1134950E-01     0.0000000E+00
     1548     0.6298860E-05     0.1081688E-01     0.0000000E+00
     1549     0.6188329E-04     0.1221469E-01     0.0000000E+00
     1550     0.3128651E-04     0.1230547E-01     0.0000000E+00
     1551     0.2573971E-01    -0.9822383E-02     0.0000000E+00
     1552     0.2167524E-01    -0.1193095E-02     0.0000000E+00
     1553    -0.2732178E-03     0.1039773E-01     0.0000000E+00
     1554    -0.2046384E-03     0.1038722E-01     0.0000000E+00
     1555    -0.3352066E-03     0.1042761E-01     0.0000000E+00
     1556    -0.2895573E-03     0.1050404E-01     0.0000000E+00
     1557    -0.2533385E-03     0.1058051E-01     0.0000000E+00
     1558    -0.2094515E-03     0.1066001E-01     0.0000000E+00
     1559    -0.2653787E-03     0.1056009E-01     0.0000000E+00
     1560    -0.1774286E-03     0.1072316E-01     0.0000000E+00
     1561    -0.1414788E-03     0.1078493E-01     0.0000000E+00
     1562    -0.1296436E-03     0.1082263E-01     0.0000000E+00
     1563    -0.1970436E-03     0.1070239E-01     0.0000000E+00
     1564    -0.1180365E-03     0.1085294E-01     0.0000000E+00
     1565    -0.1017160E-03     0.1088136E-01     0.0000000E+00
     1566    -0.1492234E-03     0.1079628E-01     0.0000000E+00
     1567    -0.8121311E-04     0.1090911E-01     0.0000000E+00
     1568    -0.6066140E-04     0.1092889E-01     0.0000000E+00
     1569    -0.1054732E-03     0.1085293E-01     0.0000000E+00
     1570    -0.3992558E-04     0.1094501E-01     0.0000000E+00
     1571    -0.2194504E-04     0.1095425E-01     0.0000000E+00
     1572    -0.5325848E-04     0.1089306E-01     0.0000000E+00
     1573    -0.4855920E-05     0.1095780E-01     0.0000000E+00
     1574     0.6834801E-05     0.1095879E-01     0.0000000E+00
     1575    -0.9795472E-05     0.1090728E-01     0.0000000E+00
     1576     0.1953051E-04     0.1095825E-01     0.0000000E+00
     1577     0.2410089E-04     0.1095660E-01     0.0000000E+00
     1578     0.2032662E-04     0.1090710E-01     0.0000000E+00
     1579     0.3115751E-04     0.1095428E-01     0.0000000E+00
     1580     0.3000035E-04     0.1095288E-01     0.0000000E+00
     1581     0.3545301E-04     0.1090537E-01     0.0000000E+00
     1582     0.3107160E-04     0.1095128E-01     0.0000000E+00
     1583     0.2677924E-04     0.1095181E-01     0.0000000E+00
     1584     0.3575662E-04     0.1090626E-01     0.0000000E+00
     1585     0.2421912E-04     0.1095262E-01     0.0000000E+00
     1586     0.1978333E-04     0.1095641E-01     0.0000000E+00
     1587     0.2712251E-04     0.1091267E-01     0.0000000E+00
     1588     0.1725955E-04     0.1095999E-01     0.0000000E+00
     1589     0.1768605E-04     0.1096725E-01     0.0000000E+00
     1590     0.1760236E-04     0.1092647E-01     0.0000000E+00
     1591     0.2060068E-04     0.1097259E-01     0.0000000E+00
     1592     0.3294936E-04     0.1097980E-01     0.0000000E+00
     1593     0.1832156E-04     0.1094752E-01     0.0000000E+00
     1594     0.4883540E-04     0.1098167E-01     0.0000000E+00
     1595     0.7884101E-04     0.1098178E-01     0.0000000E+00
     1596     0.4836278E-04     0.1096865E-01     0.0000000E+00
     1597     0.1133217E-03     0.1097167E-01     0.0000000E+00
     1598     0.1645949E-03     0.1095497E-01     0.0000000E+00
     1599     0.1223890E-03     0.1097442E-01     0.0000000E+00
     1600     0.2201748E-03     0.1092221E-01     0.0000000E+00
     1601     0.2937287E-03     0.1087812E-01     0.0000000E+00
     1602     0.2488882E-03     0.1094459E-01     0.0000000E+00
     1603     0.3686241E-03     0.1081196E-01     0.0000000E+00
     1604     0.4629868E-03     0.1073000E-01     0.0000000E+00
     1605     0.4270271E-03     0.1085778E-01     0.0000000E+00
     1606     0.5588579E-03     0.1061940E-01     0.0000000E+00
     1607     0.6712444E-03     0.1048496E-01     0.0000000E+00
     1608     0.6554531E-03     0.1069244E-01     0.0000000E+00
     1609     0.7797586E-03     0.1031562E-01     0.0000000E+00
     1610     0.8972423E-03     0.1012369E-01     0.0000000E+00
     1611     0.9300962E-03     0.1041952E-01     0.0000000E+00
     1612     0.9989778E-03     0.9893137E-02     0.0000000E+00
     1613     0.1115787E-02     0.9635003E-02     0.0000000E+00
     1614     0.1205505E-02     0.1002552E-01     0.0000000E+00
     1615     0.1211096E-02     0.9333013E-02     0.0000000E+00
     1616     0.1314343E-02     0.9020924E-02     0.0000000E+00
     1617     0.1473983E-02     0.9488140E-02     0.0000000E+00
     1618     0.1398673E-02     0.8661775E-02     0.0000000E+00
     1619     0.1499270E-02     0.8288082E-02     0.0000000E+00
     1620     0.1717971E-02     0.8828513E-02     0.0000000E+00
     1621     0.1537432E-02     0.7879985E-02     0.0000000E+00
     1622     0.1607176E-02     0.7452511E-02     0.0000000E+00
     1623     0.1910976E-02     0.8034410E-02     0.0000000E+00
     1624     0.1608107E-02     0.7007036E-02     0.0000000E+00
     1625     0.1630918E-02     0.6564343E-02     0.0000000E+00
     1626     0.2021632E-02     0.7119929E-02     0.0000000E+00
     1627     0.1597214E-02     0.6128874E-02     0.0000000E+00
     1628     0.1597351E-02     0.5684894E-02     0.0000000E+00
     1629     0.1999671E-02     0.6187113E-02     0.0000000E+00
     1630     0.1562119E-02     0.5258707E-02     0.0000000E+00
     1631     0.1528618E-02     0.4837227E-02     0.0000000E+00
     1632     0.1960774E-02     0.5269460E-02     0.0000000E+00
     1633     0.1481686E-02     0.4434267E-02     0.0000000E+00
     1634     0.1426960E-02     0.4049205E-02     0.0000000E+00
     1635     0.1860518E-02     0.4399780E-02     0.0000000E+00
     1636     0.1367333E-02     0.3683956E-02     0.0000000E+00
     1637     0.1297031E-02     0.3344249E-02     0.0000000E+00
     1638     0.1713093E-02     0.3615114E-02     0.0000000E+00
     1639     0.1226626E-02     0.3024461E-02     0.0000000E+00
     1640     0.1149870E-02     0.2730607E-02     0.0000000E+00
     1641     0.1532203E-02     0.2937773E-02     0.0000000E+00
     1642     0.1076098E-02     0.2456748E-02     0.0000000E+00
     1643     0.9999199E-03     0.2207271E-02     0.0000000E+00
     1644     0.1341329E-02     0.2365134E-02     0.0000000E+00
     1645     0.9286517E-03     0.1976608E-02     0.0000000E+00
     1646     0.8577099E-03     0.1767613E-02     0.0000000E+00
     1647     0.1155145E-02     0.1887148E-02     0.0000000E+00
     1648     0.7928246E-03     0.1575771E-02     0.0000000E+00
     1649     0.7291009E-03     0.1402894E-02     0.0000000E+00
     1650     0.9840526E-03     0.1492680E-02     0.0000000E+00
     1651     0.6715905E-03     0.1246500E-02     0.0000000E+00
     1652     0.6160514E-03     0.1105394E-02     0.0000000E+00
     1653     0.8322940E-03     0.1171797E-02     0.0000000E+00
     1654     0.5656310E-03     0.9821968E-03     0.0000000E+00
     1655     0.5183447E-03     0.8683298E-03     0.0000000E+00
     1656     0.7005112E-03     0.9176524E-03     0.0000000E+00
     1657     0.4745870E-03     0.7742352E-03     0.0000000E+00
     1658     0.4384332E-03     0.6786361E-03     0.0000000E+00
     1659     0.5880351E-03     0.7226935E-03     0.0000000E+00
     1660     0.4132922E-03     0.5923050E-03     0.0000000E+00
     1661     0.3901650E-03     0.5082910E-03     0.0000000E+00
     1662     0.5059167E-03     0.5585298E-03     0.0000000E+00
     1663     0.3861381E-03     0.4282702E-03     0.0000000E+00
     1664     0.3721525E-03     0.3588412E-03     0.0000000E+00
     1665     0.4647768E-03     0.4029812E-03     0.0000000E+00
     1666     0.3049251E-03     0.1987372E-03     0.0000000E+00
     1667     0.4532126E-05     0.1075165E-01     0.0000000E+00
     1668    -0.7849808E-04     0.1090557E-01     0.0000000E+00
     1669     0.3853368E-03     0.1714429E-03     0.0000000E+00
     1670     0.4546860E-03     0.1276592E-03     0.0000000E+00
     1671     0.5263436E-03     0.6449532E-04     0.0000000E+00
     1672     0.5829405E-03     0.4709465E-05     0.0000000E+00
     1673     0.5156493E-03     0.1226312E-03     0.0000000E+00
     1674     0.6306528E-03    -0.5831492E-04     0.0000000E+00
     1675     0.6669493E-03    -0.1248215E-03     0.0000000E+00
     1676     0.6398627E-03    -0.3416651E-04     0.0000000E+00
     1677     0.6915750E-03    -0.1921119E-03     0.0000000E+00
     1678     0.7034444E-03    -0.2611286E-03     0.0000000E+00
     1679     0.7150004E-03    -0.1965445E-03     0.0000000E+00
     1680     0.7028591E-03    -0.3287299E-03     0.0000000E+00
     1681     0.6886606E-03    -0.3929371E-03     0.0000000E+00
     1682     0.7394620E-03    -0.3646165E-03     0.0000000E+00
     1683     0.6617039E-03    -0.4478136E-03     0.0000000E+00
     1684     0.6224933E-03    -0.4956121E-03     0.0000000E+00
     1685     0.7088640E-03    -0.5191935E-03     0.0000000E+00
     1686     0.5750223E-03    -0.5145037E-03     0.0000000E+00
     1687     0.5105860E-03    -0.5565108E-03     0.0000000E+00
     1688     0.6271688E-03    -0.6182267E-03     0.0000000E+00
     1689    -0.3568435E-03     0.1053228E-01     0.0000000E+00
     1690    -0.2892843E-03     0.1049524E-01     0.0000000E+00
     1691     0.4622954E-03    -0.6261133E-03     0.0000000E+00
     1692     0.3943186E-03    -0.7046031E-03     0.0000000E+00
     1693     0.4131114E-03    -0.8850844E-03     0.0000000E+00
     1694     0.5292231E-03    -0.7233438E-03     0.0000000E+00
     1695    -0.1575459E-03     0.1045972E-01     0.0000000E+00
     1696    -0.1602388E-03     0.1051947E-01     0.0000000E+00
     1697     0.4371517E-03    -0.1073113E-02     0.0000000E+00
     1698     0.4690456E-03    -0.1283666E-02     0.0000000E+00
     1699     0.5064742E-03    -0.9805211E-03     0.0000000E+00
     1700     0.5033520E-03    -0.1512227E-02     0.0000000E+00
     1701     0.5502541E-03    -0.1768028E-02     0.0000000E+00
     1702     0.5791322E-03    -0.1385979E-02     0.0000000E+00
     1703     0.6133244E-03    -0.2036581E-02     0.0000000E+00
     1704     0.6813312E-03    -0.2347253E-02     0.0000000E+00
     1705     0.6924200E-03    -0.1872174E-02     0.0000000E+00
     1706     0.7691788E-03    -0.2686524E-02     0.0000000E+00
     1707     0.8617392E-03    -0.3077960E-02     0.0000000E+00
     1708     0.8613601E-03    -0.2463526E-02     0.0000000E+00
     1709     0.9874972E-03    -0.3504511E-02     0.0000000E+00
     1710     0.1113544E-02    -0.4007385E-02     0.0000000E+00
     1711     0.1093972E-02    -0.3211561E-02     0.0000000E+00
     1712     0.1293193E-02    -0.4547980E-02     0.0000000E+00
     1713     0.1465854E-02    -0.5207802E-02     0.0000000E+00
     1714     0.1417965E-02    -0.4159734E-02     0.0000000E+00
     1715     0.1731108E-02    -0.5909374E-02     0.0000000E+00
     1716     0.1988851E-02    -0.6802201E-02     0.0000000E+00
     1717     0.1877571E-02    -0.5388824E-02     0.0000000E+00
     1718     0.2385577E-02    -0.7735015E-02     0.0000000E+00
     1719     0.2793300E-02    -0.8969229E-02     0.0000000E+00
     1720     0.2550325E-02    -0.7026616E-02     0.0000000E+00
     1721     0.3434272E-02    -0.1024417E-01     0.0000000E+00
     1722     0.4142912E-02    -0.1199085E-01     0.0000000E+00
     1723     0.3590318E-02    -0.9244412E-02     0.0000000E+00
     1724     0.5227114E-02    -0.1379697E-01     0.0000000E+00
     1725     0.6521595E-02    -0.1629408E-01     0.0000000E+00
     1726     0.5301757E-02    -0.1225172E-01     0.0000000E+00
     1727     0.8267009E-02    -0.1892019E-01     0.0000000E+00
     1728     0.1047695E-01    -0.2237558E-01     0.0000000E+00
     1729     0.8147565E-02    -0.1625495E-01     0.0000000E+00
     1730     0.1283427E-01    -0.2619064E-01     0.0000000E+00
     1731     0.1564911E-01    -0.3053747E-01     0.0000000E+00
     1732     0.1247105E-01    -0.2134774E-01     0.0000000E+00
     1733     0.1816541E-01    -0.3648647E-01     0.0000000E+00
     1734     0.1991179E-01    -0.4265930E-01     0.0000000E+00
     1735     0.1823678E-01    -0.2788100E-01     0.0000000E+00
     1736     0.2317812E-01    -0.5193068E-01     0.0000000E+00
     1737     0.1984689E-01    -0.6356217E-01     0.0000000E+00
     1738     0.2315079E-01    -0.3752779E-01     0.0000000E+00
     1739     0.2723050E-02     0.1228059E-01     0.0000000E+00
     1740     0.2898796E-02     0.1231105E-01     0.0000000E+00
     1741    -0.5435202E-04     0.1091871E-01     0.0000000E+00
     1742    -0.1454271E-03     0.1104125E-01     0.0000000E+00
     1743    -0.6425912E-04     0.9860661E-02     0.0000000E+00
     1744     0.1422745E-01     0.8097785E-02     0.0000000E+00
     1745     0.1120089E-01     0.1118796E-01     0.0000000E+00
     1746    -0.1372686E-03     0.1104386E-01     0.0000000E+00
     1747    -0.1678225E-03     0.1113025E-01     0.0000000E+00
     1748    -0.1731634E-03     0.9968012E-02     0.0000000E+00
     1749    -0.3622594E-03     0.1046919E-01     0.0000000E+00
     1750    -0.3291167E-03     0.1042197E-01     0.0000000E+00
     1751    -0.2498276E-03     0.1037999E-01     0.0000000E+00
     1752    -0.2869826E-03     0.1055200E-01     0.0000000E+00
     1753     0.8318617E-04     0.1077716E-01     0.0000000E+00
     1754    -0.6389244E-04     0.1073486E-01     0.0000000E+00
     1755     0.1639425E-02     0.1142033E-01     0.0000000E+00
     1756     0.1611110E-02     0.1144880E-01     0.0000000E+00
     1757     0.2528142E-02     0.1166125E-01     0.0000000E+00
     1758     0.6985358E-02     0.1317550E-01     0.0000000E+00
     1759     0.5166783E-02     0.1356135E-01     0.0000000E+00
     1760     0.9218362E-03     0.1111850E-01     0.0000000E+00
     1761     0.7163704E-03     0.1107978E-01     0.0000000E+00
     1762     0.1379608E-02     0.1145880E-01     0.0000000E+00
     1763    -0.5858958E-04     0.1058681E-01     0.0000000E+00
     1764    -0.7377218E-04     0.1070671E-01     0.0000000E+00
     1765    -0.3455639E-04     0.9706301E-02     0.0000000E+00
     1766     0.3498845E-03     0.2362974E-03     0.0000000E+00
     1767     0.3683315E-03     0.2847848E-03     0.0000000E+00
     1768     0.7193215E-05     0.9716417E-02     0.0000000E+00
     1769    -0.1977243E-03     0.1040617E-01     0.0000000E+00
     1770    -0.2040578E-03     0.1039872E-01     0.0000000E+00
     1771    -0.1612624E-03     0.1020725E-01     0.0000000E+00
     1772    -0.3405471E-03     0.1060844E-01     0.0000000E+00
     1773    -0.2820135E-03     0.1068462E-01     0.0000000E+00
     1774    -0.2036366E-03     0.1067216E-01     0.0000000E+00
     1775    -0.1650337E-03     0.1042290E-01     0.0000000E+00
     1776    -0.1081097E-03     0.9860637E-02     0.0000000E+00
     1777    -0.2046196E-03     0.1040447E-01     0.0000000E+00
     1778     0.4054184E-02     0.1182798E-01     0.0000000E+00
     1779     0.7246916E-02    -0.8708354E-01     0.0000000E+00
     1780     0.1306596E-01    -0.8806324E-01     0.0000000E+00
     1781     0.2531928E-01    -0.6175142E-01     0.0000000E+00
     1782    -0.1937458E-03     0.1119155E-01     0.0000000E+00
     1783    -0.5598701E-04     0.1104086E-01     0.0000000E+00
     1784    -0.3444254E-03     0.1023231E-01     0.0000000E+00
     1785    -0.3506432E-03     0.1030917E-01     0.0000000E+00
     1786     0.1933498E-01    -0.5584010E-03     0.0000000E+00
     1787     0.1893963E-01     0.1273545E-02     0.0000000E+00
     1788     0.2974509E-01    -0.2454395E-01     0.0000000E+00
     1789     0.2769234E-01    -0.1584939E-01     0.0000000E+00
     1790     0.2719707E-01    -0.4547828E-01     0.0000000E+00
     1791     0.1312337E-01     0.7073813E-02     0.0000000E+00
     1792    -0.1997606E-03     0.1011675E-01     0.0000000E+00
     1793     0.7447837E-02     0.1112074E-01     0.0000000E+00
     1794     0.6119100E-02    -0.9130446E-01     0.0000000E+00
     1795     0.3973727E-02    -0.9280789E-01     0.0000000E+00
     1796    -0.2267712E-03     0.1013918E-01     0.0000000E+00
     1797     0.4679965E-03     0.1088826E-01     0.0000000E+00
     1798     0.2874168E-03     0.1085604E-01     0.0000000E+00
     1799    -0.3223021E-03     0.1036300E-01     0.0000000E+00
     1800     0.2835843E-01    -0.4802605E-01     0.0000000E+00
     1801     0.6680429E-03     0.1113873E-01     0.0000000E+00
     1802     0.2179000E-03     0.1097318E-01     0.0000000E+00
     1803    -0.9258853E-04     0.1083964E-01     0.0000000E+00
     1804    -0.2166127E-03     0.1000828E-01     0.0000000E+00
     1805    -0.1658824E-03     0.1073570E-01     0.0000000E+00
     1806    -0.1593623E-03     0.1064719E-01     0.0000000E+00
     1807     0.1298460E-02     0.1113501E-01     0.0000000E+00
     1808     0.1071900E-02     0.1121991E-01     0.0000000E+00
     1809     0.6981040E-03     0.1101990E-01     0.0000000E+00
     1810     0.5065054E-03     0.1102254E-01     0.0000000E+00
     1811     0.8960034E-03     0.1116386E-01     0.0000000E+00
     1812     0.5136772E-03     0.1795770E-03     0.0000000E+00
     1813     0.5913037E-03     0.8665228E-04     0.0000000E+00
     1814    -0.1886631E-03     0.1071746E-01     0.0000000E+00
     1815    -0.1668302E-03     0.1074524E-01     0.0000000E+00
     1816    -0.2235407E-03     0.1064567E-01     0.0000000E+00
     1817    -0.1328291E-03     0.1078412E-01     0.0000000E+00
     1818    -0.1010486E-03     0.1080871E-01     0.0000000E+00
     1819    -0.1667031E-03     0.1069373E-01     0.0000000E+00
     1820    -0.6800673E-04     0.1083148E-01     0.0000000E+00
     1821    -0.3996363E-04     0.1084248E-01     0.0000000E+00
     1822    -0.8607085E-04     0.1075162E-01     0.0000000E+00
     1823    -0.1536933E-04     0.1083955E-01     0.0000000E+00
     1824     0.2360502E-05     0.1083855E-01     0.0000000E+00
     1825    -0.2423121E-04     0.1076417E-01     0.0000000E+00
     1826     0.2143772E-04     0.1083914E-01     0.0000000E+00
     1827     0.2760361E-04     0.1083939E-01     0.0000000E+00
     1828     0.1770736E-04     0.1075696E-01     0.0000000E+00
     1829     0.3911043E-04     0.1084056E-01     0.0000000E+00
     1830     0.3657365E-04     0.1084407E-01     0.0000000E+00
     1831     0.3947814E-04     0.1076180E-01     0.0000000E+00
     1832     0.3903477E-04     0.1084711E-01     0.0000000E+00
     1833     0.3215215E-04     0.1085314E-01     0.0000000E+00
     1834     0.4001744E-04     0.1077531E-01     0.0000000E+00
     1835     0.2786440E-04     0.1085943E-01     0.0000000E+00
     1836     0.1962471E-04     0.1086905E-01     0.0000000E+00
     1837     0.2649816E-04     0.1079602E-01     0.0000000E+00
     1838     0.1306341E-04     0.1087871E-01     0.0000000E+00
     1839     0.9648969E-05     0.1089432E-01     0.0000000E+00
     1840     0.8854223E-05     0.1082499E-01     0.0000000E+00
     1841     0.7588837E-05     0.1090882E-01     0.0000000E+00
     1842     0.2023278E-04     0.1092796E-01     0.0000000E+00
     1843    -0.3447765E-05     0.1086635E-01     0.0000000E+00
     1844     0.3542456E-04     0.1094273E-01     0.0000000E+00
     1845     0.7328692E-04     0.1095961E-01     0.0000000E+00
     1846     0.2097483E-04     0.1091637E-01     0.0000000E+00
     1847     0.1152942E-03     0.1096630E-01     0.0000000E+00
     1848     0.1846686E-03     0.1097181E-01     0.0000000E+00
     1849     0.1054476E-03     0.1096124E-01     0.0000000E+00
     1850     0.2592408E-03     0.1095935E-01     0.0000000E+00
     1851     0.3619466E-03     0.1094175E-01     0.0000000E+00
     1852     0.2658524E-03     0.1098062E-01     0.0000000E+00
     1853     0.4669462E-03     0.1089834E-01     0.0000000E+00
     1854     0.6001135E-03     0.1084514E-01     0.0000000E+00
     1855     0.5033521E-03     0.1095014E-01     0.0000000E+00
     1856     0.7257398E-03     0.1076390E-01     0.0000000E+00
     1857     0.8890852E-03     0.1067371E-01     0.0000000E+00
     1858     0.7972437E-03     0.1085022E-01     0.0000000E+00
     1859     0.1062351E-02     0.1053352E-01     0.0000000E+00
     1860     0.1235461E-02     0.1036899E-01     0.0000000E+00
     1861     0.1188224E-02     0.1066500E-01     0.0000000E+00
     1862     0.1384761E-02     0.1017073E-01     0.0000000E+00
     1863     0.1567358E-02     0.9953474E-02     0.0000000E+00
     1864     0.1580976E-02     0.1034341E-01     0.0000000E+00
     1865     0.1697023E-02     0.9659219E-02     0.0000000E+00
     1866     0.1850099E-02     0.9370147E-02     0.0000000E+00
     1867     0.1976868E-02     0.9879745E-02     0.0000000E+00
     1868     0.2007190E-02     0.9027770E-02     0.0000000E+00
     1869     0.2199278E-02     0.8673897E-02     0.0000000E+00
     1870     0.2321309E-02     0.9262379E-02     0.0000000E+00
     1871     0.2291469E-02     0.8231939E-02     0.0000000E+00
     1872     0.2445583E-02     0.7781634E-02     0.0000000E+00
     1873     0.2733866E-02     0.8498902E-02     0.0000000E+00
     1874     0.2455951E-02     0.7255544E-02     0.0000000E+00
     1875     0.2507000E-02     0.6763536E-02     0.0000000E+00
     1876     0.2996142E-02     0.7449714E-02     0.0000000E+00
     1877     0.2456874E-02     0.6277088E-02     0.0000000E+00
     1878     0.2476879E-02     0.5759947E-02     0.0000000E+00
     1879     0.2957720E-02     0.6362215E-02     0.0000000E+00
     1880     0.2423876E-02     0.5274860E-02     0.0000000E+00
     1881     0.2373489E-02     0.4793277E-02     0.0000000E+00
     1882     0.2937391E-02     0.5281355E-02     0.0000000E+00
     1883     0.2295256E-02     0.4341123E-02     0.0000000E+00
     1884     0.2206600E-02     0.3915178E-02     0.0000000E+00
     1885     0.2781643E-02     0.4265566E-02     0.0000000E+00
     1886     0.2106791E-02     0.3517395E-02     0.0000000E+00
     1887     0.1993114E-02     0.3155057E-02     0.0000000E+00
     1888     0.2542005E-02     0.3385948E-02     0.0000000E+00
     1889     0.1876818E-02     0.2819628E-02     0.0000000E+00
     1890     0.1756542E-02     0.2519260E-02     0.0000000E+00
     1891     0.2254942E-02     0.2661729E-02     0.0000000E+00
     1892     0.1638974E-02     0.2243223E-02     0.0000000E+00
     1893     0.1520386E-02     0.1996383E-02     0.0000000E+00
     1894     0.1959340E-02     0.2078325E-02     0.0000000E+00
     1895     0.1408366E-02     0.1770084E-02     0.0000000E+00
     1896     0.1298358E-02     0.1568775E-02     0.0000000E+00
     1897     0.1678856E-02     0.1613015E-02     0.0000000E+00
     1898     0.1197346E-02     0.1384571E-02     0.0000000E+00
     1899     0.1099486E-02     0.1221889E-02     0.0000000E+00
     1900     0.1423016E-02     0.1240587E-02     0.0000000E+00
     1901     0.1011307E-02     0.1073824E-02     0.0000000E+00
     1902     0.9264716E-03     0.9449752E-03     0.0000000E+00
     1903     0.1198305E-02     0.9454215E-03     0.0000000E+00
     1904     0.8504770E-03     0.8308769E-03     0.0000000E+00
     1905     0.7785580E-03     0.7323625E-03     0.0000000E+00
     1906     0.1005296E-02     0.7180408E-03     0.0000000E+00
     1907     0.7127072E-03     0.6532093E-03     0.0000000E+00
     1908     0.6531354E-03     0.5793784E-03     0.0000000E+00
     1909     0.8415457E-03     0.5563282E-03     0.0000000E+00
     1910     0.5975028E-03     0.5330752E-03     0.0000000E+00
     1911     0.5599792E-03     0.4586420E-03     0.0000000E+00
     1912     0.7058276E-03     0.4569891E-03     0.0000000E+00
     1913     0.1871102E-01    -0.4066515E-02     0.0000000E+00
     1914     0.1619468E-01     0.3352713E-03     0.0000000E+00
     1915    -0.4476644E-04     0.9812817E-02     0.0000000E+00
     1916    -0.8778448E-04     0.9811135E-02     0.0000000E+00
     1917    -0.2807784E-03     0.9912722E-02     0.0000000E+00
     1918     0.6508143E-03     0.1544035E-05     0.0000000E+00
     1919     0.7028140E-03    -0.9219816E-04     0.0000000E+00
     1920     0.6672321E-03     0.4696379E-04     0.0000000E+00
     1921     0.7408478E-03    -0.1856892E-03     0.0000000E+00
     1922     0.7678979E-03    -0.2853435E-03     0.0000000E+00
     1923     0.7699313E-03    -0.1638176E-03     0.0000000E+00
     1924     0.7818474E-03    -0.3864699E-03     0.0000000E+00
     1925     0.7807151E-03    -0.4868688E-03     0.0000000E+00
     1926     0.8258558E-03    -0.3933815E-03     0.0000000E+00
     1927     0.7660889E-03    -0.5896332E-03     0.0000000E+00
     1928     0.7338845E-03    -0.6746059E-03     0.0000000E+00
     1929     0.8258381E-03    -0.6350086E-03     0.0000000E+00
     1930     0.6774263E-03    -0.7453238E-03     0.0000000E+00
     1931     0.6198436E-03    -0.7820179E-03     0.0000000E+00
     1932     0.7479266E-03    -0.8479531E-03     0.0000000E+00
     1933    -0.1815985E-03     0.9801053E-02     0.0000000E+00
     1934    -0.2140445E-03     0.9839138E-02     0.0000000E+00
     1935     0.3062076E-01    -0.3617786E-01     0.0000000E+00
     1936     0.6340815E-03    -0.1247769E-02     0.0000000E+00
     1937     0.6856180E-03    -0.1465816E-02     0.0000000E+00
     1938     0.7584749E-03    -0.1668934E-02     0.0000000E+00
     1939     0.8391046E-03    -0.1918550E-02     0.0000000E+00
     1940     0.8043151E-03    -0.1499588E-02     0.0000000E+00
     1941     0.9377709E-03    -0.2200115E-02     0.0000000E+00
     1942     0.1047524E-02    -0.2516457E-02     0.0000000E+00
     1943     0.9874242E-03    -0.1954668E-02     0.0000000E+00
     1944     0.1186386E-02    -0.2861319E-02     0.0000000E+00
     1945     0.1337539E-02    -0.3260617E-02     0.0000000E+00
     1946     0.1237996E-02    -0.2549878E-02     0.0000000E+00
     1947     0.1532488E-02    -0.3680564E-02     0.0000000E+00
     1948     0.1741433E-02    -0.4186411E-02     0.0000000E+00
     1949     0.1582652E-02    -0.3281964E-02     0.0000000E+00
     1950     0.2021265E-02    -0.4711634E-02     0.0000000E+00
     1951     0.2325662E-02    -0.5375236E-02     0.0000000E+00
     1952     0.2058749E-02    -0.4187076E-02     0.0000000E+00
     1953     0.2724802E-02    -0.6050920E-02     0.0000000E+00
     1954     0.3184338E-02    -0.6939355E-02     0.0000000E+00
     1955     0.2737303E-02    -0.5336072E-02     0.0000000E+00
     1956     0.3772248E-02    -0.7823346E-02     0.0000000E+00
     1957     0.4502261E-02    -0.9011144E-02     0.0000000E+00
     1958     0.3731224E-02    -0.6834568E-02     0.0000000E+00
     1959     0.5393430E-02    -0.1016236E-01     0.0000000E+00
     1960     0.6593875E-02    -0.1170127E-01     0.0000000E+00
     1961     0.5229980E-02    -0.8787518E-02     0.0000000E+00
     1962     0.7944254E-02    -0.1315211E-01     0.0000000E+00
     1963     0.9838946E-02    -0.1503273E-01     0.0000000E+00
     1964     0.7509010E-02    -0.1123459E-01     0.0000000E+00
     1965     0.1174291E-01    -0.1676728E-01     0.0000000E+00
     1966     0.1412377E-01    -0.1886767E-01     0.0000000E+00
     1967     0.1082506E-01    -0.1405358E-01     0.0000000E+00
     1968     0.1675417E-01    -0.2098697E-01     0.0000000E+00
     1969     0.1974310E-01    -0.2320019E-01     0.0000000E+00
     1970     0.1512277E-01    -0.1694315E-01     0.0000000E+00
     1971     0.2180567E-01    -0.2699736E-01     0.0000000E+00
     1972     0.2253884E-01    -0.2996069E-01     0.0000000E+00
     1973     0.2045572E-01    -0.1961320E-01     0.0000000E+00
     1974     0.7352362E-02     0.1059882E-01     0.0000000E+00
     1975     0.6043665E-02     0.1125195E-01     0.0000000E+00
     1976    -0.1083205E-03     0.9767091E-02     0.0000000E+00
     1977    -0.1406280E-03     0.9794513E-02     0.0000000E+00
     1978    -0.8928401E-04     0.1005156E-01     0.0000000E+00
     1979    -0.2552209E-03     0.1057009E-01     0.0000000E+00
     1980     0.2892940E-03     0.1094102E-01     0.0000000E+00
     1981     0.1525577E-03     0.1090482E-01     0.0000000E+00
     1982     0.4045305E-03     0.1105181E-01     0.0000000E+00
     1983     0.3980985E-02     0.1149656E-01     0.0000000E+00
     1984     0.3446872E-02     0.1157141E-01     0.0000000E+00
     1985    -0.3025106E-03     0.1030875E-01     0.0000000E+00
     1986    -0.2877242E-03     0.1045552E-01     0.0000000E+00
     1987     0.1197408E-01     0.6355872E-02     0.0000000E+00
     1988     0.1061847E-01     0.8097832E-02     0.0000000E+00
     1989     0.2749869E-01    -0.2547920E-01     0.0000000E+00
     1990     0.2697763E-02     0.1121492E-01     0.0000000E+00
     1991     0.2246617E-02     0.1128775E-01     0.0000000E+00
     1992     0.1438558E-01     0.5205949E-03     0.0000000E+00
     1993     0.1418044E-01     0.1827775E-02     0.0000000E+00
     1994     0.5566955E-03     0.3822318E-03     0.0000000E+00
     1995     0.5393384E-03     0.3098357E-03     0.0000000E+00
     1996    -0.2367901E-03     0.1054743E-01     0.0000000E+00
     1997    -0.7089737E-04     0.1038822E-01     0.0000000E+00
     1998    -0.8411556E-04     0.1031405E-01     0.0000000E+00
     1999     0.2003296E-02     0.1140584E-01     0.0000000E+00
     2000     0.1617166E-02     0.1123859E-01     0.0000000E+00
     2001    -0.2744910E-03     0.1014944E-01     0.0000000E+00
     2002    -0.1559534E-03     0.1005423E-01     0.0000000E+00
     2003    -0.1563680E-03     0.1003348E-01     0.0000000E+00
     2004     0.8322528E-06     0.1084813E-01     0.0000000E+00
     2005    -0.8332471E-04     0.1078515E-01     0.0000000E+00
     2006     0.5776718E-03    -0.8760959E-03     0.0000000E+00
     2007     0.6164692E-03    -0.1049797E-02     0.0000000E+00
     2008    -0.8722893E-04     0.1081953E-01     0.0000000E+00
     2009     0.7035578E-03    -0.1109893E-02     0.0000000E+00
     2010     0.4568132E-02     0.1103780E-01     0.0000000E+00
     2011     0.7474293E-02     0.9515279E-02     0.0000000E+00
     2012     0.2477008E-01    -0.1710959E-01     0.0000000E+00
     2013     0.2304300E-01    -0.9468080E-02     0.0000000E+00
     2014    -0.2474860E-03     0.1028142E-01     0.0000000E+00
     2015     0.1075899E-01     0.5872155E-02     0.0000000E+00
     2016     0.1944521E-01    -0.7617699E-02     0.0000000E+00
     2017    -0.5351231E-04     0.1011434E-01     0.0000000E+00
     2018    -0.9533225E-04     0.1006498E-01     0.0000000E+00
     2019    -0.1885441E-03     0.1063306E-01     0.0000000E+00
     2020    -0.1707170E-03     0.1054686E-01     0.0000000E+00
     2021    -0.1433539E-03     0.1069549E-01     0.0000000E+00
     2022    -0.7432694E-04     0.9915121E-02     0.0000000E+00
     2023    -0.2548187E-04     0.1013137E-01     0.0000000E+00
     2024    -0.2961919E-04     0.9948781E-02     0.0000000E+00
     2025     0.9468924E-04     0.1094027E-01     0.0000000E+00
     2026     0.4603951E-05     0.1020111E-01     0.0000000E+00
     2027    -0.1147971E-03     0.1041757E-01     0.0000000E+00
     2028    -0.5607897E-04     0.1047334E-01     0.0000000E+00
     2029    -0.1629442E-03     0.1049987E-01     0.0000000E+00
     2030    -0.1297330E-03     0.1027960E-01     0.0000000E+00
     2031    -0.1906490E-03     0.1029752E-01     0.0000000E+00
     2032     0.4433688E-03     0.2588899E-03     0.0000000E+00
     2033     0.5327048E-03     0.2403269E-03     0.0000000E+00
     2034     0.6383450E-03     0.3445498E-03     0.0000000E+00
     2035    -0.1946381E-03     0.1057766E-01     0.0000000E+00
     2036    -0.1452060E-03     0.1060945E-01     0.0000000E+00
     2037    -0.3483518E-04     0.1065795E-01     0.0000000E+00
     2038    -0.1087614E-04     0.1064673E-01     0.0000000E+00
     2039     0.1572903E-04     0.1065054E-01     0.0000000E+00
     2040     0.2112136E-04     0.1065347E-01     0.0000000E+00
     2041     0.3663791E-05     0.1052051E-01     0.0000000E+00
     2042     0.3899110E-04     0.1066126E-01     0.0000000E+00
     2043     0.3127468E-04     0.1067426E-01     0.0000000E+00
     2044     0.3157753E-04     0.1053872E-01     0.0000000E+00
     2045     0.3761484E-04     0.1068610E-01     0.0000000E+00
     2046     0.2693361E-04     0.1070278E-01     0.0000000E+00
     2047     0.2953508E-04     0.1057623E-01     0.0000000E+00
     2048     0.2253175E-04     0.1071869E-01     0.0000000E+00
     2049     0.9396918E-05     0.1073586E-01     0.0000000E+00
     2050     0.1146309E-04     0.1062437E-01     0.0000000E+00
     2051    -0.1800092E-05     0.1075413E-01     0.0000000E+00
     2052    -0.1299565E-04     0.1078007E-01     0.0000000E+00
     2053    -0.1291721E-04     0.1067451E-01     0.0000000E+00
     2054    -0.2538086E-04     0.1080670E-01     0.0000000E+00
     2055    -0.1684466E-04     0.1083802E-01     0.0000000E+00
     2056    -0.4755781E-04     0.1074185E-01     0.0000000E+00
     2057    -0.1061481E-04     0.1086928E-01     0.0000000E+00
     2058     0.2987475E-04     0.1090393E-01     0.0000000E+00
     2059    -0.4315663E-04     0.1082389E-01     0.0000000E+00
     2060     0.7028057E-04     0.1093119E-01     0.0000000E+00
     2061     0.1537305E-03     0.1096266E-01     0.0000000E+00
     2062     0.3582555E-04     0.1091189E-01     0.0000000E+00
     2063     0.2375846E-03     0.1097505E-01     0.0000000E+00
     2064     0.3698724E-03     0.1099761E-01     0.0000000E+00
     2065     0.2142042E-03     0.1098868E-01     0.0000000E+00
     2066     0.5019409E-03     0.1098254E-01     0.0000000E+00
     2067     0.6812079E-03     0.1097801E-01     0.0000000E+00
     2068     0.5064651E-03     0.1103738E-01     0.0000000E+00
     2069     0.8546022E-03     0.1092400E-01     0.0000000E+00
     2070     0.1057128E-02     0.1085267E-01     0.0000000E+00
     2071     0.9012849E-03     0.1102525E-01     0.0000000E+00
     2072     0.1232408E-02     0.1075939E-01     0.0000000E+00
     2073     0.1493023E-02     0.1068213E-01     0.0000000E+00
     2074     0.1312342E-02     0.1089912E-01     0.0000000E+00
     2075     0.1790201E-02     0.1054148E-01     0.0000000E+00
     2076     0.2039060E-02     0.1039610E-01     0.0000000E+00
     2077     0.1959027E-02     0.1077378E-01     0.0000000E+00
     2078     0.2153949E-02     0.1009137E-01     0.0000000E+00
     2079     0.2361063E-02     0.9833016E-02     0.0000000E+00
     2080     0.2506727E-02     0.1038634E-01     0.0000000E+00
     2081     0.2540229E-02     0.9537183E-02     0.0000000E+00
     2082     0.2840844E-02     0.9229489E-02     0.0000000E+00
     2083     0.2862215E-02     0.9836154E-02     0.0000000E+00
     2084     0.3156158E-02     0.8783255E-02     0.0000000E+00
     2085     0.3496512E-02     0.8288567E-02     0.0000000E+00
     2086     0.3559230E-02     0.9122110E-02     0.0000000E+00
     2087     0.3469323E-02     0.7612386E-02     0.0000000E+00
     2088     0.3591515E-02     0.7109582E-02     0.0000000E+00
     2089     0.4206619E-02     0.7939392E-02     0.0000000E+00
     2090     0.3528692E-02     0.6492722E-02     0.0000000E+00
     2091     0.3625754E-02     0.5844814E-02     0.0000000E+00
     2092     0.4255186E-02     0.6662438E-02     0.0000000E+00
     2093     0.3557766E-02     0.5284358E-02     0.0000000E+00
     2094     0.3489034E-02     0.4686694E-02     0.0000000E+00
     2095     0.4212300E-02     0.5237196E-02     0.0000000E+00
     2096     0.3349213E-02     0.4135970E-02     0.0000000E+00
     2097     0.3208643E-02     0.3647263E-02     0.0000000E+00
     2098     0.4034771E-02     0.4016015E-02     0.0000000E+00
     2099     0.3043251E-02     0.3199302E-02     0.0000000E+00
     2100     0.2868506E-02     0.2808394E-02     0.0000000E+00
     2101     0.3615768E-02     0.2969664E-02     0.0000000E+00
     2102     0.2687361E-02     0.2454682E-02     0.0000000E+00
     2103     0.2504350E-02     0.2146093E-02     0.0000000E+00
     2104     0.3165857E-02     0.2190321E-02     0.0000000E+00
     2105     0.2323568E-02     0.1867842E-02     0.0000000E+00
     2106     0.2148182E-02     0.1628696E-02     0.0000000E+00
     2107     0.2725181E-02     0.1602870E-02     0.0000000E+00
     2108     0.1983620E-02     0.1412904E-02     0.0000000E+00
     2109     0.1823524E-02     0.1227480E-02     0.0000000E+00
     2110     0.2313215E-02     0.1158801E-02     0.0000000E+00
     2111     0.1675956E-02     0.1058805E-02     0.0000000E+00
     2112     0.1534660E-02     0.9149626E-03     0.0000000E+00
     2113     0.1946293E-02     0.8277387E-03     0.0000000E+00
     2114     0.1406463E-02     0.7832247E-03     0.0000000E+00
     2115     0.1285223E-02     0.6734509E-03     0.0000000E+00
     2116     0.1626243E-02     0.5793592E-03     0.0000000E+00
     2117     0.1175300E-02     0.5727485E-03     0.0000000E+00
     2118     0.1073266E-02     0.4937008E-03     0.0000000E+00
     2119     0.1352562E-02     0.3956951E-03     0.0000000E+00
     2120     0.9770939E-03     0.4254223E-03     0.0000000E+00
     2121     0.8930599E-03     0.3764974E-03     0.0000000E+00
     2122     0.1118863E-02     0.2720600E-03     0.0000000E+00
     2123     0.8028595E-03     0.3506479E-03     0.0000000E+00
     2124     0.7379500E-03     0.3256924E-03     0.0000000E+00
     2125     0.9147716E-03     0.2207004E-03     0.0000000E+00
     2126     0.1486183E-02     0.1103432E-01     0.0000000E+00
     2127     0.1168663E-02     0.1113113E-01     0.0000000E+00
     2128     0.9850114E-02     0.5336011E-02     0.0000000E+00
     2129     0.9210641E-02     0.6483083E-02     0.0000000E+00
     2130     0.6849850E-03     0.1041313E-03     0.0000000E+00
     2131     0.7512530E-03    -0.1185570E-04     0.0000000E+00
     2132     0.7997311E-03    -0.1245552E-03     0.0000000E+00
     2133     0.8434218E-03    -0.2514807E-03     0.0000000E+00
     2134     0.8380830E-03    -0.8044866E-04     0.0000000E+00
     2135     0.8710064E-03    -0.3783380E-03     0.0000000E+00
     2136     0.8875118E-03    -0.5146670E-03     0.0000000E+00
     2137     0.9209211E-03    -0.3540550E-03     0.0000000E+00
     2138     0.8940712E-03    -0.6551518E-03     0.0000000E+00
     2139     0.8794158E-03    -0.7956862E-03     0.0000000E+00
     2140     0.9594738E-03    -0.6581744E-03     0.0000000E+00
     2141     0.8541753E-03    -0.9535353E-03     0.0000000E+00
     2142     0.7852870E-03    -0.1060966E-02     0.0000000E+00
     2143     0.8272785E-03    -0.1257704E-02     0.0000000E+00
     2144     0.9450650E-03    -0.1000145E-02     0.0000000E+00
     2145     0.2061140E-01    -0.1016998E-01     0.0000000E+00
     2146     0.1860586E-01    -0.6131410E-02     0.0000000E+00
     2147     0.2354384E-04     0.1038647E-01     0.0000000E+00
     2148    -0.5538567E-06     0.1036431E-01     0.0000000E+00
     2149     0.4302104E-02     0.1042481E-01     0.0000000E+00
     2150     0.3745092E-02     0.1075291E-01     0.0000000E+00
     2151    -0.2452069E-04     0.1085446E-01     0.0000000E+00
     2152    -0.5384813E-04     0.1080394E-01     0.0000000E+00
     2153     0.2685172E-02     0.1083275E-01     0.0000000E+00
     2154     0.2281574E-02     0.1092008E-01     0.0000000E+00
     2155     0.1019095E-02    -0.1691161E-02     0.0000000E+00
     2156     0.1132729E-02    -0.1937279E-02     0.0000000E+00
     2157     0.1272585E-02    -0.2209943E-02     0.0000000E+00
     2158     0.1430097E-02    -0.2511430E-02     0.0000000E+00
     2159     0.1276476E-02    -0.1905400E-02     0.0000000E+00
     2160     0.1618629E-02    -0.2819053E-02     0.0000000E+00
     2161     0.1830095E-02    -0.3181150E-02     0.0000000E+00
     2162     0.1612407E-02    -0.2443093E-02     0.0000000E+00
     2163     0.2084825E-02    -0.3551223E-02     0.0000000E+00
     2164     0.2383935E-02    -0.3996305E-02     0.0000000E+00
     2165     0.2054515E-02    -0.3069216E-02     0.0000000E+00
     2166     0.2733585E-02    -0.4444729E-02     0.0000000E+00
     2167     0.3169498E-02    -0.4994209E-02     0.0000000E+00
     2168     0.2656625E-02    -0.3831259E-02     0.0000000E+00
     2169     0.3661078E-02    -0.5542836E-02     0.0000000E+00
     2170     0.4302732E-02    -0.6211881E-02     0.0000000E+00
     2171     0.3500827E-02    -0.4750674E-02     0.0000000E+00
     2172     0.5009943E-02    -0.6876928E-02     0.0000000E+00
     2173     0.5958074E-02    -0.7658144E-02     0.0000000E+00
     2174     0.4699828E-02    -0.5819891E-02     0.0000000E+00
     2175     0.6965207E-02    -0.8437151E-02     0.0000000E+00
     2176     0.8348833E-02    -0.9263700E-02     0.0000000E+00
     2177     0.6399608E-02    -0.6975581E-02     0.0000000E+00
     2178     0.9725357E-02    -0.1010362E-01     0.0000000E+00
     2179     0.1151683E-01    -0.1081486E-01     0.0000000E+00
     2180     0.8760636E-02    -0.8073660E-02     0.0000000E+00
     2181     0.1327907E-01    -0.1159758E-01     0.0000000E+00
     2182     0.1523676E-01    -0.1199120E-01     0.0000000E+00
     2183     0.1178417E-01    -0.8885611E-02     0.0000000E+00
     2184     0.2358453E-01    -0.1708309E-01     0.0000000E+00
     2185    -0.8211570E-04     0.1025359E-01     0.0000000E+00
     2186    -0.9467730E-04     0.1018757E-01     0.0000000E+00
     2187    -0.1498193E-04     0.1028269E-01     0.0000000E+00
     2188    -0.3602218E-04     0.1038749E-01     0.0000000E+00
     2189    -0.2137374E-03     0.1044134E-01     0.0000000E+00
     2190     0.1490793E-01    -0.1321368E-02     0.0000000E+00
     2191     0.1291591E-01     0.1301006E-02     0.0000000E+00
     2192     0.1505667E-01    -0.4992911E-02     0.0000000E+00
     2193    -0.1025868E-05     0.1035753E-01     0.0000000E+00
     2194    -0.2332753E-04     0.1032296E-01     0.0000000E+00
     2195     0.4329254E-03     0.1100191E-01     0.0000000E+00
     2196     0.2958995E-03     0.1099025E-01     0.0000000E+00
     2197     0.7344057E-02     0.8580540E-02     0.0000000E+00
     2198     0.6276259E-02     0.9561488E-02     0.0000000E+00
     2199     0.9073664E-03    -0.1428355E-02     0.0000000E+00
     2200     0.6130405E-03     0.2038159E-03     0.0000000E+00
     2201     0.7088109E-03     0.1656647E-03     0.0000000E+00
     2202     0.1890614E-01    -0.1280565E-01     0.0000000E+00
     2203     0.1479390E-03     0.1093874E-01     0.0000000E+00
     2204     0.6361802E-04     0.1090289E-01     0.0000000E+00
     2205     0.1086508E-01     0.2662009E-02     0.0000000E+00
     2206     0.8612525E-02     0.5050334E-02     0.0000000E+00
     2207     0.7217645E-03     0.2497733E-03     0.0000000E+00
     2208    -0.1065614E-03     0.1067255E-01     0.0000000E+00
     2209    -0.6581761E-04     0.1069134E-01     0.0000000E+00
     2210    -0.1198985E-03     0.1057738E-01     0.0000000E+00
     2211     0.7099931E-02     0.7845567E-02     0.0000000E+00
     2212     0.8029677E-03     0.1239747E-03     0.0000000E+00
     2213     0.8113041E-06     0.1041985E-01     0.0000000E+00
     2214     0.1542440E-01    -0.9262153E-02     0.0000000E+00
     2215     0.1747552E-01    -0.1235440E-01     0.0000000E+00
     2216    -0.2155758E-05     0.1052436E-01     0.0000000E+00
     2217    -0.5178112E-05     0.1048728E-01     0.0000000E+00
     2218     0.1015568E-02    -0.1410387E-02     0.0000000E+00
     2219    -0.8996437E-04     0.1075813E-01     0.0000000E+00
     2220    -0.7832923E-04     0.1070609E-01     0.0000000E+00
     2221     0.1073944E-01     0.1427809E-02     0.0000000E+00
     2222    -0.4939549E-04     0.1023977E-01     0.0000000E+00
     2223    -0.1035022E-03     0.1020735E-01     0.0000000E+00
     2224     0.6600353E-03     0.1107677E-01     0.0000000E+00
     2225    -0.2902131E-04     0.1058407E-01     0.0000000E+00
     2226    -0.1755226E-04     0.1055112E-01     0.0000000E+00
     2227    -0.4757127E-04     0.1056265E-01     0.0000000E+00
     2228     0.8544709E-03     0.1104195E-01     0.0000000E+00
     2229    -0.1170923E-03     0.1041147E-01     0.0000000E+00
     2230     0.1360370E-04     0.1044646E-01     0.0000000E+00
     2231    -0.5381520E-04     0.1062037E-01     0.0000000E+00
     2232     0.2919373E-02     0.1059789E-01     0.0000000E+00
     2233     0.3003258E-02     0.1023564E-01     0.0000000E+00
     2234     0.3421459E-02     0.9944398E-02     0.0000000E+00
     2235     0.3652225E-02     0.9595898E-02     0.0000000E+00
     2236     0.4328310E-02     0.9049103E-02     0.0000000E+00
     2237     0.4923059E-02     0.6772240E-02     0.0000000E+00
     2238     0.5315228E-02     0.5954075E-02     0.0000000E+00
     2239     0.5083547E-02     0.5233795E-02     0.0000000E+00
     2240     0.5023180E-02     0.4430708E-02     0.0000000E+00
     2241     0.6031862E-02     0.5127737E-02     0.0000000E+00
     2242     0.4832230E-02     0.3768384E-02     0.0000000E+00
     2243     0.4583764E-02     0.3177816E-02     0.0000000E+00
     2244     0.5793657E-02     0.3490782E-02     0.0000000E+00
     2245     0.4275388E-02     0.2656134E-02     0.0000000E+00
     2246     0.4003806E-02     0.2229983E-02     0.0000000E+00
     2247     0.5059941E-02     0.2296066E-02     0.0000000E+00
     2248     0.3713549E-02     0.1847853E-02     0.0000000E+00
     2249     0.3442909E-02     0.1541501E-02     0.0000000E+00
     2250     0.4353977E-02     0.1457664E-02     0.0000000E+00
     2251     0.3180473E-02     0.1263933E-02     0.0000000E+00
     2252     0.2924793E-02     0.1041884E-02     0.0000000E+00
     2253     0.3695309E-02     0.8578116E-03     0.0000000E+00
     2254     0.2685191E-02     0.8405542E-03     0.0000000E+00
     2255     0.2457511E-02     0.6818550E-03     0.0000000E+00
     2256     0.3098917E-02     0.4502022E-03     0.0000000E+00
     2257     0.2246913E-02     0.5400941E-03     0.0000000E+00
     2258     0.2049322E-02     0.4295099E-03     0.0000000E+00
     2259     0.2574663E-02     0.1837506E-03     0.0000000E+00
     2260     0.1868635E-02     0.3292804E-03     0.0000000E+00
     2261     0.1699817E-02     0.2515371E-03     0.0000000E+00
     2262     0.2126474E-02     0.1774445E-04     0.0000000E+00
     2263     0.1546100E-02     0.1802522E-03     0.0000000E+00
     2264     0.1404132E-02     0.1293684E-03     0.0000000E+00
     2265     0.1748520E-02    -0.8400473E-04     0.0000000E+00
     2266     0.1272158E-02     0.8140643E-04     0.0000000E+00
     2267     0.1152307E-02     0.5877159E-04     0.0000000E+00
     2268     0.1428836E-02    -0.1398302E-03     0.0000000E+00
     2269     0.1027081E-02     0.4836583E-04     0.0000000E+00
     2270     0.9262871E-03     0.6092219E-04     0.0000000E+00
     2271     0.1145621E-02    -0.1360737E-03     0.0000000E+00
     2272     0.1707341E-02     0.1096547E-01     0.0000000E+00
     2273    -0.1223158E-03     0.1053317E-01     0.0000000E+00
     2274     0.7300296E-02     0.4940369E-02     0.0000000E+00
     2275     0.7420038E-02     0.6026938E-02     0.0000000E+00
     2276    -0.4612139E-04     0.1044270E-01     0.0000000E+00
     2277     0.9659289E-03    -0.3103715E-03     0.0000000E+00
     2278     0.9972096E-03    -0.4724123E-03     0.0000000E+00
     2279     0.1022988E-02    -0.6239951E-03     0.0000000E+00
     2280     0.1036472E-02    -0.8014283E-03     0.0000000E+00
     2281     0.1089071E-02    -0.5938235E-03     0.0000000E+00
     2282     0.1042792E-02    -0.9866337E-03     0.0000000E+00
     2283     0.1021302E-02    -0.1191015E-02     0.0000000E+00
     2284     0.1148083E-02    -0.1408490E-02     0.0000000E+00
     2285     0.1132614E-02    -0.9621125E-03     0.0000000E+00
     2286     0.1589821E-02    -0.2034100E-02     0.0000000E+00
     2287     0.1784068E-02    -0.2274014E-02     0.0000000E+00
     2288     0.2005186E-02    -0.2516485E-02     0.0000000E+00
     2289     0.2264093E-02    -0.2797175E-02     0.0000000E+00
     2290     0.1927676E-02    -0.2086808E-02     0.0000000E+00
     2291     0.2559442E-02    -0.3089496E-02     0.0000000E+00
     2292     0.2909988E-02    -0.3418230E-02     0.0000000E+00
     2293     0.2433455E-02    -0.2541901E-02     0.0000000E+00
     2294     0.3308171E-02    -0.3764338E-02     0.0000000E+00
     2295     0.3791241E-02    -0.4135809E-02     0.0000000E+00
     2296     0.3106348E-02    -0.3075961E-02     0.0000000E+00
     2297     0.4333227E-02    -0.4534084E-02     0.0000000E+00
     2298     0.5003929E-02    -0.4922560E-02     0.0000000E+00
     2299     0.4007176E-02    -0.3663168E-02     0.0000000E+00
     2300     0.5736704E-02    -0.5353547E-02     0.0000000E+00
     2301     0.6657550E-02    -0.5703905E-02     0.0000000E+00
     2302     0.5214187E-02    -0.4247209E-02     0.0000000E+00
     2303     0.7635832E-02    -0.6125557E-02     0.0000000E+00
     2304     0.8824915E-02    -0.6343251E-02     0.0000000E+00
     2305     0.6812802E-02    -0.4729647E-02     0.0000000E+00
     2306     0.1005654E-01    -0.6688107E-02     0.0000000E+00
     2307     0.1141148E-01    -0.6637329E-02     0.0000000E+00
     2308     0.8828430E-02    -0.4952766E-02     0.0000000E+00
     2309     0.8932128E-03    -0.2351726E-04     0.0000000E+00
     2310     0.5176782E-02     0.1002625E-01     0.0000000E+00
     2311     0.3937005E-02     0.1007435E-01     0.0000000E+00
     2312     0.1148513E-01    -0.4165515E-03     0.0000000E+00
     2313     0.9724601E-02     0.1925769E-02     0.0000000E+00
     2314     0.9497537E-03    -0.1734178E-03     0.0000000E+00
     2315    -0.8005198E-04     0.1048909E-01     0.0000000E+00
     2316     0.1290208E-01    -0.6797247E-02     0.0000000E+00
     2317     0.1445203E-01    -0.6014028E-02     0.0000000E+00
     2318     0.1307929E-01    -0.2647816E-02     0.0000000E+00
     2319     0.1112770E-01    -0.4646445E-02     0.0000000E+00
     2320     0.1267993E-02    -0.1611834E-02     0.0000000E+00
     2321     0.1421569E-02    -0.1834223E-02     0.0000000E+00
     2322     0.1545122E-02    -0.1709089E-02     0.0000000E+00
     2323     0.1252858E-02    -0.1349227E-02     0.0000000E+00
     2324    -0.8023197E-04     0.1066516E-01     0.0000000E+00
     2325     0.1121762E-01    -0.2069988E-02     0.0000000E+00
     2326     0.4724089E-02     0.8094811E-02     0.0000000E+00
     2327     0.4814763E-02     0.7547147E-02     0.0000000E+00
     2328     0.7504885E-02     0.3689861E-02     0.0000000E+00
     2329     0.1045777E-02    -0.2739979E-03     0.0000000E+00
     2330     0.5907189E-02     0.6834857E-02     0.0000000E+00
     2331     0.4932174E-02     0.8639365E-02     0.0000000E+00
     2332     0.5914669E-02     0.8212781E-02     0.0000000E+00
     2333     0.6539174E-02     0.7226828E-02     0.0000000E+00
     2334     0.8269493E-02     0.2287284E-02     0.0000000E+00
     2335     0.6914572E-02     0.3020523E-02     0.0000000E+00
     2336     0.6422415E-02     0.2388699E-02     0.0000000E+00
     2337     0.8585158E-02     0.1123260E-02     0.0000000E+00
     2338     0.1150766E-02    -0.3298865E-03     0.0000000E+00
     2339     0.1158485E-02    -0.5098575E-03     0.0000000E+00
     2340     0.1297586E-02    -0.3820795E-03     0.0000000E+00
     2341     0.5949313E-02     0.1817545E-02     0.0000000E+00
     2342     0.5508188E-02     0.1360941E-02     0.0000000E+00
     2343     0.7013244E-02     0.1304406E-02     0.0000000E+00
     2344     0.5080759E-02     0.9268438E-03     0.0000000E+00
     2345     0.4668401E-02     0.6163054E-03     0.0000000E+00
     2346     0.5974911E-02     0.3302054E-03     0.0000000E+00
     2347     0.4270921E-02     0.3249715E-03     0.0000000E+00
     2348     0.3905632E-02     0.1309987E-03     0.0000000E+00
     2349     0.4965546E-02    -0.3150183E-03     0.0000000E+00
     2350     0.3552013E-02    -0.4480126E-04     0.0000000E+00
     2351     0.3233204E-02    -0.1548253E-03     0.0000000E+00
     2352     0.4076577E-02    -0.6540263E-03     0.0000000E+00
     2353     0.2931316E-02    -0.2523658E-03     0.0000000E+00
     2354     0.2656620E-02    -0.3083100E-03     0.0000000E+00
     2355     0.3325777E-02    -0.7926282E-03     0.0000000E+00
     2356     0.2403701E-02    -0.3563941E-03     0.0000000E+00
     2357     0.2174236E-02    -0.3777114E-03     0.0000000E+00
     2358     0.2702542E-02    -0.8176758E-03     0.0000000E+00
     2359     0.1966912E-02    -0.3955044E-03     0.0000000E+00
     2360     0.1774470E-02    -0.3974896E-03     0.0000000E+00
     2361     0.2192041E-02    -0.7804620E-03     0.0000000E+00
     2362     0.1603482E-02    -0.3988348E-03     0.0000000E+00
     2363     0.1441480E-02    -0.3850077E-03     0.0000000E+00
     2364     0.1427521E-02    -0.6384136E-03     0.0000000E+00
     2365     0.1774707E-02    -0.7129986E-03     0.0000000E+00
     2366     0.1199379E-02    -0.6946975E-03     0.0000000E+00
     2367     0.1204994E-02    -0.8957533E-03     0.0000000E+00
     2368     0.1219259E-02    -0.1117126E-02     0.0000000E+00
     2369     0.1351467E-02    -0.1275391E-02     0.0000000E+00
     2370     0.1303298E-02    -0.8164257E-03     0.0000000E+00
     2371     0.1829000E-02    -0.1637284E-02     0.0000000E+00
     2372     0.2040199E-02    -0.1792410E-02     0.0000000E+00
     2373     0.2285255E-02    -0.1963141E-02     0.0000000E+00
     2374     0.2563554E-02    -0.2138330E-02     0.0000000E+00
     2375     0.2126014E-02    -0.1503929E-02     0.0000000E+00
     2376     0.2880127E-02    -0.2331639E-02     0.0000000E+00
     2377     0.3245259E-02    -0.2517592E-02     0.0000000E+00
     2378     0.2657309E-02    -0.1759765E-02     0.0000000E+00
     2379     0.3652944E-02    -0.2723877E-02     0.0000000E+00
     2380     0.4134620E-02    -0.2899420E-02     0.0000000E+00
     2381     0.3336378E-02    -0.2017880E-02     0.0000000E+00
     2382     0.4660795E-02    -0.3095836E-02     0.0000000E+00
     2383     0.5293689E-02    -0.3222561E-02     0.0000000E+00
     2384     0.4199505E-02    -0.2235170E-02     0.0000000E+00
     2385     0.5964845E-02    -0.3369739E-02     0.0000000E+00
     2386     0.6773176E-02    -0.3383797E-02     0.0000000E+00
     2387     0.5294318E-02    -0.2338278E-02     0.0000000E+00
     2388     0.7608277E-02    -0.3414685E-02     0.0000000E+00
     2389     0.8545363E-02    -0.3244135E-02     0.0000000E+00
     2390     0.6640491E-02    -0.2216663E-02     0.0000000E+00
     2391     0.5342918E-02     0.9121923E-02     0.0000000E+00
     2392     0.9539921E-02    -0.3073588E-02     0.0000000E+00
     2393     0.1031794E-01    -0.2594933E-02     0.0000000E+00
     2394     0.9399298E-02    -0.6488755E-03     0.0000000E+00
     2395     0.8155303E-02    -0.1710699E-02     0.0000000E+00
     2396     0.1479964E-02    -0.1361768E-02     0.0000000E+00
     2397     0.1643453E-02    -0.1497234E-02     0.0000000E+00
     2398     0.1715607E-02    -0.1276003E-02     0.0000000E+00
     2399     0.1415468E-02    -0.1111528E-02     0.0000000E+00
     2400     0.8226787E-02     0.5348579E-03     0.0000000E+00
     2401     0.7614836E-02    -0.6566408E-04     0.0000000E+00
     2402     0.6961964E-02    -0.5743271E-03     0.0000000E+00
     2403     0.6356701E-02    -0.8848050E-03     0.0000000E+00
     2404     0.5713915E-02    -0.1167835E-02     0.0000000E+00
     2405     0.5170354E-02    -0.1292812E-02     0.0000000E+00
     2406     0.4629976E-02    -0.1406164E-02     0.0000000E+00
     2407     0.4169448E-02    -0.1421616E-02     0.0000000E+00
     2408     0.3732276E-02    -0.1434628E-02     0.0000000E+00
     2409     0.3355500E-02    -0.1391183E-02     0.0000000E+00
     2410     0.3007376E-02    -0.1351589E-02     0.0000000E+00
     2411     0.2697980E-02    -0.1281760E-02     0.0000000E+00
     2412     0.2421408E-02    -0.1218531E-02     0.0000000E+00
     2413     0.2171743E-02    -0.1139257E-02     0.0000000E+00
     2414     0.1955174E-02    -0.1067905E-02     0.0000000E+00
     2415     0.1751572E-02    -0.9894745E-03     0.0000000E+00
     2416     0.1586193E-02    -0.9237986E-03     0.0000000E+00
     2417     0.1411945E-02    -0.8535966E-03     0.0000000E+00
