# Supplementary material for: Response of vertically-loaded pile in spatially-variable cement-treated soil
Source: PLoS One. 2022 Apr 13;17(4):e0266975. doi: 10.1371/journal.pone.0266975 (PMC9007371; doi:10.1371/journal.pone.0266975)
Supplement: S1 File — (ZIP) [file pone.0266975.s001.zip › S1_File/rand2d.txt]

0.147390
0.402523
0.082832
0.914789
0.819538
0.473798
0.041849
0.413544
0.201698
0.181732
0.308269
0.356660
0.446919
0.211031
0.348161
0.425093
0.324398
0.856362
0.812590
0.329667
0.900257
0.881958
0.741370
0.784132
0.385416
0.409033
0.607378
0.637208
0.569861
0.967340
0.527614
0.021550
0.600467
0.804270
0.706335
0.066828
0.567517
0.338253
0.155487
0.001875
0.961798
0.198557
0.806030
0.191187
0.616779
0.777002
0.920348
0.742586
0.547587
0.047213
0.406400
0.158951
0.638848
0.937979
0.877870
0.004453
0.592086
0.992820
0.475051
0.349697
0.040802
0.390113
0.629143
0.350367
0.303892
0.818616
0.409512
0.316439
0.804530
0.250431
0.846827
0.744563
0.581372
0.709109
0.307770
0.901155
0.205443
0.726044
0.095912
0.685270
0.149916
0.126128
0.826965
0.182401
0.362759
0.471288
0.508524
0.208827
0.318116
0.689405
0.922067
0.805381
0.968523
0.726097
0.675025
0.666762
0.214627
0.760651
0.875698
0.257315
0.513061
0.422547
0.446741
0.605082
0.931418
0.700752
0.013748
0.741582
0.990594
0.026665
0.572952
0.422184
0.680580
0.155603
0.166043
0.708479
0.709477
0.938963
0.149049
0.058710
0.830578
0.102060
0.047504
0.172079
0.048255
0.051463
0.755899
0.490992
0.341869
0.761465
0.569624
0.390435
0.053354
0.394891
0.433920
0.044254
0.705653
0.002883
0.778770
0.243009
0.077561
0.747433
0.733651
0.228640
0.148401
0.540034
0.474513
0.877803
0.684631
0.413500
0.108999
0.248287
0.153502
0.886350
0.689054
0.819968
0.361987
0.662787
0.268861
0.031576
0.044120
0.417599
0.262247
0.869108
0.640850
0.443638
0.415216
0.223690
0.547617
0.978202
0.885972
0.421904
0.029677
0.617118
0.143527
0.958006
0.731023
0.869555
0.099341
0.737701
0.384384
0.804075
0.798819
0.224458
0.930155
0.969455
0.348192
0.298749
0.246507
0.546459
0.761759
0.360165
0.860698
0.123272
0.765758
0.170645
0.015007
0.467358
0.152330
0.858367
0.080006
0.177162
0.451296
0.033877
0.265073
0.247658
0.648911
0.648035
0.204510
0.105477
0.319621
0.753058
0.314753
0.682337
0.463839
0.127479
0.109362
0.302708
0.831453
0.261724
0.398531
0.652304
0.098036
0.102950
0.373251
0.132423
0.552708
0.000565
0.457119
0.214460
0.208847
0.694721
0.702217
0.653222
0.611115
0.035829
0.296089
0.471770
0.483489
0.984691
0.221779
0.449381
0.253195
0.093531
0.223196
0.934807
0.512651
0.128681
0.049950
0.456079
0.732014
0.220336
0.825230
0.825138
0.640739
0.725251
0.118200
0.161519
0.054896
0.293577
0.264408
0.990305
0.126733
0.124134
0.420671
0.434878
0.386355
0.215918
0.650569
0.137807
0.101661
0.046275
0.739339
0.452413
0.331671
0.976159
0.054674
0.956795
0.740614
0.631497
0.759480
0.318075
0.520484
0.184118
0.306813
0.988443
0.977257
0.256938
0.058484
0.229129
0.520493
0.657377
0.073275
0.520450
0.178599
0.525917
0.845914
0.157868
0.002387
0.589239
0.228360
0.403797
0.185952
0.123077
0.942211
0.449747
0.814964
0.688402
0.978195
0.328063
0.603469
0.764184
0.018255
0.752562
0.351187
0.476537
0.778390
0.862039
0.175779
0.828339
0.041085
0.152142
0.885445
0.739044
0.894690
0.575021
0.843480
0.732335
0.736982
0.031239
0.880277
0.713879
0.964146
0.936809
0.275385
0.588299
0.394155
0.976818
0.508360
0.879412
0.948255
0.410590
0.350001
0.237183
0.067416
0.953728
0.183384
0.011917
0.874810
0.174096
0.289977
0.609122
0.358364
0.577667
0.858752
0.813818
0.681592
0.936516
0.350321
0.687781
0.862728
0.075448
0.710034
0.195271
0.305965
0.370237
0.214786
0.165437
0.140640
0.928725
0.161198
0.959487
0.034676
0.051533
0.737090
0.976263
0.657233
0.296153
0.350649
0.831183
0.266039
0.994660
0.591967
0.730687
0.666719
0.490264
0.982788
0.542374
0.675631
0.818056
0.612881
0.629621
0.894006
0.442567
0.125624
0.716636
0.491088
0.938847
0.164828
0.153309
0.059494
0.237184
0.824390
0.045461
0.877459
0.241902
0.599650
0.241798
0.125840
0.134289
0.910794
0.182102
0.844210
0.899139
0.976886
0.631264
0.046464
0.551086
0.878737
0.016350
0.986103
0.434649
0.483381
0.322319
0.504417
0.967596
0.715984
0.968121
0.783365
0.429192
0.012876
0.064059
0.614490
0.956519
0.185672
0.747364
0.322179
0.615703
0.499936
0.487063
0.299554
0.253559
0.466795
0.790750
0.803821
0.121343
0.457262
0.013067
0.825353
0.694078
0.878710
0.357867
0.155484
0.254737
0.512258
0.775736
0.199917
0.160684
0.583902
0.036455
0.857355
0.623709
0.613592
0.189818
0.665881
0.089600
0.052064
0.089073
0.889544
0.767730
0.424503
0.444319
0.036480
0.389470
0.664343
0.178620
0.127104
0.163547
0.998052
0.558965
0.112442
0.085544
0.436062
0.635283
0.313510
0.934759
0.296728
0.651780
0.454942
0.926947
0.447452
0.098506
0.426757
0.560476
0.571886
0.944139
0.229376
0.068500
0.809977
0.733539
0.031574
0.534974
0.105926
0.209390
0.630896
0.360607
0.921154
0.161512
0.357983
0.900127
0.078877
0.608635
0.474198
0.813230
0.595402
0.627404
0.129204
0.596886
0.922574
0.428786
0.924921
0.940677
0.006722
0.564659
0.074981
0.220690
0.826787
0.808474
0.104940
0.716475
0.471976
0.680904
0.298859
0.150320
0.014676
0.267755
0.281397
0.772930
0.454751
0.241575
0.613643
0.892779
0.329190
0.170276
0.062143
0.291956
0.438080
0.457328
0.878543
0.679573
0.048745
0.905727
0.883642
0.502599
0.916335
0.760872
0.616407
0.069128
0.197328
0.605075
0.766411
0.892935
0.791857
0.609713
0.684419
0.206810
0.233083
0.360553
0.779665
0.483679
0.980631
0.772623
0.275154
0.386837
0.036074
0.560173
0.210600
0.050555
0.508207
0.072898
0.543636
0.966545
0.728040
0.537612
0.901319
0.293286
0.357851
0.394318
0.842585
0.730637
0.232693
0.102464
0.223915
0.160936
0.085722
0.489502
0.262747
0.891383
0.323804
0.785593
0.290143
0.185798
0.372419
0.734307
0.364740
0.619489
0.662022
0.927492
0.253797
0.763802
0.822242
0.944130
0.062829
0.143643
0.262571
0.448131
0.306902
0.811870
0.446081
0.364285
0.293329
0.657570
0.551951
0.448100
0.772884
0.605292
0.898327
0.688990
0.573731
0.363219
0.546964
0.398364
0.776361
0.332632
0.794693
0.718253
0.353632
0.274011
0.843573
0.160265
0.285558
0.790834
0.229056
0.745848
0.384985
0.836844
0.780012
0.406193
0.949073
0.812238
0.735328
0.567074
0.465252
0.409363
0.136561
0.252303
0.600649
0.276363
0.017539
0.390164
0.441566
0.631507
0.010576
0.540272
0.048474
0.069177
0.069275
0.905533
0.359313
0.273968
0.155175
0.196043
0.771399
0.246198
0.731837
0.480740
0.375575
0.178337
0.853442
0.372862
0.042206
0.753116
0.527066
0.486612
0.788566
0.866009
0.333052
0.400973
0.635809
0.718630
0.663931
0.792618
0.691069
0.839439
0.339545
0.804879
0.214726
0.500339
0.654442
0.308410
0.970927
0.712779
0.074995
0.019590
0.917069
0.734343
0.984343
0.058877
0.725716
0.744925
0.084993
0.887606
0.352993
0.980600
0.073416
0.937302
0.133874
0.926360
0.956310
0.790320
0.539311
0.328772
0.791537
0.522592
0.909616
0.550248
0.413776
0.360070
0.721580
0.921439
0.358634
0.419527
0.247685
0.627916
0.090635
0.986517
0.021196
0.930216
0.988263
0.530538
0.711885
0.896479
0.415264
0.531394
0.202587
0.535045
0.870338
0.039036
0.083771
0.020106
0.030377
0.832448
0.593862
0.805600
0.369485
0.490688
0.136558
0.910496
0.837274
0.563287
0.460096
0.853764
0.301880
0.028195
0.006697
0.294271
0.930147
0.709036
0.885000
0.962792
0.857277
0.178885
0.986591
0.023305
0.934765
0.544323
0.517969
0.524674
0.316645
0.421795
0.722601
0.557279
0.646772
0.452523
0.779813
0.298731
0.322598
0.948286
0.587377
0.275660
0.425807
0.965205
0.214395
0.830627
0.939213
0.913475
0.199326
0.195629
0.125240
0.586544
0.706007
0.747423
0.169471
0.273653
0.590365
0.995489
0.283779
0.938274
0.876745
0.980580
0.147486
0.341414
0.025136
0.448781
0.366335
0.943142
0.974900
0.283035
0.611625
0.164842
0.620808
0.158891
0.226140
0.845370
0.413819
0.316357
0.056811
0.717830
0.154095
0.850454
0.091207
0.125215
0.056161
0.143014
0.966400
0.620086
0.768651
0.423214
0.578656
0.459111
0.663994
0.605952
0.637448
0.252499
0.745377
0.706256
0.187363
0.227430
0.849775
0.139915
0.267122
0.032900
0.561903
0.697732
0.454868
0.789566
0.860550
0.511796
0.788810
0.198974
0.543382
0.403725
0.391889
0.422769
0.075428
0.494191
0.794460
0.152902
0.472054
0.748946
0.591724
0.820565
0.543683
0.857575
0.899347
0.509933
0.165283
0.317515
0.603846
0.413852
0.606814
0.905264
0.355855
0.846759
0.129384
0.082313
0.630570
0.006990
0.610127
0.560810
0.400112
0.906158
0.741254
0.639691
0.740897
0.177188
0.166857
0.324148
0.752961
0.015952
0.445295
0.124165
0.826568
0.311349
0.398257
0.636639
0.548140
0.687820
0.695801
0.864671
0.098975
0.214180
0.969228
0.981172
0.519574
0.355417
0.415089
0.942497
0.871550
0.875179
0.764932
0.712172
0.515705
0.864327
0.195860
0.658093
0.475837
0.932117
0.958950
0.299804
0.030935
0.145301
0.936282
0.876807
0.948014
0.447352
0.290684
0.152044
0.740154
0.888319
0.160178
0.887124
0.567248
0.010050
0.838961
0.279591
0.123634
0.025844
0.062179
0.366882
0.040203
0.533028
0.534508
0.785107
0.061751
0.848532
0.439498
0.842482
0.727469
0.250105
0.696012
0.860986
0.692138
0.691994
0.105672
0.755859
0.835523
0.361751
0.646595
0.750587
0.974202
0.623596
0.488041
0.429565
0.763416
0.503544
0.581679
0.114430
0.994349
0.122573
0.582804
0.524475
0.017147
0.547626
0.975371
0.492365
0.194989
0.231168
0.930934
0.671804
0.436984
0.376222
0.486719
0.967411
0.723525
0.717810
0.875800
0.596390
0.592859
0.520287
0.835122
0.199301
0.996028
0.582964
0.539814
0.913927
0.881645
0.988281
0.834806
0.941793
0.204696
0.703222
0.188299
0.950085
0.183693
0.085559
0.567085
0.060539
0.868353
0.332623
0.333701
0.113556
0.010851
0.407886
0.255802
0.770534
0.639878
0.631524
0.581469
0.956737
0.147957
0.972417
0.292905
0.644360
0.240717
0.840957
0.300080
0.740134
0.741013
0.962521
0.407947
0.854195
0.309979
0.228748
0.267272
0.505765
0.633300
0.740263
0.107997
0.035081
0.684291
0.308076
0.702734
0.167319
0.358756
0.648700
0.767730
0.593618
0.445705
0.413990
0.321852
0.528704
0.257151
0.561170
0.902857
0.486535
0.979099
0.557435
0.231927
0.778609
0.405155
0.391306
0.190771
0.532050
0.135442
0.065518
0.115997
0.659896
0.619620
0.591133
0.385528
0.402598
0.151807
0.903856
0.950542
0.465940
0.001733
0.488691
0.097295
0.535820
0.502681
0.275912
0.502982
0.830871
0.327261
0.955584
0.261660
0.656009
0.129184
0.889007
0.802641
0.764034
0.331857
0.497411
0.372170
0.562537
0.186920
0.724002
0.370150
0.742287
0.820053
0.633038
0.967465
0.104673
0.953075
0.549782
0.121642
0.076269
0.930520
0.130335
0.002443
0.804386
0.918241
0.279085
0.084699
0.320008
0.189432
0.083450
0.511305
0.481205
0.402414
0.173077
0.826744
0.160733
0.224544
0.421808
0.335778
0.356178
0.071934
0.016170
0.629657
0.909842
0.733195
0.733574
0.941532
0.417508
0.772924
0.924341
0.402386
0.053811
0.825421
0.643735
0.062512
0.992459
0.592551
0.800576
0.935679
0.146211
0.355995
0.795610
0.219724
0.503228
0.094324
0.869559
0.752173
0.001288
0.960336
0.140171
0.797480
0.000424
0.825526
0.803732
0.486346
0.749646
0.611785
0.449548
0.321780
0.491253
0.766916
0.787191
0.939961
0.696086
0.971502
0.454990
0.640052
0.218556
0.030225
0.928074
0.877844
0.546462
0.680355
0.957108
0.472914
0.765819
0.415761
0.492221
0.408577
0.257049
0.063328
0.981520
0.036312
0.759066
0.905323
0.657835
0.019473
0.626339
0.620651
0.237886
0.413139
0.432574
0.104545
0.377431
0.966926
0.484052
0.672959
0.294188
0.905671
0.118654
0.403104
0.168847
0.631300
0.237886
0.230187
0.997758
0.083094
0.970444
0.156427
0.028048
0.087787
0.555469
0.482116
0.997901
0.641974
0.743460
0.562969
0.919465
0.746002
0.126165
0.911312
0.704967
0.725315
0.577888
0.990907
0.137446
0.250995
0.262030
0.836286
0.417500
0.927913
0.582422
0.918168
0.660190
0.197095
0.417800
0.371681
0.806696
0.178784
0.246049
0.500994
0.556312
0.335107
0.169395
0.077111
0.274271
0.276823
0.138982
0.129028
0.988372
0.050334
0.594924
0.878826
0.006082
0.539817
0.156920
0.739920
0.941878
0.310651
0.754927
0.971943
0.953337
0.775232
0.320878
0.857813
0.735513
0.794362
0.426369
0.222317
0.092854
0.177506
0.846631
0.485206
0.669740
0.611619
0.533124
0.291475
0.848845
0.102587
0.328141
0.783729
0.696137
0.359197
0.523292
0.931737
0.154328
0.097816
0.406678
0.512307
0.153789
0.989671
0.259750
0.316421
0.642213
0.712447
0.205701
0.414446
0.602932
0.001359
0.055247
0.486461
0.390884
0.647586
0.484723
0.636300
0.413319
0.991420
0.966516
0.809293
0.072214
0.728316
0.627394
0.377219
0.829341
0.496728
0.367617
0.593024
0.168460
0.040782
0.438645
0.131009
0.775363
0.736031
0.858797
0.889572
0.017337
0.107701
0.732630
0.103114
0.920621
0.577983
0.026166
0.783745
0.187057
0.168016
0.586365
0.601430
0.685849
0.337164
0.572074
0.213096
0.444871
0.693201
0.985478
0.158517
0.481221
0.039501
0.451849
0.398203
0.882012
0.777068
0.184248
0.292149
0.299582
0.546808
0.201788
0.282459
0.553162
0.769973
0.944345
0.737233
0.893531
0.909437
0.028578
0.444492
0.390916
0.350283
0.542257
0.596926
0.796600
0.758126
0.043592
0.622837
0.509134
0.089310
0.932543
0.248948
0.977743
0.889581
0.347409
0.164255
0.252265
0.224373
0.475067
0.665220
0.814189
0.385100
0.665520
0.005141
0.302830
0.920341
0.519687
0.631807
0.619978
0.778435
0.890344
0.011245
0.686601
0.740640
0.650053
0.295668
0.266998
0.167230
0.561843
0.505333
0.091851
0.247145
0.240592
0.570017
0.999006
0.628130
0.357181
0.209846
0.506258
0.492268
0.087463
0.690877
0.769376
0.217482
0.265342
0.152848
0.061726
0.587529
0.645541
0.022829
0.310465
0.097038
0.834356
0.033237
0.511910
0.503012
0.877250
0.279444
0.730520
0.047612
0.203825
0.282202
0.449549
0.064339
0.654537
0.226853
0.431434
0.678196
0.632338
0.416976
0.678697
0.110507
0.948720
0.560930
0.752837
0.789745
0.029004
0.374674
0.131815
0.720547
0.528412
0.949971
0.732736
0.052046
0.289467
0.084331
0.245941
0.947833
0.815725
0.369615
0.407516
0.814989
0.281228
0.563426
0.059099
0.902990
0.097823
0.863324
0.010220
0.947346
0.539381
0.360501
0.095915
0.943105
0.171724
0.434840
0.561529
0.611013
0.948632
0.433338
0.631288
0.622583
0.158387
0.697241
0.991787
0.922802
0.998662
0.198976
0.978365
0.067056
0.265679
0.915188
0.893247
0.932718
0.422452
0.688902
0.718229
0.232251
0.171440
0.258828
0.536204
0.706391
0.082097
0.888000
0.571274
0.067040
0.481961
0.388641
0.304451
0.188881
0.496337
0.034211
0.436213
0.735832
0.046725
0.072618
0.177022
0.200991
0.805140
0.853249
0.816642
0.312819
0.043175
0.045313
0.273370
0.944181
0.434396
0.751793
0.943677
0.583288
0.995431
0.321813
0.000561
0.574268
0.848165
0.010088
0.220884
0.038433
0.515020
0.631185
0.193215
0.065377
0.582300
0.376644
0.338052
0.368498
0.091506
0.903612
0.734004
0.628705
0.465241
0.414245
0.785070
0.413200
0.696992
0.516251
0.028778
0.499769
0.266248
0.066155
0.202076
0.653301
0.052260
0.099092
0.491074
0.754619
0.587454
0.222114
0.857988
0.065016
0.534685
0.174357
0.084978
0.235564
0.311129
0.892732
0.471364
0.052593
0.006351
0.053936
0.554365
0.544481
0.576526
0.275170
0.558727
0.744320
0.577199
0.549101
0.696665
0.378691
0.366174
0.501273
0.574151
0.370701
0.873575
0.417562
0.051012
0.497057
0.907318
0.410743
0.224348
0.559009
0.160501
0.901173
0.061242
0.384322
0.790952
0.560049
0.547678
0.718996
0.081174
0.549388
0.376877
0.467340
0.485109
0.604584
0.322532
0.625190
0.373784
0.986706
0.764066
0.997227
0.410043
0.942001
0.740928
0.032447
0.723045
0.173612
0.109681
0.700133
0.913033
0.879222
0.235559
0.223430
0.484522
0.183143
0.191406
0.916029
0.533256
0.095997
0.326505
0.873806
0.536904
0.195253
0.026538
0.805772
0.690893
0.852831
0.233171
0.311823
0.217306
0.462314
0.988815
0.079802
0.483263
0.137879
0.978363
0.814597
0.343597
0.288306
0.819490
0.383379
0.321887
0.654495
0.727970
0.407328
0.721190
0.381812
0.961131
0.892481
0.681774
0.689911
0.627968
0.044062
0.746001
0.026951
0.985771
0.164413
0.859641
0.981594
0.971767
0.970256
0.718894
0.393311
0.225518
0.059933
0.408442
0.079147
0.788582
0.789033
0.721102
0.643226
0.841194
0.251607
0.772053
0.622749
0.027935
0.977748
0.029450
0.206233
0.806805
0.085335
0.373346
0.457651
0.003603
0.293497
0.370189
0.445837
0.899855
0.119986
0.021955
0.668036
0.372480
0.450395
0.327800
0.770318
0.542943
0.342990
0.570677
0.184690
0.118208
0.953827
0.265398
0.729736
0.782139
0.814427
0.469561
0.254492
0.064790
0.819618
0.708987
0.332353
0.923015
0.287488
0.316080
0.806481
0.863795
0.667151
0.367504
0.971866
0.201417
0.443562
0.438781
0.987983
0.709223
0.989823
0.204521
0.336540
0.952097
0.195763
0.289955
0.165421
0.951159
0.649934
0.724952
0.604662
0.683944
0.718848
0.959319
0.896778
0.851536
0.764757
0.877097
0.543832
0.090586
0.351126
0.279104
0.104094
0.799638
0.410703
0.840739
0.989228
0.067249
0.721330
0.972843
0.510107
0.502380
0.875499
0.680647
0.888115
0.346453
0.872350
0.113360
0.783576
0.439910
0.119125
0.131789
0.629553
0.747714
0.276355
0.108025
0.475584
0.012822
0.012134
0.011557
0.278395
0.643168
0.737410
0.185945
0.931993
0.565699
0.110202
0.187606
0.759598
0.992384
0.553102
0.500054
0.261824
0.229627
0.885285
0.970690
0.796965
0.519586
0.021056
0.763802
0.842018
0.390966
0.827353
0.775406
0.116335
0.061577
0.219270
0.473320
0.505994
0.192105
0.367543
0.784302
0.602807
0.235558
0.924985
0.723998
0.773591
0.676974
0.811161
0.832216
0.220673
0.135475
0.918076
0.167811
0.671201
0.547837
0.258742
0.425262
0.715169
0.680304
0.850959
0.116663
0.272287
0.495615
0.445769
0.854294
0.196097
0.991709
0.474795
0.404327
0.198619
0.144123
0.759971
0.600528
0.590650
0.594436
0.027964
0.616986
0.147840
0.863871
0.466425
0.640535
0.722964
0.823334
0.173593
0.435438
0.816689
0.326114
0.691801
0.369567
0.573268
0.107923
0.377254
0.734636
0.893095
0.667439
0.970175
0.609711
0.404059
0.963816
0.971691
0.984534
0.120588
0.531383
0.673838
0.658280
0.358472
0.546492
0.060640
0.816932
0.377852
0.729229
0.528906
0.847308
0.516643
0.827351
0.688300
0.799248
0.409439
0.258501
0.599538
0.197064
0.924160
0.040207
0.008961
0.639747
0.819225
0.862909
0.892786
0.221273
0.129032
0.830132
0.041200
0.546310
0.062068
0.467605
0.028144
0.324203
0.639902
0.104234
0.541825
0.020023
0.896649
0.778578
0.826864
0.815335
0.951523
0.654617
0.946416
0.042805
0.276425
0.931991
0.839657
0.563061
0.188996
0.293085
0.740838
0.846269
0.842214
0.470092
0.659527
0.952931
0.827166
0.326109
0.543557
0.916665
0.363253
0.276220
0.053878
0.808153
0.117207
0.257625
0.077756
0.395392
0.601078
0.365346
0.603282
0.051730
0.920875
0.771323
0.557391
0.774515
0.302186
0.331735
0.920293
0.493704
0.209505
0.386081
0.191754
0.394570
0.405234
0.814304
0.932914
0.376748
0.947909
0.984856
0.741338
0.489970
0.204879
0.020220
0.210494
0.920823
0.901920
0.773741
0.310182
0.067135
0.177469
0.142173
0.398648
0.158077
0.845464
0.148913
0.040525
0.342390
0.292788
0.517425
0.176605
0.443333
0.499731
0.183872
0.953080
0.638037
0.753803
0.074851
0.562682
0.663141
0.809693
0.578428
0.201813
0.149178
0.831432
0.257689
0.738328
0.484782
0.252869
0.882338
0.127003
0.223504
0.191000
0.964124
0.311598
0.313218
0.353938
0.889441
0.495138
0.475366
0.824248
0.769129
0.386840
0.131497
0.578714
0.249152
0.183481
0.739662
0.944562
0.763174
0.975936
0.166207
0.314942
0.013502
0.305694
0.504916
0.212208
0.663799
0.102736
0.845405
0.752671
0.345950
0.939815
0.380327
0.918671
0.929706
0.454653
0.219453
0.103305
0.316328
0.527130
0.912475
0.995618
0.288699
0.851342
0.270468
0.821912
0.862583
0.302245
0.722474
0.317942
0.631655
0.771868
0.026419
0.489982
0.938297
0.248465
0.226506
0.978955
0.201176
0.291639
0.260888
0.950621
0.021329
0.907153
0.415336
0.478359
0.786369
0.916830
0.353153
0.076643
0.405711
0.066793
0.627433
0.835899
0.528460
0.101704
0.823002
0.153082
0.062311
0.764368
0.673416
0.014188
0.719227
0.000257
0.249042
0.969897
0.311418
0.960209
0.318525
0.137811
0.812002
0.197478
0.933155
0.092511
0.186764
0.398465
0.733051
0.375075
0.904766
0.147805
0.306928
0.975433
0.191281
0.228448
0.684751
0.490582
0.909860
0.810400
0.273590
0.853180
0.215783
0.766219
0.810096
0.173014
0.467790
0.536227
0.420139
0.805161
0.491409
0.835043
0.904652
0.153108
0.037589
0.113728
0.540483
0.100489
0.140351
0.008315
0.523445
0.842615
0.306479
0.058609
0.138096
0.999657
0.459274
0.195113
0.551133
0.825865
0.471954
0.596958
0.221874
0.804581
0.716188
0.780807
0.061615
0.870920
0.987900
0.660781
0.275004
0.675349
0.693990
0.927643
0.857124
0.680917
0.768407
0.895953
0.279349
0.520211
0.425140
0.497809
0.138697
0.276435
0.894376
0.828234
0.044187
0.148335
0.476237
0.728049
0.175021
0.256072
0.168258
0.753076
0.997024
0.545320
0.395539
0.006944
0.247401
0.406801
0.196034
0.323187
0.947245
0.112922
0.408851
0.835960
0.296286
0.651130
0.790933
0.084646
0.351174
0.163501
0.843080
0.831810
0.467636
0.048949
0.025091
0.487217
0.942426
0.538063
0.363735
0.555338
0.019494
0.687314
0.688529
0.947416
0.824924
0.351899
0.568384
0.443362
0.320335
0.609272
0.283294
0.250134
0.699597
0.123938
0.192821
0.415022
0.036025
0.872220
0.709773
0.816881
0.165817
0.925496
0.587224
0.905142
0.049425
0.629539
0.022499
0.568344
0.276743
0.957138
0.325061
0.352717
0.076499
0.034892
0.494510
0.578640
0.764823
0.742624
0.873867
0.737164
0.830934
0.608784
0.970173
0.663969
0.598027
0.193013
0.731435
0.514387
0.199848
0.736845
0.129329
0.834242
0.361173
0.371440
0.731578
0.192941
0.775516
0.138987
0.954817
0.654097
0.527225
0.294005
0.658691
0.213690
0.379152
0.660472
0.476622
0.155084
0.045366
0.511351
0.091078
0.596947
0.055291
0.879873
0.742955
0.520983
0.607291
0.923729
0.781319
0.861213
0.191434
0.120367
0.147619
0.596161
0.342716
0.781375
0.318345
0.703841
0.425187
0.942378
0.234503
0.722458
0.706224
0.107433
0.932075
0.326907
0.132398
0.246138
0.732675
0.902611
0.796747
0.534985
0.071960
0.170877
0.163150
0.684976
0.220159
0.070169
0.138480
0.837304
0.705265
0.061739
0.068747
0.915214
0.394536
0.107788
0.368078
0.188048
0.724636
0.478520
0.862446
0.549204
0.922976
0.553515
0.963651
0.458580
0.865621
0.224557
0.929003
0.180480
0.251986
0.205429
0.523058
0.841213
0.899908
0.826651
0.212956
0.057120
0.402067
0.088503
0.292020
0.404303
0.061084
0.602403
0.799549
0.583647
0.369023
0.979117
0.289420
0.262809
0.448748
0.956025
0.958640
0.182474
0.089975
0.763588
0.359035
0.879314
0.171834
0.511839
0.046765
0.180601
0.632776
0.192233
0.023532
0.314882
0.862955
0.481468
0.426632
0.928585
0.464625
0.261633
0.206599
0.988810
0.796247
0.990117
0.037722
0.707090
0.636877
0.381874
0.020766
0.911685
0.321848
0.138497
0.599687
0.929720
0.806250
0.350617
0.286872
0.772089
0.913900
0.065650
0.811828
0.736490
0.866501
0.243123
0.682135
0.501086
0.377737
0.838232
0.945667
0.517557
0.015382
0.916275
0.280035
0.942129
0.045753
0.920158
0.242668
0.635742
0.936620
0.498264
0.482792
0.104804
0.945671
0.532717
0.578243
0.579415
0.128824
0.101965
0.269151
0.697139
0.729371
0.499770
0.589255
0.586681
0.946833
0.590647
0.479305
0.002662
0.528665
0.347666
0.751871
0.396480
0.750931
0.981079
0.253966
0.342372
0.160578
0.432141
0.800020
0.460046
0.960550
0.517832
0.080248
0.680727
0.581325
0.113121
0.401458
0.767958
0.763710
0.043871
0.028240
0.374126
0.098938
0.838447
0.709798
0.426156
0.680019
0.726155
0.926788
0.844519
0.750480
0.976888
0.474205
0.557997
0.720385
0.828252
0.411312
0.090812
0.904503
0.605177
0.495482
0.953159
0.773609
0.561228
0.194883
0.790864
0.231767
0.868622
0.872041
0.064075
0.312089
0.664084
0.417406
0.851352
0.038390
0.504732
0.322349
0.052272
0.649340
0.720643
0.241988
0.504992
0.008354
0.948306
0.151456
0.831756
0.139464
0.131842
0.150972
0.757900
0.114399
0.093391
0.475160
0.749623
0.851531
0.093845
0.477432
0.434068
0.941639
0.214567
0.642035
0.760390
0.174601
0.340219
0.917026
0.357292
0.849181
0.610850
0.944271
0.240116
0.496719
0.395272
0.893102
0.982713
0.291735
0.179931
0.666328
0.445048
0.267215
0.159328
0.610808
0.461694
0.759394
0.250584
0.745015
0.862752
0.752351
0.322315
0.694756
0.380403
0.026899
0.255924
0.252425
0.529843
0.310730
0.718708
0.116207
0.528738
0.856897
0.802679
0.863619
0.440302
0.472978
0.675364
0.443001
0.416980
0.062381
0.234064
0.299464
0.293676
0.195892
0.013214
0.060539
0.046760
0.399091
0.111956
0.838665
0.149790
0.514116
0.931839
0.839103
0.641706
0.200722
0.754688
0.001617
0.840263
0.847988
0.587993
0.748262
0.886140
0.637515
0.908366
0.978033
0.086100
0.670486
0.850700
0.685386
0.913388
0.904322
0.160098
0.722983
0.360002
0.756458
0.769312
0.461928
0.781988
0.116368
0.412127
0.241651
0.067687
0.054807
0.445706
0.229844
0.050583
0.825389
0.918301
0.171980
0.695457
0.457080
0.946530
0.755688
0.494641
0.221346
0.045939
0.146258
0.263143
0.528207
0.097791
0.430494
0.347726
0.781200
0.256037
0.632161
0.081479
0.021173
0.117507
0.285649
0.658336
0.899881
0.941496
0.515419
0.794795
0.000314
0.305097
0.427941
0.752741
0.672316
0.132567
0.462556
0.835215
0.081971
0.552958
0.608441
0.988197
0.158653
0.028919
0.582134
0.096341
0.253858
0.891261
0.182796
0.588499
0.286534
0.789082
0.541678
0.088942
0.956784
0.112907
0.095798
0.485388
0.736125
0.552784
0.997024
0.443946
0.929090
0.233687
0.536725
0.147521
0.783024
0.605860
0.646133
0.140928
0.286058
0.322788
0.589244
0.685953
0.287638
0.066022
0.833710
0.543746
0.299848
0.755829
0.672053
0.900346
0.822668
0.579068
0.518538
0.867927
0.194231
0.576790
0.471688
0.372526
0.332169
0.605083
0.388386
0.130895
0.951107
0.095224
0.501678
0.776434
0.130851
0.120580
0.262336
0.357231
0.057393
0.267881
0.099317
0.443555
0.868632
0.396494
0.569228
0.855286
0.612771
0.093593
0.096929
0.877776
0.813471
0.262335
0.936947
0.160027
0.354105
0.885528
0.631370
0.101463
0.536790
0.431730
0.303987
0.967861
0.008062
0.387207
0.520837
0.667903
0.327454
0.118527
0.722358
0.821298
0.196166
0.463746
0.892972
0.444584
0.603487
0.365746
0.628529
0.075522
0.182267
0.228591
0.922642
0.358387
0.703168
0.837674
0.172847
0.268804
0.336696
0.138476
0.210341
0.849287
0.986194
0.730392
0.571369
0.935731
0.880526
0.507699
0.981492
0.203132
0.364016
0.027868
0.947919
0.625044
0.086089
0.288432
0.256196
0.411494
0.568015
0.698230
0.353506
0.198696
0.909049
0.212313
0.530921
0.280673
0.728578
0.313647
0.869817
0.290669
0.139624
0.805850
0.305131
0.635483
0.630395
0.175495
0.478550
0.409210
0.178296
0.650419
0.487326
0.092832
0.917674
0.849378
0.391529
0.485861
0.703056
0.556936
0.590612
0.565436
0.918615
0.184166
0.776490
0.659069
0.821010
0.364180
0.598737
0.867449
0.214095
0.733687
0.340048
0.951055
0.642059
0.888181
0.665248
0.939076
0.154276
0.071836
0.974169
0.448567
0.764253
0.600111
0.003802
0.767605
0.794757
0.443083
0.016333
0.529995
0.398895
0.924918
0.599603
0.282680
0.449785
0.708938
0.751351
0.209718
0.586283
0.803007
0.477479
0.484025
0.039560
0.099291
0.370434
0.227030
0.105668
0.358282
0.295744
0.439184
0.847587
0.826109
0.204775
0.395943
0.426134
0.817568
0.813785
0.159270
0.870174
0.931374
0.865279
0.202902
0.959184
0.839325
0.673783
0.791265
0.191292
0.810100
0.194667
0.666921
0.731256
0.854648
0.459286
0.551801
0.149790
0.623412
0.078926
0.056150
0.072472
0.077322
0.424669
0.586925
0.015779
0.899034
0.215192
0.366091
0.468136
0.500674
0.531277
0.823360
0.190732
0.849549
0.430326
0.731897
0.935667
0.504822
0.110731
0.357736
0.876907
0.070303
0.792286
0.463250
0.963109
0.826749
0.619791
0.560888
0.237263
0.967198
0.303036
0.890190
0.090075
0.516588
0.523011
0.885505
0.969747
0.705575
0.137584
0.173711
0.306779
0.679547
0.090389
0.144479
0.325078
0.128786
0.804204
0.585885
0.105810
0.614589
0.418835
0.244768
0.244613
0.901675
0.554283
0.425075
0.211079
0.908534
0.684322
0.586965
0.878383
0.287544
0.229905
0.339055
0.426023
0.881337
0.438986
0.056433
0.099044
0.382476
0.048562
0.025124
0.124056
0.739326
0.458615
0.321122
0.517730
0.199626
0.734800
0.179605
0.367300
0.411538
0.709854
0.050714
0.105274
0.693685
0.840095
0.706062
0.152496
0.043529
0.691899
0.572946
0.757662
0.183303
0.127261
0.493299
0.864766
0.779939
0.229097
0.753257
0.319027
0.468582
0.212024
0.141494
0.932950
0.462317
0.572764
0.397205
0.473650
0.081428
0.688198
0.988579
0.284159
0.700110
0.250833
0.523737
0.820006
0.295652
0.005876
0.726669
0.515882
0.303267
0.109314
0.705167
0.411660
0.887965
0.136644
0.138654
0.411054
0.938503
0.824539
0.849162
0.113968
0.537608
0.439727
0.226755
0.130220
0.069138
0.503999
0.341491
0.427685
0.890900
0.381851
0.185851
0.679415
0.316354
0.302944
0.796455
0.272319
0.558468
0.754572
0.033525
0.624037
0.631412
0.381732
0.078300
0.595172
0.529265
0.571941
0.400010
0.724783
0.696464
0.705686
0.491642
0.841886
0.836342
0.737477
0.643793
0.640618
0.707712
0.723904
0.282101
0.479946
0.031761
0.928643
0.889272
0.637082
0.375638
0.842362
0.613867
0.150709
0.800713
0.538534
0.946465
0.022181
0.587659
0.819798
0.162262
0.459138
0.421991
0.250372
0.883990
0.515871
0.861484
0.675291
0.652718
0.521184
0.459272
0.474665
0.552217
0.650952
0.077350
0.795960
0.259596
0.406281
0.225047
0.679823
0.307776
0.093757
0.557011
0.685301
0.525228
0.689671
0.220129
0.797298
0.748800
0.844821
0.060973
0.415930
0.978359
0.875650
0.604922
0.115141
0.803131
0.947281
0.693567
0.014050
0.819091
0.409507
0.945453
0.607470
0.968024
0.596530
0.361863
0.975595
0.324737
0.762235
0.855471
0.270394
0.252193
0.719527
0.576650
0.916247
0.696200
0.823092
0.937202
0.341658
0.745397
0.980864
0.250409
0.513025
0.931325
0.980051
0.967069
0.960595
0.501480
0.094763
0.064976
0.870873
0.576142
0.609567
0.986112
0.727548
0.749310
0.186693
0.134094
0.853902
0.882604
0.463179
0.568771
0.789054
0.532052
0.381842
0.890445
0.299338
0.797693
0.232000
0.067439
0.124013
0.562468
0.623583
0.105161
0.396254
0.422557
0.119355
0.230702
0.913621
0.808206
0.188082
0.761195
0.730506
0.657262
0.912079
0.411143
0.999465
0.530512
0.132703
0.840360
0.834857
0.637078
0.013593
0.564939
0.496427
0.678715
0.315291
0.833770
0.199659
0.943423
0.321074
0.976971
0.909952
0.759784
0.587619
0.595423
0.918576
0.660773
0.014207
0.895609
0.842601
0.264115
0.195456
0.878756
0.177080
0.502181
0.455420
0.062253
0.210206
0.850819
0.691974
0.853503
0.640346
0.064632
0.453853
0.107596
0.407194
0.988905
0.174338
0.130374
0.246355
0.144929
0.756786
0.250262
0.722512
0.462845
0.338265
0.394585
0.081687
0.836024
0.836229
0.113184
0.090285
0.139640
0.984088
0.383555
0.357616
0.933830
0.770913
0.746051
0.075126
0.700941
0.036443
0.129304
0.673926
0.682987
0.872897
0.169952
0.303792
0.041366
0.939605
0.079624
0.686184
0.146382
0.021048
0.787086
0.673330
0.764595
0.331970
0.367834
0.837451
0.563316
0.996434
0.495060
0.196985
0.009834
0.263632
0.057931
0.792291
0.598922
0.207269
0.594866
0.662778
0.939654
0.903707
0.235265
0.339629
0.554873
0.855579
0.091479
0.571203
0.610636
0.123829
0.974132
0.828528
0.397868
0.129419
0.067517
0.026499
0.119990
0.692246
0.185009
0.737076
0.873729
0.529954
0.661083
0.624476
0.409113
0.130009
0.442590
0.463771
0.762119
0.085756
0.421067
0.917337
0.464732
0.255650
0.940620
0.358143
0.487345
0.054755
0.233194
0.471490
0.409737
0.392377
0.060400
0.954271
0.515044
0.812693
0.096963
0.134502
0.004617
0.955702
0.232762
0.082071
0.361512
0.985577
0.944714
0.765250
0.709989
0.988258
0.888191
0.529979
0.331270
0.577115
0.875773
0.474469
0.703202
0.010184
0.386951
0.135086
0.371852
0.828909
0.225677
0.958701
0.531340
0.864861
0.460279
0.284862
0.655189
0.198961
0.509979
0.618813
0.077607
0.299071
0.603043
0.340639
0.317404
0.861317
0.837195
0.638445
0.985631
0.015231
0.946813
0.411818
0.380567
0.499561
0.573451
0.409023
0.771542
0.728772
0.594692
0.987849
0.053903
0.838945
0.585857
0.927378
0.780195
0.803121
0.088038
0.522802
0.271657
0.171772
0.840340
0.707018
0.408218
0.424027
0.265064
0.703690
0.572912
0.567560
0.666649
0.719948
0.591489
0.499537
0.499332
0.731543
0.798253
0.901855
0.445274
0.383934
0.550945
0.519985
0.799638
0.697680
0.880602
0.162025
0.239906
0.831658
0.211363
0.471577
0.639502
0.599809
0.205857
0.566699
0.116493
0.513071
0.789718
0.368298
0.045165
0.232914
0.822251
0.017019
0.170930
0.746583
0.516760
0.134570
0.167965
0.285792
0.964243
0.061648
0.662176
0.845243
0.985792
0.054760
0.245567
0.187351
0.926753
0.014558
0.456731
0.793453
0.814902
0.501661
0.891822
0.434205
0.478790
0.211853
0.812635
0.825100
0.473514
0.200207
0.991624
0.410354
0.555466
0.995543
0.360436
0.037401
0.352017
0.945164
0.961251
0.157558
0.957621
0.456130
0.657388
0.360915
0.627202
0.911412
0.780019
0.694122
0.991976
0.751747
0.500057
0.447668
0.756397
0.462253
0.567564
0.450041
0.782037
0.770219
0.251799
0.759770
0.051539
0.749058
0.501447
0.877434
0.247258
0.104205
0.533303
0.725027
0.502835
0.916816
0.734424
0.075653
0.150488
0.377167
0.301727
0.432048
0.255441
0.882330
0.655834
0.056507
0.090345
0.992691
0.980953
0.266126
0.602056
0.323218
0.165496
0.681924
0.534860
0.117829
0.518664
0.224842
0.683562
0.196748
0.097002
0.594151
0.262687
0.757706
0.955350
0.462775
0.689920
0.137367
0.283199
0.531872
0.907255
0.886749
0.585038
0.373223
0.405004
0.402124
0.926628
0.707759
0.235440
0.858452
0.271351
0.753655
0.920515
0.360799
0.767642
0.039642
0.579963
0.815078
0.059518
0.859276
0.292784
0.805319
0.607984
0.567329
0.418163
0.316862
0.736915
0.093942
0.819606
0.611615
0.640992
0.661170
0.247825
0.107478
0.558798
0.255785
0.991896
0.765742
0.762626
0.807086
0.143792
0.489614
0.434827
0.033821
0.696623
0.600799
0.176158
0.998797
0.411156
0.774962
0.659908
0.465181
0.746980
0.865084
0.048001
0.363988
0.684802
0.584374
0.194151
0.888478
0.384518
0.955550
0.648381
0.712573
0.986055
0.451861
0.433255
0.430180
0.901331
0.171685
0.588197
0.399085
0.625720
0.620055
0.584163
0.493081
0.524878
0.519899
0.574509
0.016318
0.225867
0.831220
0.459916
0.677138
0.832954
0.820769
0.191563
0.174183
0.619573
0.678563
0.579223
0.870952
0.179183
0.574287
0.146569
0.051800
0.119799
0.007638
0.118434
0.156314
0.082046
0.272547
0.822920
0.669007
0.229816
0.978830
0.618140
0.351634
0.935842
0.576326
0.115951
0.275534
0.164685
0.299136
0.514530
0.274884
0.855141
0.845694
0.311508
0.164376
0.952030
0.987515
0.636698
0.003086
0.341775
0.513486
0.445703
0.518915
0.371488
0.059880
0.149663
0.885084
0.040092
0.545947
0.616453
0.397977
0.656444
0.006694
0.078317
0.931885
0.585095
0.059295
0.110434
0.469272
0.964149
0.340507
0.277517
0.237295
0.757125
0.273681
0.831902
0.567705
0.010383
0.631078
0.474310
0.233853
0.891174
0.295810
0.847651
0.588069
0.277327
0.840167
0.586839
0.054480
0.761900
0.579879
0.697254
0.390165
0.797587
0.837863
0.560466
0.685350
0.492025
0.297099
0.319551
0.949249
0.611318
0.706378
0.132672
0.896213
0.492709
0.038343
0.719082
0.100100
0.876178
0.498912
0.058863
0.006676
0.726947
0.597538
0.580920
0.066663
0.664202
0.174650
0.352204
0.704802
0.298375
0.414698
0.221766
0.406247
0.866641
0.679920
0.535772
0.332017
0.581414
0.787597
0.328664
0.745560
0.980173
0.284967
0.212876
0.610770
0.404878
0.437274
0.106707
0.995650
0.254350
0.233931
0.813414
0.696339
0.248645
0.203725
0.980370
0.809606
0.017809
0.370464
0.693852
0.397840
0.149240
0.707108
0.594524
0.380868
0.090244
0.731337
0.508900
0.917390
0.990077
0.662258
0.342512
0.141814
0.924830
0.958488
0.857954
0.548916
0.378893
0.085700
0.605263
0.109203
0.822312
0.567639
0.243428
0.542354
0.513830
0.193954
0.047425
0.944213
0.268128
0.276148
0.133370
0.314723
0.530953
0.055415
0.335365
0.636623
0.734823
0.038805
0.988214
0.166942
0.571433
0.811286
0.475339
0.134463
0.760450
0.306341
0.412253
0.807330
0.827717
0.185218
0.235882
0.872317
0.097615
0.005418
0.612959
0.328333
0.306640
0.074041
0.775945
0.633322
0.504979
0.108484
0.255626
0.039961
0.698664
0.656226
0.275709
0.449783
0.962185
0.792653
0.994899
0.380995
0.414975
0.826615
0.181057
0.508710
0.806834
0.593745
0.794317
0.610607
0.569997
0.493797
0.532919
0.049178
0.215532
0.595172
0.014783
0.959185
0.887562
0.024628
0.406725
0.215818
0.010010
0.033002
0.819241
0.221972
0.482969
0.149570
0.313979
0.132881
0.168761
0.178480
0.716420
0.736590
0.812515
0.487292
0.446573
0.870764
0.602398
0.989348
0.156685
0.524864
0.251539
0.565318
0.417897
0.916555
0.285856
0.125122
0.288058
0.762997
0.477149
0.536849
0.637885
0.963603
0.734049
0.189512
0.357517
0.363578
0.938889
0.713362
0.387940
0.618113
0.225367
0.979351
0.463740
0.812649
0.295788
0.510238
0.103682
0.371571
0.766706
0.730654
0.888124
0.895041
0.903056
0.531880
0.945213
0.872841
0.604340
0.309122
0.174987
0.578872
0.710093
0.267495
0.802671
0.791675
0.465019
0.273954
0.558713
0.773960
0.267220
0.124225
0.670166
0.928927
0.223835
0.553420
0.384380
0.194677
0.409313
0.153447
0.914294
0.886746
0.102737
0.522333
0.744114
0.732213
0.835457
0.630964
0.177686
0.175776
0.907054
0.240788
0.793695
0.296574
0.565425
0.210954
0.010941
0.886179
0.323307
0.107706
0.274786
0.720510
0.714175
0.562866
0.740057
0.296289
0.520878
0.268463
0.337508
0.548583
0.909216
0.393641
0.352877
0.234249
0.389336
0.177692
0.074368
0.349117
0.804098
0.618042
0.351723
0.187832
0.444405
0.646925
0.409407
0.105273
0.050615
0.889734
0.995000
0.492637
0.172215
0.333682
0.006523
0.131428
0.652022
0.633622
0.076553
0.351158
0.991526
0.213621
0.470784
0.338263
0.985120
0.224239
0.366274
0.286969
0.125351
0.692446
0.888759
0.675282
0.216646
0.490242
0.226219
0.807155
0.312250
0.636212
0.236896
0.996773
0.746094
0.961952
0.234469
0.247019
0.634436
0.301615
0.321446
0.430628
0.606690
0.894962
0.766995
0.267287
0.194941
0.607775
0.723756
0.331104
0.439226
0.040020
0.981793
0.565803
0.734092
0.066810
0.410000
0.532611
0.339079
0.895872
0.713729
0.251968
0.036902
0.094045
0.287775
0.521338
0.193511
0.958832
0.551162
0.901604
0.746191
0.113827
0.357887
0.850474
0.200651
0.170773
0.798734
0.231913
0.505943
0.245827
0.616808
0.261759
0.092012
0.946716
