# Supplementary material for: Response of vertically-loaded pile in spatially-variable cement-treated soil
Source: PLoS One. 2022 Apr 13;17(4):e0266975. doi: 10.1371/journal.pone.0266975 (PMC9007371; doi:10.1371/journal.pone.0266975)
Supplement: S1 File — (ZIP) [file pone.0266975.s001.zip › S1_File/result.gad]

0
C32d-contraint - 0.25.geoproj
1
1  4  2  1  101  0  0  2  0  0  96  0  0  0  0  
15  0.01  
0  0  1  0  0  0  0  0  0  
101
1  2  3  4  5  6  7  8  9  10  11  12  13  14  15  16  17  18  19  20  21  22  23  24  25  26  27  28  29  30  31  32  33  34  35  36  37  38  39  40  41  42  43  44  45  46  47  48  49  50  51  52  53  54  55  56  57  58  59  60  61  62  63  64  65  66  67  68  69  70  71  72  73  74  75  76  77  78  79  80  81  82  83  84  85  86  87  88  89  90  91  92  93  94  95  96  97  98  99  100  101  
0
1  2  300000000  0  0  0.3  0  0  5000000  18  0  0  0  0  
0.6
2  3  0.05  0.3  2.9  1.2  0.3  0  500000  18  0  0  0  0  
1  0  0  0.6  
3  5  140000  0.3  500  0  0  4  5000000  18  0  0  0  0  
1  0  0.6  
4  11  0.008  0.25  2.85  2.3  0.2  0  5000000  18  0  0  5  5  
1000  0.4  1  2.38  
10  1  1  1  
0
1  3  
1  0  0  0  0  0  0  0.6  0  1  
2  -5  24  40  24  0  50  0.6  0  1  
3  -20  96  160  96  0  200  0.6  0  1  
0  0  0  0  92  0  1  
1  1  48  1  1  0  0  0  
45  30  4  1  1  0  0  0  
46  31  30  1  1  0  0  0  
47  32  31  1  1  0  0  0  
49  33  32  1  1  0  0  0  
51  34  33  1  1  0  0  0  
53  35  34  1  1  0  0  0  
55  36  35  1  1  0  0  0  
57  37  36  1  1  0  0  0  
59  38  37  1  1  0  0  0  
61  39  38  1  1  0  0  0  
63  40  39  1  1  0  0  0  
65  41  40  1  1  0  0  0  
67  42  41  1  1  0  0  0  
69  43  42  1  1  0  0  0  
71  44  43  1  1  0  0  0  
73  45  44  1  1  0  0  0  
75  46  45  1  1  0  0  0  
77  47  46  1  1  0  0  0  
85  48  47  1  1  0  0  0  
273  166  108  1  1  0  0  0  
275  167  166  1  1  0  0  0  
277  168  167  1  1  0  0  0  
279  169  168  1  1  0  0  0  
281  170  169  1  1  0  0  0  
283  171  170  1  1  0  0  0  
285  172  171  1  1  0  0  0  
287  173  172  1  1  0  0  0  
289  174  173  1  1  0  0  0  
291  175  174  1  1  0  0  0  
293  176  175  1  1  0  0  0  
295  177  176  1  1  0  0  0  
297  178  177  1  1  0  0  0  
299  179  178  1  1  0  0  0  
301  180  179  1  1  0  0  0  
303  181  180  1  1  0  0  0  
305  182  181  1  1  0  0  0  
307  183  182  1  1  0  0  0  
309  184  183  1  1  0  0  0  
311  4  184  1  1  0  0  0  
252  155  107  2  1  0  0  0  
253  156  155  2  1  0  0  0  
254  157  156  2  1  0  0  0  
256  158  157  2  1  0  0  0  
258  159  158  2  1  0  0  0  
260  160  159  2  1  0  0  0  
262  161  160  2  1  0  0  0  
264  162  161  2  1  0  0  0  
266  163  162  2  1  0  0  0  
268  164  163  2  1  0  0  0  
270  165  164  2  1  0  0  0  
272  108  165  2  1  0  0  0  
174  116  106  1  1  0  0  0  
176  117  116  1  1  0  0  0  
178  118  117  1  1  0  0  0  
180  119  118  1  1  0  0  0  
182  120  119  1  1  0  0  0  
184  121  120  1  1  0  0  0  
186  122  121  1  1  0  0  0  
188  123  122  1  1  0  0  0  
190  124  123  1  1  0  0  0  
192  125  124  1  1  0  0  0  
194  126  125  1  1  0  0  0  
196  127  126  1  1  0  0  0  
198  128  127  1  1  0  0  0  
200  129  128  1  1  0  0  0  
202  130  129  1  1  0  0  0  
204  131  130  1  1  0  0  0  
206  132  131  1  1  0  0  0  
208  133  132  1  1  0  0  0  
210  134  133  1  1  0  0  0  
212  135  134  1  1  0  0  0  
214  136  135  1  1  0  0  0  
216  137  136  1  1  0  0  0  
218  138  137  1  1  0  0  0  
220  139  138  1  1  0  0  0  
222  140  139  1  1  0  0  0  
224  141  140  1  1  0  0  0  
226  142  141  1  1  0  0  0  
228  143  142  1  1  0  0  0  
230  144  143  1  1  0  0  0  
232  145  144  1  1  0  0  0  
234  146  145  1  1  0  0  0  
236  147  146  1  1  0  0  0  
238  148  147  1  1  0  0  0  
240  149  148  1  1  0  0  0  
242  150  149  1  1  0  0  0  
244  151  150  1  1  0  0  0  
246  152  151  1  1  0  0  0  
248  153  152  1  1  0  0  0  
250  154  153  1  1  0  0  0  
252  107  154  1  1  0  0  0  
1  1  1  0  0  0  0  0  0  0  0  0  0  1000  0  0  0  0  
2  2  101  0  0  0  0  0  0  4  0  0  0  1000  0  0  0  0  
1  5  1  2  1  -0.1  -0.1  -0.1  
2  6  5  2  1  -0.1  -0.1  -0.1  
3  7  6  2  1  -0.1  -0.1  -0.1  
5  2  7  2  1  -0.1  -0.1  -0.1  
