# Supplementary material for: Response of vertically-loaded pile in spatially-variable cement-treated soil
Source: PLoS One. 2022 Apr 13;17(4):e0266975. doi: 10.1371/journal.pone.0266975 (PMC9007371; doi:10.1371/journal.pone.0266975)
Supplement: S1 File — (ZIP) [file pone.0266975.s001.zip › S1_File/result.gpd]

model
1
2417 1156 3 2 2 0 
2417 1156 
0 0 0 0 0 0 0 0 0 0 
0 0 0 0 
1 0.0000 0.000000 
2 0.9000 0.000000 
3 0.9000 -5.000000 
4 0.0000 -5.000000 
5 0.2250 0.000000 
6 0.4500 0.000000 
7 0.6750 0.000000 
8 0.9000 -0.250000 
9 0.9000 -0.500000 
10 0.9000 -0.750000 
11 0.9000 -1.000000 
12 0.9000 -1.250000 
13 0.9000 -1.500000 
14 0.9000 -1.750000 
15 0.9000 -2.000000 
16 0.9000 -2.250000 
17 0.9000 -2.500000 
18 0.9000 -2.750000 
19 0.9000 -3.000000 
20 0.9000 -3.250000 
21 0.9000 -3.500000 
22 0.9000 -3.750000 
23 0.9000 -4.000000 
24 0.9000 -4.250000 
25 0.9000 -4.500000 
26 0.9000 -4.750000 
27 0.6741 -5.000000 
28 0.4500 -5.000000 
29 0.2250 -5.000000 
30 0.0000 -4.750000 
31 0.0000 -4.500000 
32 0.0000 -4.250000 
33 0.0000 -4.000000 
34 0.0000 -3.750000 
35 0.0000 -3.500000 
36 0.0000 -3.250000 
37 0.0000 -3.000000 
38 0.0000 -2.750000 
39 0.0000 -2.500000 
40 0.0000 -2.250000 
41 0.0000 -2.000000 
42 0.0000 -1.750000 
43 0.0000 -1.500000 
44 0.0000 -1.250000 
45 0.0000 -1.000000 
46 0.0000 -0.750000 
47 0.0000 -0.500000 
48 0.0000 -0.250000 
49 0.3222 -0.216897 
50 0.5783 -0.216904 
51 0.6978 -0.408152 
52 0.6771 -0.629097 
53 0.6755 -0.874472 
54 0.6755 -1.124235 
55 0.6756 -1.374514 
56 0.6756 -1.624743 
57 0.6756 -1.874878 
58 0.6756 -2.124947 
59 0.6757 -2.374977 
60 0.6757 -2.624990 
61 0.6757 -2.874990 
62 0.6757 -3.124977 
63 0.6756 -3.374969 
64 0.6756 -3.625009 
65 0.6755 -3.875094 
66 0.6754 -4.124695 
67 0.6770 -4.370005 
68 0.6976 -4.591066 
69 0.5780 -4.782384 
70 0.3221 -4.782400 
71 0.2028 -4.590984 
72 0.2237 -4.369898 
73 0.2255 -4.124625 
74 0.2256 -3.875076 
75 0.2256 -3.625027 
76 0.2257 -3.374990 
77 0.2257 -3.124987 
78 0.2257 -2.874992 
79 0.2257 -2.624991 
80 0.2257 -2.374981 
81 0.2257 -2.124952 
82 0.2257 -1.874864 
83 0.2257 -1.624677 
84 0.2257 -1.374385 
85 0.2257 -1.124075 
86 0.2256 -0.874358 
87 0.2237 -0.629120 
88 0.2027 -0.408327 
89 0.4504 -0.466040 
90 0.4505 -0.743083 
91 0.4506 -0.997722 
92 0.4507 -1.248958 
93 0.4507 -1.499471 
94 0.4507 -1.749740 
95 0.4507 -1.999881 
96 0.4507 -2.249949 
97 0.4507 -2.499978 
98 0.4507 -2.749986 
99 0.4507 -2.999978 
100 0.4507 -3.249976 
101 0.4507 -3.500037 
102 0.4507 -3.750315 
103 0.4506 -4.001344 
104 0.4504 -4.255877 
105 0.4502 -4.533028 
106 3.0000 0.000000 
107 3.0000 -10.000000 
108 0.0000 -10.000000 
109 1.1625 0.000000 
110 1.4250 0.000000 
111 1.6875 0.000000 
112 1.9500 0.000000 
113 2.2125 0.000000 
114 2.4750 0.000000 
115 2.7375 0.000000 
116 3.0000 -0.250000 
117 3.0000 -0.500000 
118 3.0000 -0.750000 
119 3.0000 -1.000000 
120 3.0000 -1.250000 
121 3.0000 -1.500000 
122 3.0000 -1.750000 
123 3.0000 -2.000000 
124 3.0000 -2.250000 
125 3.0000 -2.500000 
126 3.0000 -2.750000 
127 3.0000 -3.000000 
128 3.0000 -3.250000 
129 3.0000 -3.500000 
130 3.0000 -3.750000 
131 3.0000 -4.000000 
132 3.0000 -4.250000 
133 3.0000 -4.500000 
134 3.0000 -4.750000 
135 3.0000 -5.000000 
136 3.0000 -5.250000 
137 3.0000 -5.500000 
138 3.0000 -5.750000 
139 3.0000 -6.000000 
140 3.0000 -6.250000 
141 3.0000 -6.500000 
142 3.0000 -6.750000 
143 3.0000 -7.000000 
144 3.0000 -7.250000 
145 3.0000 -7.500000 
146 3.0000 -7.750000 
147 3.0000 -8.000000 
148 3.0000 -8.250000 
149 3.0000 -8.500000 
150 3.0000 -8.750000 
151 3.0000 -9.000000 
152 3.0000 -9.250000 
153 3.0000 -9.500000 
154 3.0000 -9.750000 
155 2.7480 -10.000000 
156 2.4990 -10.000000 
157 2.2500 -10.000000 
158 1.9980 -10.000000 
159 1.7490 -10.000000 
160 1.5000 -10.000000 
161 1.2480 -10.000000 
162 0.9990 -10.000000 
163 0.7500 -10.000000 
164 0.4980 -10.000000 
165 0.2490 -10.000000 
166 0.0000 -9.750000 
167 0.0000 -9.500000 
168 0.0000 -9.250000 
169 0.0000 -9.000000 
170 0.0000 -8.750000 
171 0.0000 -8.500000 
172 0.0000 -8.250000 
173 0.0000 -8.000000 
174 0.0000 -7.750000 
175 0.0000 -7.500000 
176 0.0000 -7.250000 
177 0.0000 -7.000000 
178 0.0000 -6.750000 
179 0.0000 -6.500000 
180 0.0000 -6.250000 
181 0.0000 -6.000000 
182 0.0000 -5.750000 
183 0.0000 -5.500000 
184 0.0000 -5.250000 
185 1.3265 -0.206953 
186 1.5561 -0.222110 
187 1.8086 -0.219006 
188 2.0588 -0.212489 
189 2.3061 -0.209617 
190 2.5453 -0.217006 
191 2.7763 -0.230240 
192 2.7998 -0.472284 
193 2.8118 -0.719856 
194 2.8168 -0.968276 
195 2.8212 -1.218115 
196 2.8234 -1.469378 
197 2.8230 -1.720182 
198 2.8226 -1.970387 
199 2.8224 -2.220324 
200 2.8225 -2.470210 
201 2.8226 -2.720145 
202 2.8227 -2.970117 
203 2.8227 -3.220110 
204 2.8227 -3.470113 
205 2.8228 -3.720003 
206 2.8231 -3.969629 
207 2.8238 -4.219090 
208 2.8248 -4.468536 
209 2.8257 -4.717765 
210 2.8263 -4.967239 
211 2.8263 -5.217408 
212 2.8254 -5.467291 
213 2.8251 -5.717023 
214 2.8255 -5.967121 
215 2.8257 -6.217304 
216 2.8258 -6.467439 
217 2.8259 -6.717548 
218 2.8260 -6.967625 
219 2.8260 -7.217668 
220 2.8260 -7.467690 
221 2.8260 -7.717675 
222 2.8262 -7.967439 
223 2.8268 -8.216653 
224 2.8276 -8.465439 
225 2.8254 -8.714505 
226 2.8165 -8.961142 
227 2.8071 -9.198919 
228 2.8137 -9.428643 
229 2.8075 -9.678502 
230 2.5836 -9.777046 
231 2.3447 -9.785755 
232 2.0982 -9.789235 
233 1.8467 -9.793193 
234 1.5955 -9.795293 
235 1.3463 -9.797804 
236 1.1010 -9.803492 
237 0.8600 -9.811565 
238 0.6478 -9.841787 
239 0.4495 -9.795617 
240 0.2249 -9.772776 
241 0.2161 -9.536332 
242 0.2081 -9.294331 
243 0.2033 -9.049098 
244 0.2009 -8.801458 
245 0.2009 -8.552936 
246 0.2010 -8.303724 
247 0.2011 -8.054090 
248 0.2013 -7.804289 
249 0.2014 -7.554419 
250 0.2015 -7.304475 
251 0.2015 -7.054467 
252 0.2017 -6.804653 
253 0.2015 -6.555765 
254 0.2000 -6.308970 
255 0.1946 -6.066268 
256 0.1819 -5.829920 
257 0.1844 -5.583799 
258 0.1924 -5.337034 
259 0.7974 -5.214395 
260 0.3668 -5.204463 
261 1.1269 -0.341235 
262 1.1210 -0.866571 
263 1.1197 -1.372088 
264 1.1233 -1.872077 
265 1.1254 -2.370797 
266 1.1262 -2.870454 
267 1.1265 -3.371028 
268 1.1277 -3.874416 
269 1.1268 -4.385776 
270 1.0986 -4.908901 
271 1.1193 -1.120074 
272 0.5708 -5.222682 
273 1.0341 -5.171151 
274 1.1299 -0.606007 
275 1.1216 -1.622102 
276 1.1248 -2.120707 
277 1.1261 -2.619953 
278 1.1267 -3.120034 
279 1.1276 -3.621510 
280 1.1288 -4.128802 
281 1.1190 -4.645984 
282 0.6772 -5.452131 
283 1.3503 -1.987270 
284 1.6704 -0.439356 
285 1.9178 -0.436751 
286 2.1548 -0.414636 
287 2.3816 -0.421040 
288 2.5913 -0.447320 
289 2.6162 -0.688990 
290 2.6251 -0.933192 
291 2.6356 -1.181658 
292 2.6408 -1.433720 
293 2.6387 -1.684629 
294 2.6373 -1.934759 
295 2.6369 -2.184611 
296 2.6370 -2.434406 
297 2.6372 -2.684241 
298 2.6374 -2.934139 
299 2.6375 -3.184129 
300 2.6376 -3.434164 
301 2.6378 -3.683968 
302 2.6387 -3.933161 
303 2.6408 -4.181807 
304 2.6437 -4.430074 
305 2.6464 -4.677448 
306 2.6488 -4.924953 
307 2.6494 -5.174718 
308 2.6465 -5.424315 
309 2.6455 -5.674046 
310 2.6464 -5.924754 
311 2.6469 -6.175369 
312 2.6473 -6.425805 
313 2.6476 -6.676189 
314 2.6478 -6.926453 
315 2.6478 -7.176581 
316 2.6478 -7.426640 
317 2.6477 -7.676643 
318 2.6479 -7.926229 
319 2.6490 -8.173987 
320 2.6523 -8.417745 
321 2.6521 -8.660317 
322 2.6356 -8.903282 
323 2.6061 -9.139772 
324 2.6034 -9.366156 
325 2.6482 -9.565585 
326 2.4438 -9.562209 
327 0.4167 -5.450595 
328 2.2066 -9.566325 
329 1.9521 -9.580397 
330 1.6976 -9.586617 
331 1.4463 -9.589763 
332 1.2003 -9.596661 
333 0.9598 -9.616413 
334 0.6876 -9.631021 
335 0.4420 -9.574779 
336 1.3464 -1.738990 
337 0.4228 -9.341496 
338 0.4109 -9.103649 
339 0.4032 -8.860295 
340 0.4032 -8.614902 
341 0.4033 -8.367134 
342 0.4036 -8.118143 
343 0.4041 -7.868793 
344 0.4045 -7.619287 
345 0.4048 -7.369598 
346 0.4050 -7.119689 
347 0.4055 -6.869694 
348 0.4063 -6.620090 
349 0.4058 -6.372012 
350 0.4004 -6.127302 
351 0.3836 -5.892554 
352 0.3469 -5.685321 
353 1.3374 -0.988574 
354 1.3829 -0.454560 
355 1.3536 -2.485206 
356 1.3553 -3.235412 
357 1.3553 -2.984242 
358 1.3408 -0.734854 
359 1.3546 -2.733358 
360 1.3583 -3.997451 
361 1.3526 -2.234412 
362 1.3503 -4.530970 
363 1.3570 -3.739796 
364 1.3591 -4.260502 
365 1.2668 -5.089603 
366 1.3406 -1.490159 
367 0.9261 -5.422169 
368 1.1769 -5.360780 
369 1.3564 -3.485482 
370 1.3236 -4.808794 
371 1.3368 -1.239476 
372 1.0719 -5.616810 
373 1.5819 -2.589278 
374 2.0366 -0.635287 
375 2.2390 -0.596496 
376 2.4173 -0.652505 
377 2.4210 -0.890364 
378 2.4417 -1.136202 
379 2.4523 -1.388857 
380 2.4447 -1.638777 
381 2.4417 -1.888790 
382 2.4411 -2.138784 
383 2.4413 -2.388619 
384 2.4416 -2.638366 
385 2.4419 -2.888181 
386 2.4422 -3.138187 
387 2.4422 -3.388351 
388 2.4425 -3.638411 
389 2.4439 -3.887834 
390 2.4481 -4.135529 
391 2.4540 -4.382204 
392 2.4593 -4.627038 
393 2.4653 -4.869064 
394 2.4695 -5.116949 
395 2.4624 -5.365949 
396 2.4594 -5.616101 
397 2.4618 -5.868596 
398 2.4620 -6.120010 
399 2.4626 -6.370858 
400 2.4633 -6.621614 
401 2.4636 -6.872060 
402 2.4635 -7.122201 
403 2.4634 -7.372193 
404 2.4633 -7.622145 
405 2.4630 -7.871738 
406 2.4636 -8.119022 
407 2.4679 -8.359100 
408 2.4787 -8.586931 
409 2.4660 -8.818548 
410 2.4125 -9.047241 
411 1.5525 -1.352593 
412 2.3548 -9.312639 
413 2.0675 -9.358440 
414 1.8075 -9.373296 
415 1.5537 -9.378543 
416 1.3032 -9.381530 
417 1.0604 -9.397727 
418 0.8446 -9.446342 
419 1.5838 -3.089566 
420 0.6440 -9.392322 
421 1.5749 -1.843887 
422 0.6272 -9.164149 
423 0.6055 -8.927827 
424 0.6077 -8.688724 
425 0.6070 -8.442747 
426 0.6073 -8.194392 
427 0.6086 -7.945826 
428 0.6097 -7.697156 
429 0.6104 -7.448163 
430 0.6109 -7.198761 
431 0.6118 -6.948886 
432 0.6139 -6.698228 
433 0.6166 -6.446264 
434 0.6137 -6.193790 
435 0.5993 -5.937499 
436 1.5648 -4.687104 
437 1.5492 -1.103095 
438 1.4249 -5.286688 
439 1.5560 -0.858050 
440 1.5827 -2.837011 
441 1.5846 -3.593170 
442 1.5903 -4.394001 
443 1.5092 -4.991766 
444 1.5882 -4.114681 
445 1.5636 -1.597360 
446 1.5803 -2.338741 
447 1.5837 -3.338659 
448 1.5779 -2.088539 
449 0.5522 -5.687111 
450 1.5473 -0.632961 
451 1.7792 -0.686890 
452 1.3211 -5.561731 
453 0.8021 -5.707868 
454 1.5857 -3.849078 
455 1.8077 -3.181818 
456 1.8148 -4.216516 
457 1.8096 -3.945858 
458 2.1680 -9.127213 
459 2.1927 -0.832006 
460 2.2367 -1.080313 
461 2.2641 -1.330797 
462 2.2404 -1.577806 
463 2.2353 -1.829183 
464 2.2348 -2.080183 
465 2.2353 -2.330372 
466 2.2357 -2.580037 
467 2.2361 -2.829767 
468 2.2365 -3.079854 
469 2.2367 -3.330287 
470 2.2368 -3.581073 
471 2.2381 -3.832103 
472 2.2429 -4.081444 
473 2.2555 -4.324212 
474 2.2625 -4.569496 
475 2.2695 -4.801579 
476 2.2901 -5.041969 
477 2.2747 -5.288436 
478 2.2650 -5.540606 
479 2.2723 -5.797626 
480 2.2708 -6.049623 
481 2.2711 -6.300500 
482 2.2725 -6.551578 
483 2.2728 -6.802013 
484 2.2725 -7.051877 
485 2.2721 -7.301490 
486 2.2718 -7.551069 
487 2.2710 -7.800676 
488 2.2698 -8.049398 
489 2.2715 -8.292866 
490 2.2847 -8.519798 
491 2.3166 -8.711636 
492 1.2203 -5.818505 
493 1.7667 -1.450828 
494 1.9177 -9.152671 
495 1.6693 -9.166018 
496 1.4179 -9.168118 
497 1.1605 -9.166842 
498 0.8857 -9.211715 
499 1.7628 -0.963990 
500 0.7996 -9.002418 
501 0.8162 -8.779090 
502 0.8121 -8.531818 
503 0.8115 -8.282615 
504 0.8143 -8.035089 
505 0.8168 -7.787910 
506 0.8184 -7.540219 
507 0.8193 -7.291932 
508 0.8204 -7.043075 
509 0.8230 -6.792885 
510 0.8283 -6.538860 
511 0.8352 -6.276792 
512 0.8191 -6.014235 
513 1.6847 -5.201204 
514 1.7503 -1.202786 
515 1.8079 -3.686400 
516 1.7536 -4.861426 
517 1.9538 -0.840694 
518 1.5621 -5.501603 
519 1.8318 -4.524596 
520 1.4664 -5.770981 
521 2.2456 -8.900633 
522 1.8048 -2.430835 
523 1.8067 -3.430970 
524 0.9957 -5.850432 
525 1.8015 -1.932485 
526 1.8065 -2.929817 
527 1.7942 -1.683194 
528 1.8053 -2.678378 
529 1.9867 -1.067204 
530 2.0226 -1.493115 
531 2.0185 -1.754821 
532 2.0195 -2.008352 
533 2.0208 -2.259248 
534 2.0212 -2.508415 
535 2.0216 -2.757873 
536 2.0223 -3.008283 
537 2.0228 -3.259067 
538 2.0226 -3.510434 
539 2.0236 -3.764004 
540 2.0267 -4.019045 
541 2.0366 -4.270765 
542 2.0749 -4.491455 
543 2.0214 -4.746161 
544 2.1150 -4.958449 
545 2.0967 -5.178002 
546 2.0520 -5.446063 
547 2.0818 -5.715400 
548 2.0738 -5.964743 
549 2.0724 -6.214400 
550 2.0756 -6.466168 
551 2.0759 -6.716370 
552 2.0751 -6.965469 
553 2.0744 -7.214207 
554 2.0737 -7.462923 
555 2.0725 -7.712034 
556 2.0699 -7.962277 
557 2.0672 -8.213986 
558 2.0740 -8.464316 
559 2.1191 -8.698792 
560 1.6972 -5.710868 
561 2.0148 -8.918510 
562 1.7857 -8.945601 
563 1.5454 -8.963470 
564 1.3014 -8.950018 
565 1.0362 -8.924168 
566 1.0789 -6.092590 
567 1.9140 -5.031091 
568 1.0179 -8.635272 
569 1.0141 -8.380363 
570 1.0202 -8.134548 
571 1.0251 -7.889729 
572 1.0280 -7.643857 
573 1.0295 -7.397066 
574 1.0308 -7.149777 
575 1.0331 -6.901616 
576 1.0380 -6.650300 
577 1.0486 -6.389166 
578 1.8004 -2.177623 
579 1.3548 -6.014912 
580 1.7913 -5.461217 
581 1.6335 -5.989316 
582 2.0956 -1.251806 
583 1.9179 -1.296244 
584 1.8730 -5.865240 
585 1.8644 -6.112276 
586 1.8744 -6.368065 
587 1.8744 -6.617954 
588 1.8727 -6.865660 
589 1.8712 -7.112991 
590 1.8701 -7.360447 
591 1.8688 -7.608395 
592 1.8661 -7.857938 
593 1.8612 -8.111852 
594 1.8560 -8.377180 
595 1.8775 -8.668589 
596 1.6625 -8.767810 
597 1.4560 -8.755074 
598 1.2290 -8.721220 
599 1.2248 -8.240485 
600 1.2334 -7.999869 
601 1.2380 -7.755779 
602 1.2403 -7.510134 
603 1.2419 -7.263998 
604 1.2438 -7.017704 
605 1.2472 -6.770688 
606 1.2540 -6.521352 
607 1.9037 -5.264554 
608 1.4817 -6.186725 
609 1.2711 -6.266650 
610 1.2108 -8.478544 
611 1.8995 -5.638118 
612 1.6730 -6.264695 
613 1.6253 -8.529476 
614 1.6708 -6.512020 
615 1.6671 -6.757130 
616 1.6645 -7.002707 
617 1.6628 -7.248841 
618 1.6613 -7.495499 
619 1.6590 -7.743033 
620 1.6548 -7.992810 
621 1.6468 -8.249118 
622 1.3928 -8.565999 
623 1.4406 -8.117365 
624 1.4466 -7.872423 
625 1.4498 -7.626202 
626 1.4517 -7.379954 
627 1.4534 -7.134001 
628 1.4559 -6.888484 
629 1.4601 -6.644020 
630 1.4676 -6.404270 
631 1.4276 -8.356859 
632 0.1130 0.000000 
633 0.0000 -0.125000 
634 0.1130 -0.125000 
635 0.3380 0.000000 
636 0.2740 -0.108000 
637 0.3860 -0.108000 
638 0.5620 0.000000 
639 0.5140 -0.108000 
640 0.6270 -0.108000 
641 0.4500 -0.217000 
642 0.7880 0.000000 
643 0.7880 -0.125000 
644 0.9000 -0.125000 
645 0.9000 -0.375000 
646 0.7990 -0.329000 
647 0.7990 -0.454000 
648 0.9000 -0.625000 
649 0.7890 -0.565000 
650 0.7890 -0.690000 
651 0.6870 -0.519000 
652 0.9000 -0.875000 
653 0.7880 -0.812000 
654 0.7880 -0.937000 
655 0.6760 -0.752000 
656 0.9000 -1.125000 
657 0.7880 -1.062000 
658 0.7880 -1.187000 
659 0.6750 -0.999000 
660 0.9000 -1.375000 
661 0.7880 -1.312000 
662 0.7880 -1.437000 
663 0.6760 -1.249000 
664 0.9000 -1.625000 
665 0.7880 -1.562000 
666 0.7880 -1.687000 
667 0.6760 -1.500000 
668 0.9000 -1.875000 
669 0.7880 -1.812000 
670 0.7880 -1.937000 
671 0.6760 -1.750000 
672 0.9000 -2.125000 
673 0.7880 -2.062000 
674 0.7880 -2.187000 
675 0.6760 -2.000000 
676 0.9000 -2.375000 
677 0.7880 -2.312000 
678 0.7880 -2.437000 
679 0.6760 -2.250000 
680 0.9000 -2.625000 
681 0.7880 -2.562000 
682 0.7880 -2.687000 
683 0.6760 -2.500000 
684 0.9000 -2.875000 
685 0.7880 -2.812000 
686 0.7880 -2.937000 
687 0.6760 -2.750000 
688 0.9000 -3.125000 
689 0.7880 -3.062000 
690 0.7880 -3.187000 
691 0.6760 -3.000000 
692 0.9000 -3.375000 
693 0.7880 -3.312000 
694 0.7880 -3.437000 
695 0.6760 -3.250000 
696 0.9000 -3.625000 
697 0.7880 -3.563000 
698 0.7880 -3.688000 
699 0.6760 -3.500000 
700 0.9000 -3.875000 
701 0.7880 -3.813000 
702 0.7880 -3.938000 
703 0.6760 -3.750000 
704 0.9000 -4.125000 
705 0.7880 -4.062000 
706 0.7880 -4.187000 
707 0.6750 -4.000000 
708 0.9000 -4.375000 
709 0.7880 -4.310000 
710 0.7880 -4.435000 
711 0.6760 -4.247000 
712 0.9000 -4.625000 
713 0.7990 -4.546000 
714 0.7990 -4.671000 
715 0.6870 -4.481000 
716 0.9000 -4.875000 
717 0.7870 -4.875000 
718 0.7870 -5.000000 
719 0.5620 -5.000000 
720 0.6260 -4.891000 
721 0.5140 -4.891000 
722 0.3380 -5.000000 
723 0.3860 -4.891000 
724 0.2740 -4.891000 
725 0.4500 -4.782000 
726 0.1130 -5.000000 
727 0.1130 -4.875000 
728 0.0000 -4.875000 
729 0.0000 -4.625000 
730 0.1010 -4.670000 
731 0.1010 -4.545000 
732 0.0000 -4.375000 
733 0.1120 -4.435000 
734 0.1120 -4.310000 
735 0.2130 -4.480000 
736 0.0000 -4.125000 
737 0.1130 -4.187000 
738 0.1130 -4.062000 
739 0.2250 -4.247000 
740 0.0000 -3.875000 
741 0.1130 -3.938000 
742 0.1130 -3.813000 
743 0.2260 -4.000000 
744 0.0000 -3.625000 
745 0.1130 -3.688000 
746 0.1130 -3.563000 
747 0.2260 -3.750000 
748 0.0000 -3.375000 
749 0.1130 -3.437000 
750 0.1130 -3.312000 
751 0.2260 -3.500000 
752 0.0000 -3.125000 
753 0.1130 -3.187000 
754 0.1130 -3.062000 
755 0.2260 -3.250000 
756 0.0000 -2.875000 
757 0.1130 -2.937000 
758 0.1130 -2.812000 
759 0.2260 -3.000000 
760 0.0000 -2.625000 
761 0.1130 -2.687000 
762 0.1130 -2.562000 
763 0.2260 -2.750000 
764 0.0000 -2.375000 
765 0.1130 -2.437000 
766 0.1130 -2.312000 
767 0.2260 -2.500000 
768 0.0000 -2.125000 
769 0.1130 -2.187000 
770 0.1130 -2.062000 
771 0.2260 -2.250000 
772 0.0000 -1.875000 
773 0.1130 -1.937000 
774 0.1130 -1.812000 
775 0.2260 -2.000000 
776 0.0000 -1.625000 
777 0.1130 -1.687000 
778 0.1130 -1.562000 
779 0.2260 -1.750000 
780 0.0000 -1.375000 
781 0.1130 -1.437000 
782 0.1130 -1.312000 
783 0.2260 -1.500000 
784 0.0000 -1.125000 
785 0.1130 -1.187000 
786 0.1130 -1.062000 
787 0.2260 -1.249000 
788 0.0000 -0.875000 
789 0.1130 -0.937000 
790 0.1130 -0.812000 
791 0.2260 -0.999000 
792 0.0000 -0.625000 
793 0.1120 -0.690000 
794 0.1120 -0.565000 
795 0.2250 -0.752000 
796 0.1610 -0.233000 
797 0.7390 -0.233000 
798 0.6380 -0.313000 
799 0.7390 -4.766000 
800 0.6380 -4.687000 
801 0.1610 -4.766000 
802 0.2620 -4.687000 
803 0.0000 -0.375000 
804 0.1010 -0.454000 
805 0.1010 -0.329000 
806 0.2620 -0.313000 
807 0.2130 -0.519000 
808 0.5140 -0.341000 
809 0.5740 -0.437000 
810 0.3860 -0.341000 
811 0.5640 -0.548000 
812 0.5640 -0.686000 
813 0.5630 -0.809000 
814 0.5630 -0.936000 
815 0.5630 -1.061000 
816 0.4510 -0.870000 
817 0.5630 -1.187000 
818 0.5630 -1.312000 
819 0.4510 -1.123000 
820 0.5630 -1.437000 
821 0.5630 -1.562000 
822 0.4510 -1.374000 
823 0.5630 -1.687000 
824 0.5630 -1.812000 
825 0.4510 -1.625000 
826 0.5630 -1.937000 
827 0.5630 -2.062000 
828 0.4510 -1.875000 
829 0.5630 -2.187000 
830 0.5630 -2.312000 
831 0.4510 -2.125000 
832 0.5630 -2.437000 
833 0.5630 -2.562000 
834 0.4510 -2.375000 
835 0.5630 -2.687000 
836 0.5630 -2.812000 
837 0.4510 -2.625000 
838 0.5630 -2.937000 
839 0.5630 -3.062000 
840 0.4510 -2.875000 
841 0.5630 -3.187000 
842 0.5630 -3.312000 
843 0.4510 -3.125000 
844 0.5630 -3.438000 
845 0.5630 -3.563000 
846 0.4510 -3.375000 
847 0.5630 -3.688000 
848 0.5630 -3.813000 
849 0.4510 -3.625000 
850 0.5630 -3.938000 
851 0.5630 -4.063000 
852 0.4510 -3.876000 
853 0.5630 -4.190000 
854 0.5640 -4.313000 
855 0.4510 -4.129000 
856 0.5640 -4.452000 
857 0.5740 -4.562000 
858 0.4500 -4.394000 
859 0.5140 -4.658000 
860 0.3860 -4.658000 
861 0.3270 -4.562000 
862 0.3370 -4.451000 
863 0.3370 -4.313000 
864 0.3380 -4.190000 
865 0.3380 -4.063000 
866 0.3380 -3.938000 
867 0.3380 -3.813000 
868 0.3380 -3.688000 
869 0.3380 -3.563000 
870 0.3380 -3.438000 
871 0.3380 -3.312000 
872 0.3380 -3.187000 
873 0.3380 -3.062000 
874 0.3380 -2.937000 
875 0.3380 -2.812000 
876 0.3380 -2.687000 
877 0.3380 -2.562000 
878 0.3380 -2.437000 
879 0.3380 -2.312000 
880 0.3380 -2.187000 
881 0.3380 -2.062000 
882 0.3380 -1.937000 
883 0.3380 -1.812000 
884 0.3380 -1.687000 
885 0.3380 -1.562000 
886 0.3380 -1.437000 
887 0.3380 -1.312000 
888 0.3380 -1.187000 
889 0.3380 -1.061000 
890 0.3380 -0.936000 
891 0.3380 -0.809000 
892 0.3370 -0.686000 
893 0.3270 -0.437000 
894 0.4500 -0.605000 
895 0.3370 -0.548000 
896 1.0310 0.000000 
897 1.0310 -0.125000 
898 1.2940 0.000000 
899 1.2440 -0.103000 
900 1.3760 -0.103000 
901 1.5560 0.000000 
902 1.4910 -0.111000 
903 1.6220 -0.111000 
904 1.4410 -0.215000 
905 1.8190 0.000000 
906 1.7480 -0.110000 
907 1.8790 -0.110000 
908 1.6820 -0.221000 
909 2.0810 0.000000 
910 2.0040 -0.106000 
911 2.1360 -0.106000 
912 1.9340 -0.216000 
913 2.3440 0.000000 
914 2.2590 -0.105000 
915 2.3910 -0.105000 
916 2.1820 -0.211000 
917 2.6060 0.000000 
918 2.5100 -0.109000 
919 2.6410 -0.109000 
920 2.4260 -0.213000 
921 2.8690 0.000000 
922 2.7570 -0.115000 
923 2.8880 -0.115000 
924 3.0000 -0.125000 
925 2.8880 -0.240000 
926 2.6610 -0.224000 
927 3.0000 -0.375000 
928 2.9000 -0.361000 
929 2.9000 -0.486000 
930 2.7880 -0.351000 
931 3.0000 -0.625000 
932 2.9060 -0.610000 
933 2.9060 -0.735000 
934 2.8060 -0.596000 
935 3.0000 -0.875000 
936 2.9080 -0.859000 
937 2.9080 -0.984000 
938 2.8140 -0.844000 
939 3.0000 -1.125000 
940 2.9110 -1.109000 
941 2.9110 -1.234000 
942 2.8190 -1.093000 
943 3.0000 -1.375000 
944 2.9120 -1.360000 
945 2.9120 -1.485000 
946 2.8220 -1.344000 
947 3.0000 -1.625000 
948 2.9120 -1.610000 
949 2.9120 -1.735000 
950 2.8230 -1.595000 
951 3.0000 -1.875000 
952 2.9110 -1.860000 
953 2.9110 -1.985000 
954 2.8230 -1.845000 
955 3.0000 -2.125000 
956 2.9110 -2.110000 
957 2.9110 -2.235000 
958 2.8220 -2.095000 
959 3.0000 -2.375000 
960 2.9110 -2.360000 
961 2.9110 -2.485000 
962 2.8220 -2.345000 
963 3.0000 -2.625000 
964 2.9110 -2.610000 
965 2.9110 -2.735000 
966 2.8230 -2.595000 
967 3.0000 -2.875000 
968 2.9110 -2.860000 
969 2.9110 -2.985000 
970 2.8230 -2.845000 
971 3.0000 -3.125000 
972 2.9110 -3.110000 
973 2.9110 -3.235000 
974 2.8230 -3.095000 
975 3.0000 -3.375000 
976 2.9110 -3.360000 
977 2.9110 -3.485000 
978 2.8230 -3.345000 
979 3.0000 -3.625000 
980 2.9110 -3.610000 
981 2.9110 -3.735000 
982 2.8230 -3.595000 
983 3.0000 -3.875000 
984 2.9120 -3.860000 
985 2.9120 -3.985000 
986 2.8230 -3.845000 
987 3.0000 -4.125000 
988 2.9120 -4.110000 
989 2.9120 -4.235000 
990 2.8230 -4.094000 
991 3.0000 -4.375000 
992 2.9120 -4.359000 
993 2.9120 -4.484000 
994 2.8240 -4.344000 
995 3.0000 -4.625000 
996 2.9130 -4.609000 
997 2.9130 -4.734000 
998 2.8250 -4.593000 
999 3.0000 -4.875000 
1000 2.9130 -4.859000 
1001 2.9130 -4.984000 
1002 2.8260 -4.843000 
1003 3.0000 -5.125000 
1004 2.9130 -5.109000 
1005 2.9130 -5.234000 
1006 2.8260 -5.092000 
1007 3.0000 -5.375000 
1008 2.9130 -5.359000 
1009 2.9130 -5.484000 
1010 2.8260 -5.342000 
1011 3.0000 -5.625000 
1012 2.9130 -5.609000 
1013 2.9130 -5.734000 
1014 2.8250 -5.592000 
1015 3.0000 -5.875000 
1016 2.9130 -5.859000 
1017 2.9130 -5.984000 
1018 2.8250 -5.842000 
1019 3.0000 -6.125000 
1020 2.9130 -6.109000 
1021 2.9130 -6.234000 
1022 2.8260 -6.092000 
1023 3.0000 -6.375000 
1024 2.9130 -6.359000 
1025 2.9130 -6.484000 
1026 2.8260 -6.342000 
1027 3.0000 -6.625000 
1028 2.9130 -6.609000 
1029 2.9130 -6.734000 
1030 2.8260 -6.592000 
1031 3.0000 -6.875000 
1032 2.9130 -6.859000 
1033 2.9130 -6.984000 
1034 2.8260 -6.843000 
1035 3.0000 -7.125000 
1036 2.9130 -7.109000 
1037 2.9130 -7.234000 
1038 2.8260 -7.093000 
1039 3.0000 -7.375000 
1040 2.9130 -7.359000 
1041 2.9130 -7.484000 
1042 2.8260 -7.343000 
1043 3.0000 -7.625000 
1044 2.9130 -7.609000 
1045 2.9130 -7.734000 
1046 2.8260 -7.593000 
1047 3.0000 -7.875000 
1048 2.9130 -7.859000 
1049 2.9130 -7.984000 
1050 2.8260 -7.843000 
1051 3.0000 -8.125000 
1052 2.9130 -8.108000 
1053 2.9130 -8.233000 
1054 2.8270 -8.092000 
1055 3.0000 -8.375000 
1056 2.9140 -8.358000 
1057 2.9140 -8.483000 
1058 2.8270 -8.341000 
1059 3.0000 -8.625000 
1060 2.9130 -8.607000 
1061 2.9130 -8.732000 
1062 2.8270 -8.590000 
1063 3.0000 -8.875000 
1064 2.9080 -8.856000 
1065 2.9080 -8.981000 
1066 2.8210 -8.838000 
1067 3.0000 -9.125000 
1068 2.9040 -9.099000 
1069 2.9040 -9.224000 
1070 2.8120 -9.080000 
1071 3.0000 -9.375000 
1072 2.9070 -9.339000 
1073 2.9070 -9.464000 
1074 2.8100 -9.314000 
1075 3.0000 -9.625000 
1076 2.9040 -9.589000 
1077 2.9040 -9.714000 
1078 2.8110 -9.554000 
1079 3.0000 -9.875000 
1080 2.8740 -9.875000 
1081 2.8740 -10.000000 
1082 2.6230 -10.000000 
1083 2.6660 -9.889000 
1084 2.5410 -9.889000 
1085 2.3750 -10.000000 
1086 2.4220 -9.893000 
1087 2.2970 -9.893000 
1088 2.4640 -9.781000 
1089 2.1240 -10.000000 
1090 2.1740 -9.895000 
1091 2.0480 -9.895000 
1092 2.2210 -9.787000 
1093 1.8730 -10.000000 
1094 1.9220 -9.897000 
1095 1.7980 -9.897000 
1096 1.9720 -9.791000 
1097 1.6250 -10.000000 
1098 1.6720 -9.898000 
1099 1.5480 -9.898000 
1100 1.7210 -9.794000 
1101 1.3740 -10.000000 
1102 1.4230 -9.899000 
1103 1.2970 -9.899000 
1104 1.4710 -9.797000 
1105 1.1230 -10.000000 
1106 1.1750 -9.902000 
1107 1.0500 -9.902000 
1108 1.2240 -9.801000 
1109 0.8750 -10.000000 
1110 0.9290 -9.906000 
1111 0.8050 -9.906000 
1112 0.9800 -9.808000 
1113 0.6240 -10.000000 
1114 0.6990 -9.921000 
1115 0.5730 -9.921000 
1116 0.7540 -9.827000 
1117 0.3730 -10.000000 
1118 0.4740 -9.898000 
1119 0.3490 -9.898000 
1120 0.5490 -9.819000 
1121 0.1240 -10.000000 
1122 0.2370 -9.886000 
1123 0.1120 -9.886000 
1124 0.0000 -9.875000 
1125 0.1120 -9.761000 
1126 0.3370 -9.784000 
1127 0.0000 -9.625000 
1128 0.1080 -9.643000 
1129 0.1080 -9.518000 
1130 0.2200 -9.655000 
1131 0.0000 -9.375000 
1132 0.1040 -9.397000 
1133 0.1040 -9.272000 
1134 0.2120 -9.415000 
1135 0.0000 -9.125000 
1136 0.1020 -9.150000 
1137 0.1020 -9.025000 
1138 0.2060 -9.172000 
1139 0.0000 -8.875000 
1140 0.1000 -8.901000 
1141 0.1000 -8.776000 
1142 0.2020 -8.925000 
1143 0.0000 -8.625000 
1144 0.1000 -8.651000 
1145 0.1000 -8.526000 
1146 0.2010 -8.677000 
1147 0.0000 -8.375000 
1148 0.1010 -8.402000 
1149 0.1010 -8.277000 
1150 0.2010 -8.428000 
1151 0.0000 -8.125000 
1152 0.1010 -8.152000 
1153 0.1010 -8.027000 
1154 0.2010 -8.179000 
1155 0.0000 -7.875000 
1156 0.1010 -7.902000 
1157 0.1010 -7.777000 
1158 0.2010 -7.929000 
1159 0.0000 -7.625000 
1160 0.1010 -7.652000 
1161 0.1010 -7.527000 
1162 0.2010 -7.679000 
1163 0.0000 -7.375000 
1164 0.1010 -7.402000 
1165 0.1010 -7.277000 
1166 0.2010 -7.429000 
1167 0.0000 -7.125000 
1168 0.1010 -7.152000 
1169 0.1010 -7.027000 
1170 0.2020 -7.179000 
1171 0.0000 -6.875000 
1172 0.1010 -6.902000 
1173 0.1010 -6.777000 
1174 0.2020 -6.930000 
1175 0.0000 -6.625000 
1176 0.1010 -6.653000 
1177 0.1010 -6.528000 
1178 0.2020 -6.680000 
1179 0.0000 -6.375000 
1180 0.1000 -6.404000 
1181 0.1000 -6.279000 
1182 0.2010 -6.432000 
1183 0.0000 -6.125000 
1184 0.0970 -6.158000 
1185 0.0970 -6.033000 
1186 0.1970 -6.188000 
1187 0.0000 -5.875000 
1188 0.0910 -5.915000 
1189 0.0910 -5.790000 
1190 0.1880 -5.948000 
1191 0.0000 -5.625000 
1192 0.0920 -5.667000 
1193 0.0920 -5.542000 
1194 0.1830 -5.707000 
1195 0.0000 -5.375000 
1196 0.0960 -5.419000 
1197 0.0960 -5.294000 
1198 0.1880 -5.460000 
1199 0.0000 -5.125000 
1200 0.1130 -5.125000 
1201 0.7360 -5.107000 
1202 0.8490 -5.107000 
1203 0.2960 -5.102000 
1204 0.4080 -5.102000 
1205 1.0130 -0.421000 
1206 1.0130 -0.296000 
1207 1.0100 -0.933000 
1208 1.0100 -0.808000 
1209 1.0100 -1.436000 
1210 1.0100 -1.311000 
1211 1.0120 -1.936000 
1212 1.0120 -1.811000 
1213 1.0130 -2.435000 
1214 1.0130 -2.310000 
1215 1.0130 -2.935000 
1216 1.0130 -2.810000 
1217 1.0130 -3.436000 
1218 1.0130 -3.311000 
1219 1.0140 -3.937000 
1220 1.0140 -3.812000 
1221 1.0130 -4.443000 
1222 1.0130 -4.318000 
1223 0.9990 -4.954000 
1224 0.9990 -4.829000 
1225 1.1450 -0.171000 
1226 1.2270 -0.274000 
1227 2.7780 -9.839000 
1228 1.0100 -1.060000 
1229 1.1200 -0.993000 
1230 1.0100 -1.185000 
1231 2.6960 -9.728000 
1232 0.2090 -5.169000 
1233 0.2800 -5.271000 
1234 0.6220 -5.111000 
1235 0.6840 -5.219000 
1236 0.5100 -5.111000 
1237 0.4690 -5.214000 
1238 0.9160 -5.193000 
1239 0.9670 -5.086000 
1240 1.0150 -0.678000 
1241 1.0150 -0.553000 
1242 1.1190 -1.246000 
1243 1.0110 -1.686000 
1244 1.0110 -1.561000 
1245 1.0120 -2.185000 
1246 1.0120 -2.060000 
1247 1.0130 -2.685000 
1248 1.0130 -2.560000 
1249 1.0130 -3.185000 
1250 1.0130 -3.060000 
1251 1.0140 -3.686000 
1252 1.0140 -3.561000 
1253 1.0140 -4.189000 
1254 1.0140 -4.064000 
1255 1.0100 -4.698000 
1256 1.0100 -4.573000 
1257 1.0660 -5.040000 
1258 1.1210 -1.497000 
1259 1.1240 -1.996000 
1260 1.1260 -2.495000 
1261 1.1260 -2.995000 
1262 1.1270 -3.496000 
1263 1.1280 -4.002000 
1264 1.1230 -4.516000 
1265 1.1090 -4.777000 
1266 1.1280 -4.257000 
1267 1.1280 -3.748000 
1268 1.1250 -2.246000 
1269 1.1270 -3.246000 
1270 1.1260 -2.745000 
1271 1.1250 -0.736000 
1272 1.1280 -0.474000 
1273 1.1220 -1.747000 
1274 0.6240 -5.337000 
1275 0.7370 -5.333000 
1276 1.2380 -2.054000 
1277 1.2370 -1.930000 
1278 1.6130 -0.331000 
1279 1.7400 -0.329000 
1280 1.8630 -0.328000 
1281 1.9880 -0.325000 
1282 1.7940 -0.438000 
1283 2.1070 -0.314000 
1284 2.2300 -0.312000 
1285 2.0360 -0.426000 
1286 2.3440 -0.315000 
1287 2.4630 -0.319000 
1288 2.2680 -0.418000 
1289 2.5680 -0.332000 
1290 2.6840 -0.339000 
1291 2.6960 -0.460000 
1292 2.4860 -0.434000 
1293 2.7080 -0.581000 
1294 2.7140 -0.704000 
1295 2.6040 -0.568000 
1296 2.7180 -0.827000 
1297 2.7210 -0.951000 
1298 2.6210 -0.811000 
1299 2.7260 -1.075000 
1300 2.7280 -1.200000 
1301 2.6300 -1.057000 
1302 2.7310 -1.326000 
1303 2.7320 -1.452000 
1304 2.6380 -1.308000 
1305 2.7310 -1.577000 
1306 2.7310 -1.702000 
1307 2.6400 -1.559000 
1308 2.7300 -1.827000 
1309 2.7300 -1.953000 
1310 2.6380 -1.810000 
1311 2.7300 -2.077000 
1312 2.7300 -2.202000 
1313 2.6370 -2.060000 
1314 2.7300 -2.327000 
1315 2.7300 -2.452000 
1316 2.6370 -2.310000 
1317 2.7300 -2.577000 
1318 2.7300 -2.702000 
1319 2.6370 -2.559000 
1320 2.7300 -2.827000 
1321 2.7300 -2.952000 
1322 2.6370 -2.809000 
1323 2.7300 -3.077000 
1324 2.7300 -3.202000 
1325 2.6370 -3.059000 
1326 2.7300 -3.327000 
1327 2.7300 -3.452000 
1328 2.6380 -3.309000 
1329 2.7300 -3.577000 
1330 2.7300 -3.702000 
1331 2.6380 -3.559000 
1332 2.7310 -3.827000 
1333 2.7310 -3.951000 
1334 2.6380 -3.809000 
1335 2.7320 -4.076000 
1336 2.7320 -4.200000 
1337 2.6400 -4.057000 
1338 2.7340 -4.325000 
1339 2.7340 -4.449000 
1340 2.6420 -4.306000 
1341 2.7360 -4.573000 
1342 2.7360 -4.698000 
1343 2.6450 -4.554000 
1344 2.7370 -4.821000 
1345 2.7380 -4.946000 
1346 2.6480 -4.801000 
1347 2.7380 -5.071000 
1348 2.7380 -5.196000 
1349 2.6490 -5.050000 
1350 2.7360 -5.321000 
1351 2.7360 -5.446000 
1352 2.6480 -5.300000 
1353 2.7350 -5.571000 
1354 2.7350 -5.696000 
1355 2.6460 -5.549000 
1356 2.7360 -5.821000 
1357 2.7360 -5.946000 
1358 2.6460 -5.799000 
1359 2.7360 -6.071000 
1360 2.7360 -6.196000 
1361 2.6470 -6.050000 
1362 2.7360 -6.322000 
1363 2.7370 -6.447000 
1364 2.6470 -6.301000 
1365 2.7370 -6.572000 
1366 2.7370 -6.697000 
1367 2.6470 -6.551000 
1368 2.7370 -6.822000 
1369 2.7370 -6.947000 
1370 2.6480 -6.801000 
1371 2.7370 -7.072000 
1372 2.7370 -7.197000 
1373 2.6480 -7.052000 
1374 2.7370 -7.322000 
1375 2.7370 -7.447000 
1376 2.6480 -7.302000 
1377 2.7370 -7.572000 
1378 2.7370 -7.697000 
1379 2.6480 -7.552000 
1380 2.7370 -7.822000 
1381 2.7370 -7.947000 
1382 2.6480 -7.801000 
1383 2.7380 -8.071000 
1384 2.7380 -8.195000 
1385 2.6480 -8.050000 
1386 2.7400 -8.317000 
1387 2.7400 -8.442000 
1388 2.6510 -8.296000 
1389 2.7400 -8.563000 
1390 2.7390 -8.687000 
1391 2.6520 -8.539000 
1392 2.7310 -8.809000 
1393 2.7260 -8.932000 
1394 2.6440 -8.782000 
1395 2.7110 -9.050000 
1396 2.7070 -9.169000 
1397 2.6210 -9.022000 
1398 2.7050 -9.283000 
1399 2.7090 -9.397000 
1400 2.6050 -9.253000 
1401 2.7310 -9.497000 
1402 2.7280 -9.622000 
1403 2.6160 -9.671000 
1404 2.6260 -9.466000 
1405 2.5140 -9.670000 
1406 2.3940 -9.674000 
1407 2.5460 -9.564000 
1408 0.3050 -5.394000 
1409 0.3920 -5.328000 
1410 0.3010 -5.517000 
1411 2.2760 -9.676000 
1412 2.1520 -9.678000 
1413 2.3250 -9.564000 
1414 2.0250 -9.685000 
1415 1.8990 -9.687000 
1416 2.0790 -9.573000 
1417 1.7720 -9.690000 
1418 1.6470 -9.691000 
1419 1.8250 -9.584000 
1420 1.5210 -9.693000 
1421 1.3960 -9.694000 
1422 1.5720 -9.588000 
1423 1.2730 -9.697000 
1424 1.1510 -9.700000 
1425 1.3230 -9.593000 
1426 1.0300 -9.710000 
1427 0.9100 -9.714000 
1428 1.0800 -9.607000 
1429 0.7740 -9.721000 
1430 0.6680 -9.736000 
1431 0.8240 -9.624000 
1432 0.5690 -9.713000 
1433 0.4460 -9.685000 
1434 0.3330 -9.674000 
1435 0.3290 -9.556000 
1436 0.5650 -9.603000 
1437 1.2350 -1.806000 
1438 1.2340 -1.681000 
1439 1.3480 -1.863000 
1440 0.3190 -9.439000 
1441 0.3150 -9.318000 
1442 0.4320 -9.458000 
1443 0.3090 -9.199000 
1444 0.3070 -9.076000 
1445 0.4170 -9.223000 
1446 0.3030 -8.955000 
1447 0.3020 -8.831000 
1448 0.4070 -8.982000 
1449 0.3020 -8.708000 
1450 0.3020 -8.584000 
1451 0.4030 -8.738000 
1452 0.3020 -8.460000 
1453 0.3020 -8.335000 
1454 0.4030 -8.491000 
1455 0.3020 -8.211000 
1456 0.3020 -8.086000 
1457 0.4030 -8.243000 
1458 0.3030 -7.961000 
1459 0.3030 -7.837000 
1460 0.4040 -7.993000 
1461 0.3030 -7.712000 
1462 0.3030 -7.587000 
1463 0.4040 -7.744000 
1464 0.3030 -7.462000 
1465 0.3030 -7.337000 
1466 0.4050 -7.494000 
1467 0.3030 -7.212000 
1468 0.3030 -7.087000 
1469 0.4050 -7.245000 
1470 0.3030 -6.962000 
1471 0.3040 -6.837000 
1472 0.4050 -6.995000 
1473 0.3040 -6.712000 
1474 0.3040 -6.588000 
1475 0.4060 -6.745000 
1476 0.3040 -6.464000 
1477 0.3030 -6.340000 
1478 0.4060 -6.496000 
1479 0.3000 -6.218000 
1480 0.2970 -6.097000 
1481 0.4030 -6.250000 
1482 0.2890 -5.979000 
1483 0.2830 -5.861000 
1484 0.3920 -6.010000 
1485 0.2640 -5.758000 
1486 0.2660 -5.635000 
1487 0.3820 -5.568000 
1488 0.3650 -5.789000 
1489 0.4940 -5.337000 
1490 1.2280 -1.054000 
1491 1.2290 -0.928000 
1492 1.2560 -0.530000 
1493 1.2550 -0.398000 
1494 1.2400 -2.553000 
1495 1.2400 -2.428000 
1496 1.2410 -3.303000 
1497 1.2410 -3.178000 
1498 1.2410 -3.052000 
1499 1.2410 -2.927000 
1500 1.3550 -3.110000 
1501 1.2310 -0.801000 
1502 1.2350 -0.670000 
1503 1.3390 -0.862000 
1504 1.2400 -2.802000 
1505 1.2400 -2.677000 
1506 1.3550 -2.859000 
1507 1.2440 -4.063000 
1508 1.2430 -3.936000 
1509 1.2390 -2.303000 
1510 1.2390 -2.178000 
1511 1.3510 -2.111000 
1512 1.3530 -2.360000 
1513 1.2350 -4.588000 
1514 1.2390 -4.458000 
1515 1.2420 -3.807000 
1516 1.2420 -3.681000 
1517 1.3580 -3.869000 
1518 1.2430 -4.323000 
1519 1.2440 -4.195000 
1520 1.3550 -4.396000 
1521 1.1500 -5.130000 
1522 1.1830 -4.999000 
1523 1.3550 -0.331000 
1524 1.4700 -0.338000 
1525 1.2310 -1.556000 
1526 1.2300 -1.431000 
1527 1.3440 -1.615000 
1528 0.8620 -5.318000 
1529 0.9800 -5.297000 
1530 0.8020 -5.437000 
1531 0.5470 -5.451000 
1532 1.0520 -5.391000 
1533 1.1060 -5.266000 
1534 1.3540 -2.609000 
1535 1.3620 -0.595000 
1536 1.2410 -3.428000 
1537 1.3560 -3.360000 
1538 1.2420 -3.553000 
1539 1.5270 -0.447000 
1540 1.2210 -4.727000 
1541 1.3370 -4.670000 
1542 1.2110 -4.859000 
1543 1.2950 -4.949000 
1544 1.2280 -1.306000 
1545 1.2280 -1.180000 
1546 1.2220 -5.225000 
1547 1.3590 -4.129000 
1548 1.3570 -3.613000 
1549 1.3390 -1.365000 
1550 1.3370 -1.114000 
1551 0.9990 -5.519000 
1552 1.1240 -5.489000 
1553 1.4680 -2.661000 
1554 1.4680 -2.537000 
1555 1.9770 -0.536000 
1556 2.0960 -0.525000 
1557 2.1970 -0.506000 
1558 2.3100 -0.509000 
1559 2.1380 -0.616000 
1560 2.3990 -0.537000 
1561 2.5040 -0.550000 
1562 2.5170 -0.671000 
1563 2.3280 -0.625000 
1564 2.5190 -0.790000 
1565 2.5230 -0.912000 
1566 2.4190 -0.771000 
1567 2.5330 -1.035000 
1568 2.5390 -1.159000 
1569 2.4310 -1.013000 
1570 2.5440 -1.285000 
1571 2.5470 -1.411000 
1572 2.4470 -1.263000 
1573 2.5430 -1.536000 
1574 2.5420 -1.662000 
1575 2.4490 -1.514000 
1576 2.5400 -1.787000 
1577 2.5390 -1.912000 
1578 2.4430 -1.764000 
1579 2.5390 -2.037000 
1580 2.5390 -2.162000 
1581 2.4410 -2.014000 
1582 2.5390 -2.287000 
1583 2.5390 -2.412000 
1584 2.4410 -2.264000 
1585 2.5390 -2.536000 
1586 2.5390 -2.661000 
1587 2.4410 -2.513000 
1588 2.5400 -2.786000 
1589 2.5400 -2.911000 
1590 2.4420 -2.763000 
1591 2.5400 -3.036000 
1592 2.5400 -3.161000 
1593 2.4420 -3.013000 
1594 2.5400 -3.286000 
1595 2.5400 -3.411000 
1596 2.4420 -3.263000 
1597 2.5400 -3.536000 
1598 2.5400 -3.661000 
1599 2.4420 -3.513000 
1600 2.5410 -3.786000 
1601 2.5410 -3.910000 
1602 2.4430 -3.763000 
1603 2.5430 -4.034000 
1604 2.5440 -4.159000 
1605 2.4460 -4.012000 
1606 2.5470 -4.282000 
1607 2.5490 -4.406000 
1608 2.4510 -4.259000 
1609 2.5510 -4.529000 
1610 2.5530 -4.652000 
1611 2.4570 -4.505000 
1612 2.5560 -4.773000 
1613 2.5570 -4.897000 
1614 2.4620 -4.748000 
1615 2.5590 -5.021000 
1616 2.5590 -5.146000 
1617 2.4670 -4.993000 
1618 2.5560 -5.270000 
1619 2.5540 -5.395000 
1620 2.4660 -5.241000 
1621 2.5530 -5.520000 
1622 2.5520 -5.645000 
1623 2.4610 -5.491000 
1624 2.5540 -5.771000 
1625 2.5540 -5.897000 
1626 2.4610 -5.742000 
1627 2.5540 -6.022000 
1628 2.5540 -6.148000 
1629 2.4620 -5.994000 
1630 2.5550 -6.273000 
1631 2.5550 -6.398000 
1632 2.4620 -6.245000 
1633 2.5550 -6.524000 
1634 2.5550 -6.649000 
1635 2.4630 -6.496000 
1636 2.5560 -6.774000 
1637 2.5560 -6.899000 
1638 2.4630 -6.747000 
1639 2.5560 -7.024000 
1640 2.5560 -7.149000 
1641 2.4640 -6.997000 
1642 2.5560 -7.274000 
1643 2.5560 -7.399000 
1644 2.4630 -7.247000 
1645 2.5560 -7.524000 
1646 2.5550 -7.649000 
1647 2.4630 -7.497000 
1648 2.5550 -7.774000 
1649 2.5550 -7.899000 
1650 2.4630 -7.747000 
1651 2.5560 -8.023000 
1652 2.5560 -8.147000 
1653 2.4630 -7.995000 
1654 2.5580 -8.267000 
1655 2.5600 -8.388000 
1656 2.4660 -8.239000 
1657 2.5660 -8.502000 
1658 2.5650 -8.624000 
1659 2.4730 -8.473000 
1660 2.5590 -8.739000 
1661 2.5510 -8.861000 
1662 2.4720 -8.703000 
1663 2.5240 -8.975000 
1664 2.5090 -9.094000 
1665 2.4390 -8.933000 
1666 2.5240 -9.464000 
1667 1.4470 -1.421000 
1668 1.4450 -1.296000 
1669 2.3990 -9.437000 
1670 2.2810 -9.439000 
1671 2.1370 -9.462000 
1672 2.0100 -9.469000 
1673 2.2110 -9.336000 
1674 1.8800 -9.477000 
1675 1.7530 -9.480000 
1676 1.9380 -9.366000 
1677 1.6260 -9.483000 
1678 1.5000 -9.484000 
1679 1.6810 -9.376000 
1680 1.3750 -9.486000 
1681 1.2520 -9.489000 
1682 1.4280 -9.380000 
1683 1.1300 -9.497000 
1684 1.0100 -9.507000 
1685 1.1820 -9.390000 
1686 0.9020 -9.531000 
1687 0.7660 -9.539000 
1688 0.9530 -9.422000 
1689 1.4700 -3.162000 
1690 1.4700 -3.037000 
1691 0.6660 -9.512000 
1692 0.5430 -9.484000 
1693 0.5330 -9.367000 
1694 0.7440 -9.419000 
1695 1.4630 -1.916000 
1696 1.4610 -1.791000 
1697 0.5250 -9.253000 
1698 0.5190 -9.134000 
1699 0.6360 -9.278000 
1700 0.5080 -9.016000 
1701 0.5040 -8.894000 
1702 0.6160 -9.046000 
1703 0.5050 -8.775000 
1704 0.5050 -8.652000 
1705 0.6070 -8.808000 
1706 0.5050 -8.529000 
1707 0.5050 -8.405000 
1708 0.6070 -8.566000 
1709 0.5050 -8.281000 
1710 0.5050 -8.156000 
1711 0.6070 -8.319000 
1712 0.5060 -8.032000 
1713 0.5060 -7.907000 
1714 0.6080 -8.070000 
1715 0.5070 -7.783000 
1716 0.5070 -7.658000 
1717 0.6090 -7.821000 
1718 0.5070 -7.534000 
1719 0.5080 -7.409000 
1720 0.6100 -7.573000 
1721 0.5080 -7.284000 
1722 0.5080 -7.159000 
1723 0.6110 -7.323000 
1724 0.5080 -7.034000 
1725 0.5090 -6.909000 
1726 0.6110 -7.074000 
1727 0.5100 -6.784000 
1728 0.5100 -6.659000 
1729 0.6130 -6.824000 
1730 0.5110 -6.533000 
1731 0.5110 -6.409000 
1732 0.6150 -6.572000 
1733 0.5100 -6.283000 
1734 0.5070 -6.161000 
1735 0.6150 -6.320000 
1736 0.5000 -6.032000 
1737 0.4910 -5.915000 
1738 0.6070 -6.066000 
1739 1.4440 -4.748000 
1740 1.4580 -4.609000 
1741 1.4430 -1.171000 
1742 1.4430 -1.046000 
1743 1.5510 -1.228000 
1744 1.3010 -5.324000 
1745 1.3460 -5.188000 
1746 1.4470 -0.923000 
1747 1.4480 -0.796000 
1748 1.5530 -0.981000 
1749 1.4690 -2.911000 
1750 1.4690 -2.785000 
1751 1.5820 -2.713000 
1752 1.5830 -2.963000 
1753 1.4710 -3.666000 
1754 1.4700 -3.539000 
1755 1.4700 -4.462000 
1756 1.4750 -4.327000 
1757 1.5780 -4.541000 
1758 1.3880 -5.041000 
1759 1.4160 -4.900000 
1760 1.4740 -4.188000 
1761 1.4730 -4.056000 
1762 1.5890 -4.254000 
1763 1.4550 -1.668000 
1764 1.4520 -1.544000 
1765 1.5690 -1.721000 
1766 2.4790 -9.339000 
1767 2.4800 -9.226000 
1768 1.5580 -1.475000 
1769 1.4670 -2.412000 
1770 1.4660 -2.287000 
1771 1.5810 -2.464000 
1772 1.4700 -3.287000 
1773 1.5840 -3.214000 
1774 1.4700 -3.412000 
1775 1.4640 -2.038000 
1776 1.5760 -1.966000 
1777 1.4650 -2.161000 
1778 1.5370 -4.839000 
1779 0.4680 -5.790000 
1780 0.4500 -5.686000 
1781 0.5760 -5.812000 
1782 1.4440 -0.684000 
1783 1.4650 -0.544000 
1784 1.7250 -0.563000 
1785 1.8490 -0.562000 
1786 1.1960 -5.589000 
1787 1.2490 -5.461000 
1788 0.8640 -5.565000 
1789 0.9370 -5.662000 
1790 0.7400 -5.580000 
1791 1.3730 -5.424000 
1792 1.5520 -0.746000 
1793 1.4670 -5.139000 
1794 0.4840 -5.569000 
1795 0.6150 -5.570000 
1796 1.6090 -0.536000 
1797 1.4720 -3.923000 
1798 1.4710 -3.794000 
1799 1.9080 -0.661000 
1800 0.6770 -5.697000 
1801 1.5870 -3.982000 
1802 1.5850 -3.721000 
1803 1.5840 -3.466000 
1804 1.6630 -0.660000 
1805 1.6960 -3.260000 
1806 1.6960 -3.136000 
1807 1.7030 -4.305000 
1808 1.7020 -4.166000 
1809 1.6990 -4.030000 
1810 1.6980 -3.897000 
1811 1.8120 -4.081000 
1812 2.2610 -9.220000 
1813 2.1180 -9.243000 
1814 2.3050 -0.742000 
1815 2.3070 -0.861000 
1816 2.2160 -0.714000 
1817 2.3290 -0.985000 
1818 2.3390 -1.108000 
1819 2.2150 -0.956000 
1820 2.3530 -1.233000 
1821 2.3580 -1.360000 
1822 2.2500 -1.206000 
1823 2.3460 -1.483000 
1824 2.3430 -1.608000 
1825 2.2520 -1.454000 
1826 2.3400 -1.734000 
1827 2.3380 -1.859000 
1828 2.2380 -1.703000 
1829 2.3380 -1.984000 
1830 2.3380 -2.109000 
1831 2.2350 -1.955000 
1832 2.3380 -2.235000 
1833 2.3380 -2.359000 
1834 2.2350 -2.205000 
1835 2.3380 -2.484000 
1836 2.3390 -2.609000 
1837 2.2360 -2.455000 
1838 2.3390 -2.734000 
1839 2.3390 -2.859000 
1840 2.2360 -2.705000 
1841 2.3390 -2.984000 
1842 2.3390 -3.109000 
1843 2.2360 -2.955000 
1844 2.3390 -3.234000 
1845 2.3390 -3.359000 
1846 2.2370 -3.205000 
1847 2.3400 -3.485000 
1848 2.3400 -3.610000 
1849 2.2370 -3.456000 
1850 2.3400 -3.735000 
1851 2.3410 -3.860000 
1852 2.2370 -3.707000 
1853 2.3430 -3.985000 
1854 2.3460 -4.108000 
1855 2.2400 -3.957000 
1856 2.3520 -4.230000 
1857 2.3550 -4.353000 
1858 2.2490 -4.203000 
1859 2.3580 -4.476000 
1860 2.3610 -4.598000 
1861 2.2590 -4.447000 
1862 2.3640 -4.714000 
1863 2.3670 -4.835000 
1864 2.2660 -4.686000 
1865 2.3780 -4.956000 
1866 2.3800 -5.079000 
1867 2.2800 -4.922000 
1868 2.3720 -5.203000 
1869 2.3690 -5.327000 
1870 2.2820 -5.165000 
1871 2.3640 -5.453000 
1872 2.3620 -5.578000 
1873 2.2700 -5.415000 
1874 2.3660 -5.707000 
1875 2.3670 -5.833000 
1876 2.2690 -5.669000 
1877 2.3660 -5.959000 
1878 2.3660 -6.085000 
1879 2.2720 -5.924000 
1880 2.3670 -6.210000 
1881 2.3670 -6.336000 
1882 2.2710 -6.175000 
1883 2.3680 -6.461000 
1884 2.3680 -6.587000 
1885 2.2720 -6.426000 
1886 2.3680 -6.712000 
1887 2.3680 -6.837000 
1888 2.2730 -6.677000 
1889 2.3680 -6.962000 
1890 2.3680 -7.087000 
1891 2.2730 -6.927000 
1892 2.3680 -7.212000 
1893 2.3680 -7.337000 
1894 2.2720 -7.177000 
1895 2.3680 -7.462000 
1896 2.3680 -7.587000 
1897 2.2720 -7.426000 
1898 2.3670 -7.711000 
1899 2.3670 -7.836000 
1900 2.2710 -7.676000 
1901 2.3660 -7.961000 
1902 2.3670 -8.084000 
1903 2.2700 -7.925000 
1904 2.3680 -8.206000 
1905 2.3700 -8.326000 
1906 2.2710 -8.171000 
1907 2.3760 -8.439000 
1908 2.3820 -8.553000 
1909 2.2780 -8.406000 
1910 2.3980 -8.649000 
1911 2.3910 -8.765000 
1912 2.3010 -8.616000 
1913 1.1460 -5.718000 
1914 1.2710 -5.690000 
1915 1.6650 -1.524000 
1916 1.6600 -1.402000 
1917 1.6680 -0.772000 
1918 1.9930 -9.256000 
1919 1.8630 -9.263000 
1920 2.0430 -9.140000 
1921 1.7380 -9.270000 
1922 1.6110 -9.272000 
1923 1.7930 -9.159000 
1924 1.4860 -9.273000 
1925 1.3610 -9.275000 
1926 1.5440 -9.167000 
1927 1.2320 -9.274000 
1928 1.1100 -9.282000 
1929 1.2890 -9.167000 
1930 0.9730 -9.305000 
1931 0.8650 -9.329000 
1932 1.0230 -9.189000 
1933 1.6560 -1.034000 
1934 1.6590 -0.911000 
1935 0.7010 -5.823000 
1936 0.7130 -9.083000 
1937 0.7030 -8.965000 
1938 0.7110 -8.853000 
1939 0.7120 -8.734000 
1940 0.8080 -8.891000 
1941 0.7100 -8.610000 
1942 0.7100 -8.487000 
1943 0.8140 -8.655000 
1944 0.7090 -8.363000 
1945 0.7090 -8.239000 
1946 0.8120 -8.407000 
1947 0.7110 -8.115000 
1948 0.7110 -7.990000 
1949 0.8130 -8.159000 
1950 0.7130 -7.867000 
1951 0.7130 -7.743000 
1952 0.8160 -7.911000 
1953 0.7140 -7.619000 
1954 0.7140 -7.494000 
1955 0.8180 -7.664000 
1956 0.7150 -7.370000 
1957 0.7150 -7.245000 
1958 0.8190 -7.416000 
1959 0.7160 -7.121000 
1960 0.7160 -6.996000 
1961 0.8200 -7.168000 
1962 0.7170 -6.871000 
1963 0.7180 -6.746000 
1964 0.8220 -6.918000 
1965 0.7210 -6.619000 
1966 0.7220 -6.493000 
1967 0.8260 -6.666000 
1968 0.7260 -6.362000 
1969 0.7240 -6.235000 
1970 0.8320 -6.408000 
1971 0.7160 -6.104000 
1972 0.7090 -5.976000 
1973 0.8270 -6.146000 
1974 1.5550 -5.244000 
1975 1.5970 -5.096000 
1976 1.6510 -1.278000 
1977 1.6500 -1.153000 
1978 1.7590 -1.327000 
1979 2.1150 -0.734000 
1980 1.6970 -3.768000 
1981 1.6960 -3.640000 
1982 1.8090 -3.816000 
1983 1.6310 -4.927000 
1984 1.6590 -4.774000 
1985 1.8660 -0.764000 
1986 1.9950 -0.738000 
1987 1.4420 -5.532000 
1988 1.4940 -5.394000 
1989 0.8110 -5.861000 
1990 1.7930 -4.693000 
1991 1.6980 -4.606000 
1992 1.3430 -5.795000 
1993 1.3940 -5.666000 
1994 2.3560 -8.860000 
1995 2.3290 -8.974000 
1996 2.0730 -0.836000 
1997 1.6930 -2.510000 
1998 1.6930 -2.385000 
1999 1.7110 -4.459000 
2000 1.8230 -4.371000 
2001 1.7710 -0.825000 
2002 1.7570 -1.083000 
2003 1.5790 -2.214000 
2004 1.6960 -3.512000 
2005 1.6950 -3.385000 
2006 0.7650 -9.302000 
2007 0.7560 -9.188000 
2008 1.8070 -3.306000 
2009 0.8430 -9.107000 
2010 1.7190 -5.031000 
2011 1.6230 -5.351000 
2012 0.8990 -5.779000 
2013 1.0340 -5.734000 
2014 1.8580 -0.902000 
2015 1.5140 -5.636000 
2016 1.1080 -5.834000 
2017 1.6900 -2.011000 
2018 1.6880 -1.888000 
2019 1.6950 -3.010000 
2020 1.6950 -2.883000 
2021 1.8070 -3.056000 
2022 1.6790 -1.640000 
2023 1.7800 -1.567000 
2024 1.6850 -1.764000 
2025 1.8070 -3.559000 
2026 1.7980 -1.808000 
2027 1.6940 -2.634000 
2028 1.8050 -2.555000 
2029 1.6940 -2.758000 
2030 1.8690 -1.135000 
2031 1.8750 -1.016000 
2032 2.3840 -9.180000 
2033 2.2900 -9.087000 
2034 2.2810 -8.806000 
2035 2.0900 -0.950000 
2036 2.1120 -1.074000 
2037 2.1430 -1.412000 
2038 2.1310 -1.535000 
2039 2.1290 -1.666000 
2040 2.1270 -1.792000 
2041 2.0210 -1.624000 
2042 2.1270 -1.919000 
2043 2.1270 -2.044000 
2044 2.0190 -1.882000 
2045 2.1280 -2.170000 
2046 2.1280 -2.295000 
2047 2.0200 -2.134000 
2048 2.1280 -2.419000 
2049 2.1280 -2.544000 
2050 2.0210 -2.384000 
2051 2.1290 -2.669000 
2052 2.1290 -2.794000 
2053 2.0210 -2.633000 
2054 2.1290 -2.919000 
2055 2.1290 -3.044000 
2056 2.0220 -2.883000 
2057 2.1300 -3.169000 
2058 2.1300 -3.295000 
2059 2.0230 -3.134000 
2060 2.1300 -3.420000 
2061 2.1300 -3.546000 
2062 2.0230 -3.385000 
2063 2.1300 -3.673000 
2064 2.1310 -3.798000 
2065 2.0230 -3.637000 
2066 2.1320 -3.926000 
2067 2.1350 -4.050000 
2068 2.0250 -3.892000 
2069 2.1400 -4.176000 
2070 2.1460 -4.297000 
2071 2.0320 -4.145000 
2072 2.1650 -4.408000 
2073 2.1690 -4.530000 
2074 2.0560 -4.381000 
2075 2.1420 -4.658000 
2076 2.1450 -4.774000 
2077 2.0480 -4.619000 
2078 2.1920 -4.880000 
2079 2.2030 -5.000000 
2080 2.0680 -4.852000 
2081 2.1930 -5.110000 
2082 2.1860 -5.233000 
2083 2.1060 -5.068000 
2084 2.1630 -5.367000 
2085 2.1590 -5.493000 
2086 2.0740 -5.312000 
2087 2.1730 -5.628000 
2088 2.1770 -5.757000 
2089 2.0670 -5.581000 
2090 2.1730 -5.881000 
2091 2.1720 -6.007000 
2092 2.0780 -5.840000 
2093 2.1720 -6.132000 
2094 2.1720 -6.257000 
2095 2.0730 -6.090000 
2096 2.1730 -6.383000 
2097 2.1740 -6.509000 
2098 2.0740 -6.340000 
2099 2.1740 -6.634000 
2100 2.1740 -6.759000 
2101 2.0760 -6.591000 
2102 2.1740 -6.884000 
2103 2.1740 -7.009000 
2104 2.0750 -6.841000 
2105 2.1730 -7.133000 
2106 2.1730 -7.258000 
2107 2.0750 -7.090000 
2108 2.1730 -7.382000 
2109 2.1730 -7.507000 
2110 2.0740 -7.339000 
2111 2.1720 -7.632000 
2112 2.1720 -7.756000 
2113 2.0730 -7.587000 
2114 2.1700 -7.881000 
2115 2.1700 -8.006000 
2116 2.0710 -7.837000 
2117 2.1680 -8.132000 
2118 2.1690 -8.253000 
2119 2.0690 -8.088000 
2120 2.1730 -8.379000 
2121 2.1790 -8.492000 
2122 2.0710 -8.339000 
2123 2.2020 -8.609000 
2124 2.2180 -8.705000 
2125 2.0970 -8.582000 
2126 1.9340 -4.398000 
2127 1.9260 -4.244000 
2128 1.5820 -5.741000 
2129 1.6300 -5.606000 
2130 2.0910 -9.023000 
2131 1.9660 -9.036000 
2132 1.8520 -9.049000 
2133 1.7280 -9.056000 
2134 1.9000 -8.932000 
2135 1.6070 -9.065000 
2136 1.4820 -9.066000 
2137 1.6660 -8.955000 
2138 1.3600 -9.059000 
2139 1.2310 -9.058000 
2140 1.4230 -8.957000 
2141 1.0980 -9.046000 
2142 0.9610 -9.068000 
2143 0.9180 -8.963000 
2144 1.1690 -8.937000 
2145 1.0370 -5.972000 
2146 1.1500 -5.956000 
2147 1.9100 -1.844000 
2148 1.9060 -1.719000 
2149 1.7990 -5.116000 
2150 1.8340 -4.946000 
2151 1.9150 -3.345000 
2152 1.9150 -3.220000 
2153 1.8870 -4.804000 
2154 1.9270 -4.635000 
2155 0.9170 -8.707000 
2156 0.9150 -8.584000 
2157 0.9130 -8.456000 
2158 0.9130 -8.331000 
2159 1.0160 -8.508000 
2160 0.9160 -8.209000 
2161 0.9170 -8.085000 
2162 1.0170 -8.257000 
2163 0.9200 -7.962000 
2164 0.9210 -7.839000 
2165 1.0230 -8.012000 
2166 0.9220 -7.716000 
2167 0.9230 -7.592000 
2168 1.0270 -7.767000 
2169 0.9240 -7.469000 
2170 0.9240 -7.344000 
2171 1.0290 -7.520000 
2172 0.9250 -7.221000 
2173 0.9260 -7.096000 
2174 1.0300 -7.273000 
2175 0.9270 -6.972000 
2176 0.9280 -6.847000 
2177 1.0320 -7.026000 
2178 0.9300 -6.722000 
2179 0.9330 -6.595000 
2180 1.0360 -6.776000 
2181 0.9380 -6.464000 
2182 0.9420 -6.333000 
2183 1.0430 -6.520000 
2184 0.9070 -5.932000 
2185 1.6900 -2.258000 
2186 1.6890 -2.133000 
2187 1.8010 -2.055000 
2188 1.8030 -2.304000 
2189 1.9700 -0.954000 
2190 1.2880 -5.917000 
2191 1.4110 -5.893000 
2192 1.2170 -6.054000 
2193 1.9080 -1.588000 
2194 1.8950 -1.472000 
2195 1.9170 -3.855000 
2196 1.9160 -3.725000 
2197 1.6770 -5.481000 
2198 1.7380 -5.331000 
2199 0.9260 -8.852000 
2200 2.2070 -9.014000 
2201 2.1300 -8.910000 
2202 0.9490 -6.053000 
2203 1.9150 -3.598000 
2204 1.9150 -3.471000 
2205 1.5500 -5.880000 
2206 1.6650 -5.850000 
2207 2.1820 -8.800000 
2208 2.1660 -1.166000 
2209 2.1800 -1.291000 
2210 1.8060 -2.804000 
2211 1.7440 -5.586000 
2212 2.0670 -8.809000 
2213 1.9100 -1.970000 
2214 1.0640 -6.241000 
2215 0.9570 -6.185000 
2216 1.9130 -2.345000 
2217 1.9110 -2.218000 
2218 1.0270 -8.780000 
2219 1.9150 -3.095000 
2220 1.9140 -2.969000 
2221 1.4940 -6.002000 
2222 1.8420 -1.374000 
2223 1.8340 -1.250000 
2224 1.9180 -3.982000 
2225 1.9130 -2.593000 
2226 1.9130 -2.470000 
2227 2.0590 -1.372000 
2228 1.9210 -4.118000 
2229 1.9520 -1.182000 
2230 1.9100 -2.093000 
2231 1.9130 -2.718000 
2232 1.9680 -4.889000 
2233 2.0140 -4.995000 
2234 2.0050 -5.105000 
2235 2.0000 -5.221000 
2236 1.9780 -5.355000 
2237 1.9770 -5.790000 
2238 1.9730 -5.915000 
2239 1.9690 -6.039000 
2240 1.9680 -6.163000 
2241 1.8690 -5.989000 
2242 1.9730 -6.291000 
2243 1.9750 -6.417000 
2244 1.8690 -6.240000 
2245 1.9750 -6.542000 
2246 1.9750 -6.667000 
2247 1.8740 -6.493000 
2248 1.9740 -6.791000 
2249 1.9740 -6.916000 
2250 1.8740 -6.742000 
2251 1.9730 -7.039000 
2252 1.9730 -7.164000 
2253 1.8720 -6.989000 
2254 1.9720 -7.287000 
2255 1.9720 -7.412000 
2256 1.8710 -7.237000 
2257 1.9710 -7.536000 
2258 1.9710 -7.660000 
2259 1.8690 -7.484000 
2260 1.9690 -7.785000 
2261 1.9680 -7.910000 
2262 1.8670 -7.733000 
2263 1.9660 -8.037000 
2264 1.9640 -8.163000 
2265 1.8640 -7.985000 
2266 1.9620 -8.296000 
2267 1.9650 -8.421000 
2268 1.8590 -8.245000 
2269 1.9760 -8.566000 
2270 1.9980 -8.684000 
2271 1.8670 -8.523000 
2272 1.9530 -4.508000 
2273 2.0410 -1.160000 
2274 1.7530 -5.927000 
2275 1.7850 -5.788000 
2276 1.9700 -1.395000 
2277 1.7240 -8.857000 
2278 1.6040 -8.866000 
2279 1.5010 -8.859000 
2280 1.3790 -8.853000 
2281 1.5590 -8.761000 
2282 1.2650 -8.836000 
2283 1.1330 -8.823000 
2284 1.1230 -8.678000 
2285 1.3430 -8.738000 
2286 1.1190 -8.310000 
2287 1.1230 -8.188000 
2288 1.1270 -8.067000 
2289 1.1290 -7.945000 
2290 1.2290 -8.120000 
2291 1.1320 -7.823000 
2292 1.1330 -7.700000 
2293 1.2360 -7.878000 
2294 1.1340 -7.577000 
2295 1.1350 -7.454000 
2296 1.2390 -7.633000 
2297 1.1360 -7.331000 
2298 1.1360 -7.207000 
2299 1.2410 -7.387000 
2300 1.1370 -7.084000 
2301 1.1380 -6.960000 
2302 1.2430 -7.141000 
2303 1.1400 -6.836000 
2304 1.1430 -6.710000 
2305 1.2460 -6.894000 
2306 1.1460 -6.586000 
2307 1.1510 -6.455000 
2308 1.2510 -6.646000 
2309 1.9460 -8.794000 
2310 1.7940 -5.233000 
2311 1.9090 -5.148000 
2312 1.4180 -6.101000 
2313 1.5580 -6.088000 
2314 1.8320 -8.807000 
2315 2.0070 -1.274000 
2316 1.1600 -6.328000 
2317 1.1750 -6.180000 
2318 1.3130 -6.141000 
2319 1.2630 -6.394000 
2320 1.1140 -8.557000 
2321 1.1120 -8.429000 
2322 1.2180 -8.360000 
2323 1.2200 -8.600000 
2324 1.9140 -2.844000 
2325 1.3760 -6.227000 
2326 1.9760 -5.542000 
2327 1.9910 -5.677000 
2328 1.7490 -6.051000 
2329 1.7700 -8.718000 
2330 1.8860 -5.752000 
2331 1.9220 -5.454000 
2332 1.8450 -5.550000 
2333 1.7980 -5.674000 
2334 1.6530 -6.127000 
2335 1.7690 -6.188000 
2336 1.7740 -6.316000 
2337 1.5770 -6.226000 
2338 1.7510 -8.599000 
2339 1.6440 -8.649000 
2340 1.7410 -8.453000 
2341 1.7730 -6.440000 
2342 1.7730 -6.565000 
2343 1.6720 -6.388000 
2344 1.7710 -6.688000 
2345 1.7700 -6.811000 
2346 1.6690 -6.635000 
2347 1.7690 -6.934000 
2348 1.7680 -7.058000 
2349 1.6660 -6.880000 
2350 1.7670 -7.181000 
2351 1.7660 -7.305000 
2352 1.6640 -7.126000 
2353 1.7660 -7.428000 
2354 1.7650 -7.552000 
2355 1.6620 -7.372000 
2356 1.7640 -7.676000 
2357 1.7630 -7.800000 
2358 1.6600 -7.619000 
2359 1.7600 -7.925000 
2360 1.7580 -8.052000 
2361 1.6570 -7.868000 
2362 1.7540 -8.180000 
2363 1.7510 -8.313000 
2364 1.6360 -8.389000 
2365 1.6510 -8.121000 
2366 1.5410 -8.642000 
2367 1.4240 -8.661000 
2368 1.3110 -8.644000 
2369 1.3020 -8.522000 
2370 1.5090 -8.548000 
2371 1.3330 -8.179000 
2372 1.3370 -8.059000 
2373 1.3400 -7.936000 
2374 1.3420 -7.814000 
2375 1.4440 -7.995000 
2376 1.3440 -7.691000 
2377 1.3450 -7.568000 
2378 1.4480 -7.749000 
2379 1.3460 -7.445000 
2380 1.3470 -7.322000 
2381 1.4510 -7.503000 
2382 1.3480 -7.199000 
2383 1.3490 -7.076000 
2384 1.4530 -7.257000 
2385 1.3500 -6.953000 
2386 1.3520 -6.830000 
2387 1.4550 -7.011000 
2388 1.3540 -6.707000 
2389 1.3570 -6.583000 
2390 1.4580 -6.766000 
2391 1.8480 -5.363000 
2392 1.3610 -6.463000 
2393 1.3690 -6.335000 
2394 1.4750 -6.295000 
2395 1.4640 -6.524000 
2396 1.3190 -8.418000 
2397 1.3260 -8.299000 
2398 1.4340 -8.237000 
2399 1.4100 -8.461000 
2400 1.5700 -6.334000 
2401 1.5690 -6.458000 
2402 1.5650 -6.578000 
2403 1.5640 -6.701000 
2404 1.5620 -6.823000 
2405 1.5600 -6.946000 
2406 1.5590 -7.068000 
2407 1.5580 -7.191000 
2408 1.5570 -7.314000 
2409 1.5560 -7.438000 
2410 1.5560 -7.561000 
2411 1.5540 -7.685000 
2412 1.5530 -7.808000 
2413 1.5510 -7.933000 
2414 1.5480 -8.055000 
2415 1.5440 -8.183000 
2416 1.5370 -8.303000 
2417 1.5260 -8.443000 
0
1 2 1 5 1 48 632 633 634 
2 2 1 6 5 49 635 636 637 
3 2 1 7 6 50 638 639 640 
4 2 1 6 49 50 637 641 639 
5 2 1 2 7 8 642 643 644 
6 2 1 9 8 51 645 646 647 
7 2 1 10 9 52 648 649 650 
8 2 1 9 51 52 647 651 649 
9 2 1 11 10 53 652 653 654 
10 2 1 10 52 53 650 655 653 
11 2 1 12 11 54 656 657 658 
12 2 1 11 53 54 654 659 657 
13 2 1 13 12 55 660 661 662 
14 2 1 12 54 55 658 663 661 
15 2 1 14 13 56 664 665 666 
16 2 1 13 55 56 662 667 665 
17 2 1 15 14 57 668 669 670 
18 2 1 14 56 57 666 671 669 
19 2 1 16 15 58 672 673 674 
20 2 1 15 57 58 670 675 673 
21 2 1 17 16 59 676 677 678 
22 2 1 16 58 59 674 679 677 
23 2 1 18 17 60 680 681 682 
24 2 1 17 59 60 678 683 681 
25 2 1 19 18 61 684 685 686 
26 2 1 18 60 61 682 687 685 
27 2 1 20 19 62 688 689 690 
28 2 1 19 61 62 686 691 689 
29 2 1 21 20 63 692 693 694 
30 2 1 20 62 63 690 695 693 
31 2 1 22 21 64 696 697 698 
32 2 1 21 63 64 694 699 697 
33 2 1 23 22 65 700 701 702 
34 2 1 22 64 65 698 703 701 
35 2 1 24 23 66 704 705 706 
36 2 1 23 65 66 702 707 705 
37 2 1 25 24 67 708 709 710 
38 2 1 24 66 67 706 711 709 
39 2 1 26 25 68 712 713 714 
40 2 1 25 67 68 710 715 713 
41 2 1 3 26 27 716 717 718 
42 2 1 28 27 69 719 720 721 
43 2 1 29 28 70 722 723 724 
44 2 1 28 69 70 721 725 723 
45 2 1 4 29 30 726 727 728 
46 2 1 31 30 71 729 730 731 
47 2 1 32 31 72 732 733 734 
48 2 1 31 71 72 731 735 733 
49 2 1 33 32 73 736 737 738 
50 2 1 32 72 73 734 739 737 
51 2 1 34 33 74 740 741 742 
52 2 1 33 73 74 738 743 741 
53 2 1 35 34 75 744 745 746 
54 2 1 34 74 75 742 747 745 
55 2 1 36 35 76 748 749 750 
56 2 1 35 75 76 746 751 749 
57 2 1 37 36 77 752 753 754 
58 2 1 36 76 77 750 755 753 
59 2 1 38 37 78 756 757 758 
60 2 1 37 77 78 754 759 757 
61 2 1 39 38 79 760 761 762 
62 2 1 38 78 79 758 763 761 
63 2 1 40 39 80 764 765 766 
64 2 1 39 79 80 762 767 765 
65 2 1 41 40 81 768 769 770 
66 2 1 40 80 81 766 771 769 
67 2 1 42 41 82 772 773 774 
68 2 1 41 81 82 770 775 773 
69 2 1 43 42 83 776 777 778 
70 2 1 42 82 83 774 779 777 
71 2 1 44 43 84 780 781 782 
72 2 1 43 83 84 778 783 781 
73 2 1 45 44 85 784 785 786 
74 2 1 44 84 85 782 787 785 
75 2 1 46 45 86 788 789 790 
76 2 1 45 85 86 786 791 789 
77 2 1 47 46 87 792 793 794 
78 2 1 46 86 87 790 795 793 
79 2 1 5 48 49 634 796 636 
80 2 1 51 8 50 646 797 798 
81 2 1 27 26 69 717 799 720 
82 2 1 26 68 69 714 800 799 
83 2 1 30 29 70 727 724 801 
84 2 1 71 30 70 730 801 802 
85 2 1 48 47 88 803 804 805 
86 2 1 8 7 50 643 640 797 
87 2 1 48 88 49 805 806 796 
88 2 1 88 47 87 804 794 807 
89 2 1 51 50 89 798 808 809 
90 2 1 50 49 89 641 810 808 
91 2 1 52 51 89 651 809 811 
92 2 1 53 52 90 655 812 813 
93 2 1 54 53 91 659 814 815 
94 2 1 53 90 91 813 816 814 
95 2 1 55 54 92 663 817 818 
96 2 1 54 91 92 815 819 817 
97 2 1 56 55 93 667 820 821 
98 2 1 55 92 93 818 822 820 
99 2 1 57 56 94 671 823 824 
100 2 1 56 93 94 821 825 823 
101 2 1 58 57 95 675 826 827 
102 2 1 57 94 95 824 828 826 
103 2 1 59 58 96 679 829 830 
104 2 1 58 95 96 827 831 829 
105 2 1 60 59 97 683 832 833 
106 2 1 59 96 97 830 834 832 
107 2 1 61 60 98 687 835 836 
108 2 1 60 97 98 833 837 835 
109 2 1 62 61 99 691 838 839 
110 2 1 61 98 99 836 840 838 
111 2 1 63 62 100 695 841 842 
112 2 1 62 99 100 839 843 841 
113 2 1 64 63 101 699 844 845 
114 2 1 63 100 101 842 846 844 
115 2 1 65 64 102 703 847 848 
116 2 1 64 101 102 845 849 847 
117 2 1 66 65 103 707 850 851 
118 2 1 65 102 103 848 852 850 
119 2 1 67 66 104 711 853 854 
120 2 1 66 103 104 851 855 853 
121 2 1 68 67 105 715 856 857 
122 2 1 67 104 105 854 858 856 
123 2 1 69 68 105 800 857 859 
124 2 1 71 70 105 802 860 861 
125 2 1 72 71 105 735 861 862 
126 2 1 73 72 104 739 863 864 
127 2 1 74 73 103 743 865 866 
128 2 1 75 74 102 747 867 868 
129 2 1 76 75 101 751 869 870 
130 2 1 77 76 100 755 871 872 
131 2 1 78 77 99 759 873 874 
132 2 1 79 78 98 763 875 876 
133 2 1 80 79 97 767 877 878 
134 2 1 81 80 96 771 879 880 
135 2 1 82 81 95 775 881 882 
136 2 1 83 82 94 779 883 884 
137 2 1 84 83 93 783 885 886 
138 2 1 85 84 92 787 887 888 
139 2 1 86 85 91 791 889 890 
140 2 1 87 86 90 795 891 892 
141 2 1 49 88 89 806 893 810 
142 2 1 101 75 102 869 868 849 
143 2 1 90 52 89 812 811 894 
144 2 1 102 74 103 867 866 852 
145 2 1 96 80 97 879 878 834 
146 2 1 97 79 98 877 876 837 
147 2 1 73 104 103 864 855 865 
148 2 1 70 69 105 725 859 860 
149 2 1 98 78 99 875 874 840 
150 2 1 72 105 104 862 858 863 
151 2 1 88 87 89 807 895 893 
152 2 1 76 101 100 870 846 871 
153 2 1 77 100 99 872 843 873 
154 2 1 81 96 95 880 831 881 
155 2 1 82 95 94 882 828 883 
156 2 1 83 94 93 884 825 885 
157 2 1 84 93 92 886 822 887 
158 2 1 85 92 91 888 819 889 
159 2 1 86 91 90 890 816 891 
160 2 1 87 90 89 892 894 895 
161 2 4 109 2 8 896 644 897 
162 2 4 110 109 185 898 899 900 
163 2 4 111 110 186 901 902 903 
164 2 4 110 185 186 900 904 902 
165 2 4 112 111 187 905 906 907 
166 2 4 111 186 187 903 908 906 
167 2 4 113 112 188 909 910 911 
168 2 4 112 187 188 907 912 910 
169 2 4 114 113 189 913 914 915 
170 2 4 113 188 189 911 916 914 
171 2 4 115 114 190 917 918 919 
172 2 4 114 189 190 915 920 918 
173 2 4 106 115 191 921 922 923 
174 2 4 116 106 191 924 923 925 
175 2 4 115 190 191 919 926 922 
176 2 4 117 116 192 927 928 929 
177 2 4 116 191 192 925 930 928 
178 2 4 118 117 193 931 932 933 
179 2 4 117 192 193 929 934 932 
180 2 4 119 118 194 935 936 937 
181 2 4 118 193 194 933 938 936 
182 2 4 120 119 195 939 940 941 
183 2 4 119 194 195 937 942 940 
184 2 4 121 120 196 943 944 945 
185 2 4 120 195 196 941 946 944 
186 2 4 122 121 197 947 948 949 
187 2 4 121 196 197 945 950 948 
188 2 4 123 122 198 951 952 953 
189 2 4 122 197 198 949 954 952 
190 2 4 124 123 199 955 956 957 
191 2 4 123 198 199 953 958 956 
192 2 4 125 124 200 959 960 961 
193 2 4 124 199 200 957 962 960 
194 2 4 126 125 201 963 964 965 
195 2 4 125 200 201 961 966 964 
196 2 4 127 126 202 967 968 969 
197 2 4 126 201 202 965 970 968 
198 2 4 128 127 203 971 972 973 
199 2 4 127 202 203 969 974 972 
200 2 4 129 128 204 975 976 977 
201 2 4 128 203 204 973 978 976 
202 2 4 130 129 205 979 980 981 
203 2 4 129 204 205 977 982 980 
204 2 4 131 130 206 983 984 985 
205 2 4 130 205 206 981 986 984 
206 2 4 132 131 207 987 988 989 
207 2 4 131 206 207 985 990 988 
208 2 4 133 132 208 991 992 993 
209 2 4 132 207 208 989 994 992 
210 2 4 134 133 209 995 996 997 
211 2 4 133 208 209 993 998 996 
212 2 4 135 134 210 999 1000 1001 
213 2 4 134 209 210 997 1002 1000 
214 2 4 136 135 211 1003 1004 1005 
215 2 4 135 210 211 1001 1006 1004 
216 2 4 137 136 212 1007 1008 1009 
217 2 4 136 211 212 1005 1010 1008 
218 2 4 138 137 213 1011 1012 1013 
219 2 4 137 212 213 1009 1014 1012 
220 2 4 139 138 214 1015 1016 1017 
221 2 4 138 213 214 1013 1018 1016 
222 2 4 140 139 215 1019 1020 1021 
223 2 4 139 214 215 1017 1022 1020 
224 2 4 141 140 216 1023 1024 1025 
225 2 4 140 215 216 1021 1026 1024 
226 2 4 142 141 217 1027 1028 1029 
227 2 4 141 216 217 1025 1030 1028 
228 2 4 143 142 218 1031 1032 1033 
229 2 4 142 217 218 1029 1034 1032 
230 2 4 144 143 219 1035 1036 1037 
231 2 4 143 218 219 1033 1038 1036 
232 2 4 145 144 220 1039 1040 1041 
233 2 4 144 219 220 1037 1042 1040 
234 2 4 146 145 221 1043 1044 1045 
235 2 4 145 220 221 1041 1046 1044 
236 2 4 147 146 222 1047 1048 1049 
237 2 4 146 221 222 1045 1050 1048 
238 2 4 148 147 223 1051 1052 1053 
239 2 4 147 222 223 1049 1054 1052 
240 2 4 149 148 224 1055 1056 1057 
241 2 4 148 223 224 1053 1058 1056 
242 2 4 150 149 225 1059 1060 1061 
243 2 4 149 224 225 1057 1062 1060 
244 2 4 151 150 226 1063 1064 1065 
245 2 4 150 225 226 1061 1066 1064 
246 2 4 152 151 227 1067 1068 1069 
247 2 4 151 226 227 1065 1070 1068 
248 2 4 153 152 228 1071 1072 1073 
249 2 4 152 227 228 1069 1074 1072 
250 2 4 154 153 229 1075 1076 1077 
251 2 4 153 228 229 1073 1078 1076 
252 2 4 107 154 155 1079 1080 1081 
253 2 4 156 155 230 1082 1083 1084 
254 2 4 157 156 231 1085 1086 1087 
255 2 4 156 230 231 1084 1088 1086 
256 2 4 158 157 232 1089 1090 1091 
257 2 4 157 231 232 1087 1092 1090 
258 2 4 159 158 233 1093 1094 1095 
259 2 4 158 232 233 1091 1096 1094 
260 2 4 160 159 234 1097 1098 1099 
261 2 4 159 233 234 1095 1100 1098 
262 2 4 161 160 235 1101 1102 1103 
263 2 4 160 234 235 1099 1104 1102 
264 2 4 162 161 236 1105 1106 1107 
265 2 4 161 235 236 1103 1108 1106 
266 2 4 163 162 237 1109 1110 1111 
267 2 4 162 236 237 1107 1112 1110 
268 2 4 164 163 238 1113 1114 1115 
269 2 4 163 237 238 1111 1116 1114 
270 2 4 165 164 239 1117 1118 1119 
271 2 4 164 238 239 1115 1120 1118 
272 2 4 108 165 240 1121 1122 1123 
273 2 4 166 108 240 1124 1123 1125 
274 2 4 165 239 240 1119 1126 1122 
275 2 4 167 166 241 1127 1128 1129 
276 2 4 166 240 241 1125 1130 1128 
277 2 4 168 167 242 1131 1132 1133 
278 2 4 167 241 242 1129 1134 1132 
279 2 4 169 168 243 1135 1136 1137 
280 2 4 168 242 243 1133 1138 1136 
281 2 4 170 169 244 1139 1140 1141 
282 2 4 169 243 244 1137 1142 1140 
283 2 4 171 170 245 1143 1144 1145 
284 2 4 170 244 245 1141 1146 1144 
285 2 4 172 171 246 1147 1148 1149 
286 2 4 171 245 246 1145 1150 1148 
287 2 4 173 172 247 1151 1152 1153 
288 2 4 172 246 247 1149 1154 1152 
289 2 4 174 173 248 1155 1156 1157 
290 2 4 173 247 248 1153 1158 1156 
291 2 4 175 174 249 1159 1160 1161 
292 2 4 174 248 249 1157 1162 1160 
293 2 4 176 175 250 1163 1164 1165 
294 2 4 175 249 250 1161 1166 1164 
295 2 4 177 176 251 1167 1168 1169 
296 2 4 176 250 251 1165 1170 1168 
297 2 4 178 177 252 1171 1172 1173 
298 2 4 177 251 252 1169 1174 1172 
299 2 4 179 178 253 1175 1176 1177 
300 2 4 178 252 253 1173 1178 1176 
301 2 4 180 179 254 1179 1180 1181 
302 2 4 179 253 254 1177 1182 1180 
303 2 4 181 180 255 1183 1184 1185 
304 2 4 180 254 255 1181 1186 1184 
305 2 4 182 181 256 1187 1188 1189 
306 2 4 181 255 256 1185 1190 1188 
307 2 4 183 182 257 1191 1192 1193 
308 2 4 182 256 257 1189 1194 1192 
309 2 4 184 183 258 1195 1196 1197 
310 2 4 183 257 258 1193 1198 1196 
311 2 4 4 184 29 1199 1200 726 
312 2 4 3 27 259 718 1201 1202 
313 2 4 28 29 260 722 1203 1204 
314 2 4 8 9 261 645 1205 1206 
315 2 4 10 11 262 652 1207 1208 
316 2 4 12 13 263 660 1209 1210 
317 2 4 14 15 264 668 1211 1212 
318 2 4 16 17 265 676 1213 1214 
319 2 4 18 19 266 684 1215 1216 
320 2 4 20 21 267 692 1217 1218 
321 2 4 22 23 268 700 1219 1220 
322 2 4 24 25 269 708 1221 1222 
323 2 4 26 3 270 716 1223 1224 
324 2 4 185 109 261 899 1225 1226 
325 2 4 155 154 229 1080 1077 1227 
326 2 4 262 11 271 1207 1228 1229 
327 2 4 11 12 271 656 1230 1228 
328 2 4 230 155 229 1083 1227 1231 
329 2 4 29 184 258 1200 1197 1232 
330 2 4 260 29 258 1203 1232 1233 
331 2 4 259 27 272 1201 1234 1235 
332 2 4 27 28 272 719 1236 1234 
333 2 4 28 260 272 1204 1237 1236 
334 2 4 8 261 109 1206 1225 897 
335 2 4 3 259 273 1202 1238 1239 
336 2 4 9 10 274 648 1240 1241 
337 2 4 12 263 271 1210 1242 1230 
338 2 4 13 14 275 664 1243 1244 
339 2 4 15 16 276 672 1245 1246 
340 2 4 17 18 277 680 1247 1248 
341 2 4 19 20 278 688 1249 1250 
342 2 4 21 22 279 696 1251 1252 
343 2 4 23 24 280 704 1253 1254 
344 2 4 25 26 281 712 1255 1256 
345 2 4 3 273 270 1239 1257 1223 
346 2 4 263 13 275 1209 1244 1258 
347 2 4 264 15 276 1211 1246 1259 
348 2 4 265 17 277 1213 1248 1260 
349 2 4 266 19 278 1215 1250 1261 
350 2 4 267 21 279 1217 1252 1262 
351 2 4 268 23 280 1219 1254 1263 
352 2 4 269 25 281 1221 1256 1264 
353 2 4 281 26 270 1255 1224 1265 
354 2 4 280 24 269 1253 1222 1266 
355 2 4 279 22 268 1251 1220 1267 
356 2 4 276 16 265 1245 1214 1268 
357 2 4 278 20 267 1249 1218 1269 
358 2 4 277 18 266 1247 1216 1270 
359 2 4 274 10 262 1240 1208 1271 
360 2 4 9 274 261 1241 1272 1205 
361 2 4 275 14 264 1243 1212 1273 
362 2 4 259 272 282 1235 1274 1275 
363 2 4 264 276 283 1259 1276 1277 
364 2 4 187 186 284 908 1278 1279 
365 2 4 188 187 285 912 1280 1281 
366 2 4 187 284 285 1279 1282 1280 
367 2 4 189 188 286 916 1283 1284 
368 2 4 188 285 286 1281 1285 1283 
369 2 4 190 189 287 920 1286 1287 
370 2 4 189 286 287 1284 1288 1286 
371 2 4 191 190 288 926 1289 1290 
372 2 4 192 191 288 930 1290 1291 
373 2 4 190 287 288 1287 1292 1289 
374 2 4 193 192 289 934 1293 1294 
375 2 4 192 288 289 1291 1295 1293 
376 2 4 194 193 290 938 1296 1297 
377 2 4 193 289 290 1294 1298 1296 
378 2 4 195 194 291 942 1299 1300 
379 2 4 194 290 291 1297 1301 1299 
380 2 4 196 195 292 946 1302 1303 
381 2 4 195 291 292 1300 1304 1302 
382 2 4 197 196 293 950 1305 1306 
383 2 4 196 292 293 1303 1307 1305 
384 2 4 198 197 294 954 1308 1309 
385 2 4 197 293 294 1306 1310 1308 
386 2 4 199 198 295 958 1311 1312 
387 2 4 198 294 295 1309 1313 1311 
388 2 4 200 199 296 962 1314 1315 
389 2 4 199 295 296 1312 1316 1314 
390 2 4 201 200 297 966 1317 1318 
391 2 4 200 296 297 1315 1319 1317 
392 2 4 202 201 298 970 1320 1321 
393 2 4 201 297 298 1318 1322 1320 
394 2 4 203 202 299 974 1323 1324 
395 2 4 202 298 299 1321 1325 1323 
396 2 4 204 203 300 978 1326 1327 
397 2 4 203 299 300 1324 1328 1326 
398 2 4 205 204 301 982 1329 1330 
399 2 4 204 300 301 1327 1331 1329 
400 2 4 206 205 302 986 1332 1333 
401 2 4 205 301 302 1330 1334 1332 
402 2 4 207 206 303 990 1335 1336 
403 2 4 206 302 303 1333 1337 1335 
404 2 4 208 207 304 994 1338 1339 
405 2 4 207 303 304 1336 1340 1338 
406 2 4 209 208 305 998 1341 1342 
407 2 4 208 304 305 1339 1343 1341 
408 2 4 210 209 306 1002 1344 1345 
409 2 4 209 305 306 1342 1346 1344 
410 2 4 211 210 307 1006 1347 1348 
411 2 4 210 306 307 1345 1349 1347 
412 2 4 212 211 308 1010 1350 1351 
413 2 4 211 307 308 1348 1352 1350 
414 2 4 213 212 309 1014 1353 1354 
415 2 4 212 308 309 1351 1355 1353 
416 2 4 214 213 310 1018 1356 1357 
417 2 4 213 309 310 1354 1358 1356 
418 2 4 215 214 311 1022 1359 1360 
419 2 4 214 310 311 1357 1361 1359 
420 2 4 216 215 312 1026 1362 1363 
421 2 4 215 311 312 1360 1364 1362 
422 2 4 217 216 313 1030 1365 1366 
423 2 4 216 312 313 1363 1367 1365 
424 2 4 218 217 314 1034 1368 1369 
425 2 4 217 313 314 1366 1370 1368 
426 2 4 219 218 315 1038 1371 1372 
427 2 4 218 314 315 1369 1373 1371 
428 2 4 220 219 316 1042 1374 1375 
429 2 4 219 315 316 1372 1376 1374 
430 2 4 221 220 317 1046 1377 1378 
431 2 4 220 316 317 1375 1379 1377 
432 2 4 222 221 318 1050 1380 1381 
433 2 4 221 317 318 1378 1382 1380 
434 2 4 223 222 319 1054 1383 1384 
435 2 4 222 318 319 1381 1385 1383 
436 2 4 224 223 320 1058 1386 1387 
437 2 4 223 319 320 1384 1388 1386 
438 2 4 225 224 321 1062 1389 1390 
439 2 4 224 320 321 1387 1391 1389 
440 2 4 226 225 322 1066 1392 1393 
441 2 4 225 321 322 1390 1394 1392 
442 2 4 227 226 323 1070 1395 1396 
443 2 4 226 322 323 1393 1397 1395 
444 2 4 228 227 324 1074 1398 1399 
445 2 4 227 323 324 1396 1400 1398 
446 2 4 229 228 325 1078 1401 1402 
447 2 4 230 229 325 1231 1402 1403 
448 2 4 228 324 325 1399 1404 1401 
449 2 4 231 230 326 1088 1405 1406 
450 2 4 230 325 326 1403 1407 1405 
451 2 4 260 258 327 1233 1408 1409 
452 2 4 258 257 327 1198 1410 1408 
453 2 4 232 231 328 1092 1411 1412 
454 2 4 231 326 328 1406 1413 1411 
455 2 4 233 232 329 1096 1414 1415 
456 2 4 232 328 329 1412 1416 1414 
457 2 4 234 233 330 1100 1417 1418 
458 2 4 233 329 330 1415 1419 1417 
459 2 4 235 234 331 1104 1420 1421 
460 2 4 234 330 331 1418 1422 1420 
461 2 4 236 235 332 1108 1423 1424 
462 2 4 235 331 332 1421 1425 1423 
463 2 4 237 236 333 1112 1426 1427 
464 2 4 236 332 333 1424 1428 1426 
465 2 4 238 237 334 1116 1429 1430 
466 2 4 237 333 334 1427 1431 1429 
467 2 4 239 238 334 1120 1430 1432 
468 2 4 240 239 335 1126 1433 1434 
469 2 4 241 240 335 1130 1434 1435 
470 2 4 239 334 335 1432 1436 1433 
471 2 4 275 264 336 1273 1437 1438 
472 2 4 264 283 336 1277 1439 1437 
473 2 4 242 241 337 1134 1440 1441 
474 2 4 241 335 337 1435 1442 1440 
475 2 4 243 242 338 1138 1443 1444 
476 2 4 242 337 338 1441 1445 1443 
477 2 4 244 243 339 1142 1446 1447 
478 2 4 243 338 339 1444 1448 1446 
479 2 4 245 244 340 1146 1449 1450 
480 2 4 244 339 340 1447 1451 1449 
481 2 4 246 245 341 1150 1452 1453 
482 2 4 245 340 341 1450 1454 1452 
483 2 4 247 246 342 1154 1455 1456 
484 2 4 246 341 342 1453 1457 1455 
485 2 4 248 247 343 1158 1458 1459 
486 2 4 247 342 343 1456 1460 1458 
487 2 4 249 248 344 1162 1461 1462 
488 2 4 248 343 344 1459 1463 1461 
489 2 4 250 249 345 1166 1464 1465 
490 2 4 249 344 345 1462 1466 1464 
491 2 4 251 250 346 1170 1467 1468 
492 2 4 250 345 346 1465 1469 1467 
493 2 4 252 251 347 1174 1470 1471 
494 2 4 251 346 347 1468 1472 1470 
495 2 4 253 252 348 1178 1473 1474 
496 2 4 252 347 348 1471 1475 1473 
497 2 4 254 253 349 1182 1476 1477 
498 2 4 253 348 349 1474 1478 1476 
499 2 4 255 254 350 1186 1479 1480 
500 2 4 254 349 350 1477 1481 1479 
501 2 4 256 255 351 1190 1482 1483 
502 2 4 255 350 351 1480 1484 1482 
503 2 4 257 256 352 1194 1485 1486 
504 2 4 327 257 352 1410 1486 1487 
505 2 4 256 351 352 1483 1488 1485 
506 2 4 272 260 327 1237 1409 1489 
507 2 4 262 271 353 1229 1490 1491 
508 2 4 261 274 354 1272 1492 1493 
509 2 4 265 277 355 1260 1494 1495 
510 2 4 278 267 356 1269 1496 1497 
511 2 4 266 278 357 1261 1498 1499 
512 2 4 278 356 357 1497 1500 1498 
513 2 4 274 262 358 1271 1501 1502 
514 2 4 262 353 358 1491 1503 1501 
515 2 4 277 266 359 1270 1504 1505 
516 2 4 266 357 359 1499 1506 1504 
517 2 4 268 280 360 1263 1507 1508 
518 2 4 276 265 361 1268 1509 1510 
519 2 4 283 276 361 1276 1510 1511 
520 2 4 265 355 361 1495 1512 1509 
521 2 4 269 281 362 1264 1513 1514 
522 2 4 279 268 363 1267 1515 1516 
523 2 4 268 360 363 1508 1517 1515 
524 2 4 280 269 364 1266 1518 1519 
525 2 4 269 362 364 1514 1520 1518 
526 2 4 270 273 365 1257 1521 1522 
527 2 4 185 261 354 1226 1493 1523 
528 2 4 186 185 354 904 1523 1524 
529 2 4 263 275 366 1258 1525 1526 
530 2 4 275 336 366 1438 1527 1525 
531 2 4 273 259 367 1238 1528 1529 
532 2 4 259 282 367 1275 1530 1528 
533 2 4 272 327 282 1489 1531 1274 
534 2 4 273 367 368 1529 1532 1533 
535 2 4 277 359 355 1505 1534 1494 
536 2 4 354 274 358 1492 1502 1535 
537 2 4 356 267 369 1496 1536 1537 
538 2 4 267 279 369 1262 1538 1536 
539 2 4 284 186 354 1278 1524 1539 
540 2 4 362 281 370 1513 1540 1541 
541 2 4 281 270 370 1265 1542 1540 
542 2 4 270 365 370 1522 1543 1542 
543 2 4 271 263 371 1242 1544 1545 
544 2 4 273 368 365 1533 1546 1521 
545 2 4 280 364 360 1519 1547 1507 
546 2 4 279 363 369 1516 1548 1538 
547 2 4 263 366 371 1526 1549 1544 
548 2 4 271 371 353 1545 1550 1490 
549 2 4 368 367 372 1532 1551 1552 
550 2 4 355 359 373 1534 1553 1554 
551 2 4 286 285 374 1285 1555 1556 
552 2 4 287 286 375 1288 1557 1558 
553 2 4 286 374 375 1556 1559 1557 
554 2 4 288 287 376 1292 1560 1561 
555 2 4 289 288 376 1295 1561 1562 
556 2 4 287 375 376 1558 1563 1560 
557 2 4 290 289 377 1298 1564 1565 
558 2 4 289 376 377 1562 1566 1564 
559 2 4 291 290 378 1301 1567 1568 
560 2 4 290 377 378 1565 1569 1567 
561 2 4 292 291 379 1304 1570 1571 
562 2 4 291 378 379 1568 1572 1570 
563 2 4 293 292 380 1307 1573 1574 
564 2 4 292 379 380 1571 1575 1573 
565 2 4 294 293 381 1310 1576 1577 
566 2 4 293 380 381 1574 1578 1576 
567 2 4 295 294 382 1313 1579 1580 
568 2 4 294 381 382 1577 1581 1579 
569 2 4 296 295 383 1316 1582 1583 
570 2 4 295 382 383 1580 1584 1582 
571 2 4 297 296 384 1319 1585 1586 
572 2 4 296 383 384 1583 1587 1585 
573 2 4 298 297 385 1322 1588 1589 
574 2 4 297 384 385 1586 1590 1588 
575 2 4 299 298 386 1325 1591 1592 
576 2 4 298 385 386 1589 1593 1591 
577 2 4 300 299 387 1328 1594 1595 
578 2 4 299 386 387 1592 1596 1594 
579 2 4 301 300 388 1331 1597 1598 
580 2 4 300 387 388 1595 1599 1597 
581 2 4 302 301 389 1334 1600 1601 
582 2 4 301 388 389 1598 1602 1600 
583 2 4 303 302 390 1337 1603 1604 
584 2 4 302 389 390 1601 1605 1603 
585 2 4 304 303 391 1340 1606 1607 
586 2 4 303 390 391 1604 1608 1606 
587 2 4 305 304 392 1343 1609 1610 
588 2 4 304 391 392 1607 1611 1609 
589 2 4 306 305 393 1346 1612 1613 
590 2 4 305 392 393 1610 1614 1612 
591 2 4 307 306 394 1349 1615 1616 
592 2 4 306 393 394 1613 1617 1615 
593 2 4 308 307 395 1352 1618 1619 
594 2 4 307 394 395 1616 1620 1618 
595 2 4 309 308 396 1355 1621 1622 
596 2 4 308 395 396 1619 1623 1621 
597 2 4 310 309 397 1358 1624 1625 
598 2 4 309 396 397 1622 1626 1624 
599 2 4 311 310 398 1361 1627 1628 
600 2 4 310 397 398 1625 1629 1627 
601 2 4 312 311 399 1364 1630 1631 
602 2 4 311 398 399 1628 1632 1630 
603 2 4 313 312 400 1367 1633 1634 
604 2 4 312 399 400 1631 1635 1633 
605 2 4 314 313 401 1370 1636 1637 
606 2 4 313 400 401 1634 1638 1636 
607 2 4 315 314 402 1373 1639 1640 
608 2 4 314 401 402 1637 1641 1639 
609 2 4 316 315 403 1376 1642 1643 
610 2 4 315 402 403 1640 1644 1642 
611 2 4 317 316 404 1379 1645 1646 
612 2 4 316 403 404 1643 1647 1645 
613 2 4 318 317 405 1382 1648 1649 
614 2 4 317 404 405 1646 1650 1648 
615 2 4 319 318 406 1385 1651 1652 
616 2 4 318 405 406 1649 1653 1651 
617 2 4 320 319 407 1388 1654 1655 
618 2 4 319 406 407 1652 1656 1654 
619 2 4 321 320 408 1391 1657 1658 
620 2 4 320 407 408 1655 1659 1657 
621 2 4 322 321 409 1394 1660 1661 
622 2 4 321 408 409 1658 1662 1660 
623 2 4 323 322 410 1397 1663 1664 
624 2 4 322 409 410 1661 1665 1663 
625 2 4 325 324 326 1404 1666 1407 
626 2 4 371 366 411 1549 1667 1668 
627 2 4 328 326 412 1413 1669 1670 
628 2 4 329 328 413 1416 1671 1672 
629 2 4 328 412 413 1670 1673 1671 
630 2 4 330 329 414 1419 1674 1675 
631 2 4 329 413 414 1672 1676 1674 
632 2 4 331 330 415 1422 1677 1678 
633 2 4 330 414 415 1675 1679 1677 
634 2 4 332 331 416 1425 1680 1681 
635 2 4 331 415 416 1678 1682 1680 
636 2 4 333 332 417 1428 1683 1684 
637 2 4 332 416 417 1681 1685 1683 
638 2 4 334 333 418 1431 1686 1687 
639 2 4 333 417 418 1684 1688 1686 
640 2 4 357 356 419 1500 1689 1690 
641 2 4 335 334 420 1436 1691 1692 
642 2 4 337 335 420 1442 1692 1693 
643 2 4 334 418 420 1687 1694 1691 
644 2 4 336 283 421 1439 1695 1696 
645 2 4 338 337 422 1445 1697 1698 
646 2 4 337 420 422 1693 1699 1697 
647 2 4 339 338 423 1448 1700 1701 
648 2 4 338 422 423 1698 1702 1700 
649 2 4 340 339 424 1451 1703 1704 
650 2 4 339 423 424 1701 1705 1703 
651 2 4 341 340 425 1454 1706 1707 
652 2 4 340 424 425 1704 1708 1706 
653 2 4 342 341 426 1457 1709 1710 
654 2 4 341 425 426 1707 1711 1709 
655 2 4 343 342 427 1460 1712 1713 
656 2 4 342 426 427 1710 1714 1712 
657 2 4 344 343 428 1463 1715 1716 
658 2 4 343 427 428 1713 1717 1715 
659 2 4 345 344 429 1466 1718 1719 
660 2 4 344 428 429 1716 1720 1718 
661 2 4 346 345 430 1469 1721 1722 
662 2 4 345 429 430 1719 1723 1721 
663 2 4 347 346 431 1472 1724 1725 
664 2 4 346 430 431 1722 1726 1724 
665 2 4 348 347 432 1475 1727 1728 
666 2 4 347 431 432 1725 1729 1727 
667 2 4 349 348 433 1478 1730 1731 
668 2 4 348 432 433 1728 1732 1730 
669 2 4 350 349 434 1481 1733 1734 
670 2 4 349 433 434 1731 1735 1733 
671 2 4 351 350 435 1484 1736 1737 
672 2 4 350 434 435 1734 1738 1736 
673 2 4 362 370 436 1541 1739 1740 
674 2 4 353 371 437 1550 1741 1742 
675 2 4 371 411 437 1668 1743 1741 
676 2 4 365 368 438 1546 1744 1745 
677 2 4 358 353 439 1503 1746 1747 
678 2 4 353 437 439 1742 1748 1746 
679 2 4 359 357 440 1506 1749 1750 
680 2 4 373 359 440 1553 1750 1751 
681 2 4 357 419 440 1690 1752 1749 
682 2 4 369 363 441 1548 1753 1754 
683 2 4 364 362 442 1520 1755 1756 
684 2 4 362 436 442 1740 1757 1755 
685 2 4 370 365 443 1543 1758 1759 
686 2 4 360 364 444 1547 1760 1761 
687 2 4 364 442 444 1756 1762 1760 
688 2 4 366 336 445 1527 1763 1764 
689 2 4 336 421 445 1696 1765 1763 
690 2 4 326 324 412 1666 1766 1669 
691 2 4 324 323 412 1400 1767 1766 
692 2 4 411 366 445 1667 1764 1768 
693 2 4 361 355 446 1512 1769 1770 
694 2 4 355 373 446 1554 1771 1769 
695 2 4 419 356 447 1689 1772 1773 
696 2 4 356 369 447 1537 1774 1772 
697 2 4 421 283 448 1695 1775 1776 
698 2 4 283 361 448 1511 1777 1775 
699 2 4 370 443 436 1759 1778 1739 
700 2 4 352 351 449 1488 1779 1780 
701 2 4 351 435 449 1737 1781 1779 
702 2 4 354 358 450 1535 1782 1783 
703 2 4 285 284 451 1282 1784 1785 
704 2 4 368 372 452 1552 1786 1787 
705 2 4 372 367 453 1551 1788 1789 
706 2 4 367 282 453 1530 1790 1788 
707 2 4 438 368 452 1744 1787 1791 
708 2 4 358 439 450 1747 1792 1782 
709 2 4 365 438 443 1745 1793 1758 
710 2 4 282 327 449 1531 1794 1795 
711 2 4 284 354 450 1539 1783 1796 
712 2 4 363 360 454 1517 1797 1798 
713 2 4 374 285 451 1555 1785 1799 
714 2 4 282 449 453 1795 1800 1790 
715 2 4 360 444 454 1761 1801 1797 
716 2 4 441 363 454 1753 1798 1802 
717 2 4 447 369 441 1774 1754 1803 
718 2 4 451 284 450 1784 1796 1804 
719 2 4 419 447 455 1773 1805 1806 
720 2 4 444 442 456 1762 1807 1808 
721 2 4 454 444 457 1801 1809 1810 
722 2 4 444 456 457 1808 1811 1809 
723 2 4 413 412 458 1673 1812 1813 
724 2 4 377 376 459 1566 1814 1815 
725 2 4 376 375 459 1563 1816 1814 
726 2 4 378 377 460 1569 1817 1818 
727 2 4 377 459 460 1815 1819 1817 
728 2 4 379 378 461 1572 1820 1821 
729 2 4 378 460 461 1818 1822 1820 
730 2 4 380 379 462 1575 1823 1824 
731 2 4 379 461 462 1821 1825 1823 
732 2 4 381 380 463 1578 1826 1827 
733 2 4 380 462 463 1824 1828 1826 
734 2 4 382 381 464 1581 1829 1830 
735 2 4 381 463 464 1827 1831 1829 
736 2 4 383 382 465 1584 1832 1833 
737 2 4 382 464 465 1830 1834 1832 
738 2 4 384 383 466 1587 1835 1836 
739 2 4 383 465 466 1833 1837 1835 
740 2 4 385 384 467 1590 1838 1839 
741 2 4 384 466 467 1836 1840 1838 
742 2 4 386 385 468 1593 1841 1842 
743 2 4 385 467 468 1839 1843 1841 
744 2 4 387 386 469 1596 1844 1845 
745 2 4 386 468 469 1842 1846 1844 
746 2 4 388 387 470 1599 1847 1848 
747 2 4 387 469 470 1845 1849 1847 
748 2 4 389 388 471 1602 1850 1851 
749 2 4 388 470 471 1848 1852 1850 
750 2 4 390 389 472 1605 1853 1854 
751 2 4 389 471 472 1851 1855 1853 
752 2 4 391 390 473 1608 1856 1857 
753 2 4 390 472 473 1854 1858 1856 
754 2 4 392 391 474 1611 1859 1860 
755 2 4 391 473 474 1857 1861 1859 
756 2 4 393 392 475 1614 1862 1863 
757 2 4 392 474 475 1860 1864 1862 
758 2 4 394 393 476 1617 1865 1866 
759 2 4 393 475 476 1863 1867 1865 
760 2 4 395 394 477 1620 1868 1869 
761 2 4 394 476 477 1866 1870 1868 
762 2 4 396 395 478 1623 1871 1872 
763 2 4 395 477 478 1869 1873 1871 
764 2 4 397 396 479 1626 1874 1875 
765 2 4 396 478 479 1872 1876 1874 
766 2 4 398 397 480 1629 1877 1878 
767 2 4 397 479 480 1875 1879 1877 
768 2 4 399 398 481 1632 1880 1881 
769 2 4 398 480 481 1878 1882 1880 
770 2 4 400 399 482 1635 1883 1884 
771 2 4 399 481 482 1881 1885 1883 
772 2 4 401 400 483 1638 1886 1887 
773 2 4 400 482 483 1884 1888 1886 
774 2 4 402 401 484 1641 1889 1890 
775 2 4 401 483 484 1887 1891 1889 
776 2 4 403 402 485 1644 1892 1893 
777 2 4 402 484 485 1890 1894 1892 
778 2 4 404 403 486 1647 1895 1896 
779 2 4 403 485 486 1893 1897 1895 
780 2 4 405 404 487 1650 1898 1899 
781 2 4 404 486 487 1896 1900 1898 
782 2 4 406 405 488 1653 1901 1902 
783 2 4 405 487 488 1899 1903 1901 
784 2 4 407 406 489 1656 1904 1905 
785 2 4 406 488 489 1902 1906 1904 
786 2 4 408 407 490 1659 1907 1908 
787 2 4 407 489 490 1905 1909 1907 
788 2 4 409 408 491 1662 1910 1911 
789 2 4 408 490 491 1908 1912 1910 
790 2 4 452 372 492 1786 1913 1914 
791 2 4 411 445 493 1768 1915 1916 
792 2 4 451 450 439 1804 1792 1917 
793 2 4 414 413 494 1676 1918 1919 
794 2 4 413 458 494 1813 1920 1918 
795 2 4 415 414 495 1679 1921 1922 
796 2 4 414 494 495 1919 1923 1921 
797 2 4 416 415 496 1682 1924 1925 
798 2 4 415 495 496 1922 1926 1924 
799 2 4 417 416 497 1685 1927 1928 
800 2 4 416 496 497 1925 1929 1927 
801 2 4 418 417 498 1688 1930 1931 
802 2 4 417 497 498 1928 1932 1930 
803 2 4 439 437 499 1748 1933 1934 
804 2 4 449 435 453 1781 1935 1800 
805 2 4 423 422 500 1702 1936 1937 
806 2 4 424 423 501 1705 1938 1939 
807 2 4 423 500 501 1937 1940 1938 
808 2 4 425 424 502 1708 1941 1942 
809 2 4 424 501 502 1939 1943 1941 
810 2 4 426 425 503 1711 1944 1945 
811 2 4 425 502 503 1942 1946 1944 
812 2 4 427 426 504 1714 1947 1948 
813 2 4 426 503 504 1945 1949 1947 
814 2 4 428 427 505 1717 1950 1951 
815 2 4 427 504 505 1948 1952 1950 
816 2 4 429 428 506 1720 1953 1954 
817 2 4 428 505 506 1951 1955 1953 
818 2 4 430 429 507 1723 1956 1957 
819 2 4 429 506 507 1954 1958 1956 
820 2 4 431 430 508 1726 1959 1960 
821 2 4 430 507 508 1957 1961 1959 
822 2 4 432 431 509 1729 1962 1963 
823 2 4 431 508 509 1960 1964 1962 
824 2 4 433 432 510 1732 1965 1966 
825 2 4 432 509 510 1963 1967 1965 
826 2 4 434 433 511 1735 1968 1969 
827 2 4 433 510 511 1966 1970 1968 
828 2 4 435 434 512 1738 1971 1972 
829 2 4 434 511 512 1969 1973 1971 
830 2 4 443 438 513 1793 1974 1975 
831 2 4 437 411 514 1743 1976 1977 
832 2 4 411 493 514 1916 1978 1976 
833 2 4 375 374 459 1559 1979 1816 
834 2 4 441 454 515 1802 1980 1981 
835 2 4 454 457 515 1810 1982 1980 
836 2 4 436 443 516 1778 1983 1984 
837 2 4 374 451 517 1799 1985 1986 
838 2 4 438 452 518 1791 1987 1988 
839 2 4 453 435 512 1935 1972 1989 
840 2 4 436 516 519 1984 1990 1991 
841 2 4 452 492 520 1914 1992 1993 
842 2 4 410 409 521 1665 1994 1995 
843 2 4 459 374 517 1979 1986 1996 
844 2 4 446 373 522 1771 1997 1998 
845 2 4 456 442 519 1807 1999 2000 
846 2 4 451 439 499 1917 1934 2001 
847 2 4 499 437 514 1933 1977 2002 
848 2 4 448 361 446 1777 1770 2003 
849 2 4 447 441 523 1803 2004 2005 
850 2 4 422 420 498 1699 2006 2007 
851 2 4 455 447 523 1805 2005 2008 
852 2 4 500 422 498 1936 2007 2009 
853 2 4 443 513 516 1975 2010 1983 
854 2 4 513 438 518 1974 1988 2011 
855 2 4 436 519 442 1991 1999 1757 
856 2 4 327 352 449 1487 1780 1794 
857 2 4 372 453 524 1789 2012 2013 
858 2 4 517 451 499 1985 2001 2014 
859 2 4 518 452 520 1987 1993 2015 
860 2 4 420 418 498 1694 1931 2006 
861 2 4 372 524 492 2013 2016 1913 
862 2 4 421 448 525 1776 2017 2018 
863 2 4 440 419 526 1752 2019 2020 
864 2 4 419 455 526 1806 2021 2019 
865 2 4 493 445 527 1915 2022 2023 
866 2 4 445 421 527 1765 2024 2022 
867 2 4 441 515 523 1981 2025 2004 
868 2 4 421 525 527 2018 2026 2024 
869 2 4 522 373 528 1997 2027 2028 
870 2 4 373 440 528 1751 2029 2027 
871 2 4 499 514 529 2002 2030 2031 
872 2 4 412 410 458 2032 2033 1812 
873 2 4 409 491 521 1911 2034 1994 
874 2 4 460 459 529 1819 2035 2036 
875 2 4 462 461 530 1825 2037 2038 
876 2 4 463 462 531 1828 2039 2040 
877 2 4 462 530 531 2038 2041 2039 
878 2 4 464 463 532 1831 2042 2043 
879 2 4 463 531 532 2040 2044 2042 
880 2 4 465 464 533 1834 2045 2046 
881 2 4 464 532 533 2043 2047 2045 
882 2 4 466 465 534 1837 2048 2049 
883 2 4 465 533 534 2046 2050 2048 
884 2 4 467 466 535 1840 2051 2052 
885 2 4 466 534 535 2049 2053 2051 
886 2 4 468 467 536 1843 2054 2055 
887 2 4 467 535 536 2052 2056 2054 
888 2 4 469 468 537 1846 2057 2058 
889 2 4 468 536 537 2055 2059 2057 
890 2 4 470 469 538 1849 2060 2061 
891 2 4 469 537 538 2058 2062 2060 
892 2 4 471 470 539 1852 2063 2064 
893 2 4 470 538 539 2061 2065 2063 
894 2 4 472 471 540 1855 2066 2067 
895 2 4 471 539 540 2064 2068 2066 
896 2 4 473 472 541 1858 2069 2070 
897 2 4 472 540 541 2067 2071 2069 
898 2 4 474 473 542 1861 2072 2073 
899 2 4 473 541 542 2070 2074 2072 
900 2 4 475 474 543 1864 2075 2076 
901 2 4 474 542 543 2073 2077 2075 
902 2 4 476 475 544 1867 2078 2079 
903 2 4 475 543 544 2076 2080 2078 
904 2 4 477 476 545 1870 2081 2082 
905 2 4 476 544 545 2079 2083 2081 
906 2 4 478 477 546 1873 2084 2085 
907 2 4 477 545 546 2082 2086 2084 
908 2 4 479 478 547 1876 2087 2088 
909 2 4 478 546 547 2085 2089 2087 
910 2 4 480 479 548 1879 2090 2091 
911 2 4 479 547 548 2088 2092 2090 
912 2 4 481 480 549 1882 2093 2094 
913 2 4 480 548 549 2091 2095 2093 
914 2 4 482 481 550 1885 2096 2097 
915 2 4 481 549 550 2094 2098 2096 
916 2 4 483 482 551 1888 2099 2100 
917 2 4 482 550 551 2097 2101 2099 
918 2 4 484 483 552 1891 2102 2103 
919 2 4 483 551 552 2100 2104 2102 
920 2 4 485 484 553 1894 2105 2106 
921 2 4 484 552 553 2103 2107 2105 
922 2 4 486 485 554 1897 2108 2109 
923 2 4 485 553 554 2106 2110 2108 
924 2 4 487 486 555 1900 2111 2112 
925 2 4 486 554 555 2109 2113 2111 
926 2 4 488 487 556 1903 2114 2115 
927 2 4 487 555 556 2112 2116 2114 
928 2 4 489 488 557 1906 2117 2118 
929 2 4 488 556 557 2115 2119 2117 
930 2 4 490 489 558 1909 2120 2121 
931 2 4 489 557 558 2118 2122 2120 
932 2 4 491 490 559 1912 2123 2124 
933 2 4 490 558 559 2121 2125 2123 
934 2 4 456 519 541 2000 2126 2127 
935 2 4 518 520 560 2015 2128 2129 
936 2 4 494 458 561 1920 2130 2131 
937 2 4 495 494 562 1923 2132 2133 
938 2 4 494 561 562 2131 2134 2132 
939 2 4 496 495 563 1926 2135 2136 
940 2 4 495 562 563 2133 2137 2135 
941 2 4 497 496 564 1929 2138 2139 
942 2 4 496 563 564 2136 2140 2138 
943 2 4 498 497 565 1932 2141 2142 
944 2 4 500 498 565 2009 2142 2143 
945 2 4 497 564 565 2139 2144 2141 
946 2 4 492 524 566 2016 2145 2146 
947 2 4 527 525 531 2026 2147 2148 
948 2 4 516 513 567 2010 2149 2150 
949 2 4 455 523 537 2008 2151 2152 
950 2 4 519 516 543 1990 2153 2154 
951 2 4 502 501 568 1943 2155 2156 
952 2 4 503 502 569 1946 2157 2158 
953 2 4 502 568 569 2156 2159 2157 
954 2 4 504 503 570 1949 2160 2161 
955 2 4 503 569 570 2158 2162 2160 
956 2 4 505 504 571 1952 2163 2164 
957 2 4 504 570 571 2161 2165 2163 
958 2 4 506 505 572 1955 2166 2167 
959 2 4 505 571 572 2164 2168 2166 
960 2 4 507 506 573 1958 2169 2170 
961 2 4 506 572 573 2167 2171 2169 
962 2 4 508 507 574 1961 2172 2173 
963 2 4 507 573 574 2170 2174 2172 
964 2 4 509 508 575 1964 2175 2176 
965 2 4 508 574 575 2173 2177 2175 
966 2 4 510 509 576 1967 2178 2179 
967 2 4 509 575 576 2176 2180 2178 
968 2 4 511 510 577 1970 2181 2182 
969 2 4 510 576 577 2179 2183 2181 
970 2 4 524 453 512 2012 1989 2184 
971 2 4 448 446 578 2003 2185 2186 
972 2 4 525 448 578 2017 2186 2187 
973 2 4 446 522 578 1998 2188 2185 
974 2 4 517 499 529 2014 2031 2189 
975 2 4 520 492 579 1992 2190 2191 
976 2 4 492 566 579 2146 2192 2190 
977 2 4 493 527 530 2023 2193 2194 
978 2 4 515 457 539 1982 2195 2196 
979 2 4 513 518 580 2011 2197 2198 
980 2 4 501 500 565 1940 2143 2199 
981 2 4 458 521 561 2200 2201 2130 
982 2 4 524 512 566 2184 2202 2145 
983 2 4 523 515 538 2025 2203 2204 
984 2 4 323 410 412 1664 2032 1767 
985 2 4 560 520 581 2128 2205 2206 
986 2 4 521 491 559 2034 2124 2207 
987 2 4 521 458 410 2200 2033 1995 
988 2 4 529 459 517 2035 1996 2189 
989 2 4 461 460 582 1822 2208 2209 
990 2 4 528 440 526 2029 2020 2210 
991 2 4 518 560 580 2129 2211 2197 
992 2 4 561 521 559 2201 2207 2212 
993 2 4 531 525 532 2147 2213 2044 
994 2 4 527 531 530 2148 2041 2193 
995 2 4 538 515 539 2203 2196 2065 
996 2 4 511 577 566 2182 2214 2215 
997 2 4 512 511 566 1973 2215 2202 
998 2 4 578 522 533 2188 2216 2217 
999 2 4 568 501 565 2155 2199 2218 
1000 2 4 526 455 536 2021 2219 2220 
1001 2 4 520 579 581 2191 2221 2205 
1002 2 4 514 493 583 1978 2222 2223 
1003 2 4 539 457 540 2195 2224 2068 
1004 2 4 522 528 534 2028 2225 2226 
1005 2 4 537 523 538 2151 2204 2062 
1006 2 4 461 582 530 2209 2227 2037 
1007 2 4 457 456 540 1811 2228 2224 
1008 2 4 514 583 529 2223 2229 2030 
1009 2 4 533 522 534 2216 2226 2050 
1010 2 4 536 455 537 2219 2152 2059 
1011 2 4 540 456 541 2228 2127 2071 
1012 2 4 532 525 578 2213 2187 2230 
1013 2 4 533 532 578 2047 2230 2217 
1014 2 4 535 534 528 2053 2225 2231 
1015 2 4 544 543 567 2080 2232 2233 
1016 2 4 545 544 567 2083 2233 2234 
1017 2 4 545 607 546 2235 2236 2086 
1018 2 4 548 547 584 2092 2237 2238 
1019 2 4 549 548 585 2095 2239 2240 
1020 2 4 548 584 585 2238 2241 2239 
1021 2 4 550 549 586 2098 2242 2243 
1022 2 4 549 585 586 2240 2244 2242 
1023 2 4 551 550 587 2101 2245 2246 
1024 2 4 550 586 587 2243 2247 2245 
1025 2 4 552 551 588 2104 2248 2249 
1026 2 4 551 587 588 2246 2250 2248 
1027 2 4 553 552 589 2107 2251 2252 
1028 2 4 552 588 589 2249 2253 2251 
1029 2 4 554 553 590 2110 2254 2255 
1030 2 4 553 589 590 2252 2256 2254 
1031 2 4 555 554 591 2113 2257 2258 
1032 2 4 554 590 591 2255 2259 2257 
1033 2 4 556 555 592 2116 2260 2261 
1034 2 4 555 591 592 2258 2262 2260 
1035 2 4 557 556 593 2119 2263 2264 
1036 2 4 556 592 593 2261 2265 2263 
1037 2 4 558 557 594 2122 2266 2267 
1038 2 4 557 593 594 2264 2268 2266 
1039 2 4 559 558 595 2125 2269 2270 
1040 2 4 558 594 595 2267 2271 2269 
1041 2 4 541 519 542 2126 2272 2074 
1042 2 4 582 460 529 2208 2036 2273 
1043 2 4 560 581 584 2206 2274 2275 
1044 2 4 493 530 583 2194 2276 2222 
1045 2 4 563 562 596 2137 2277 2278 
1046 2 4 564 563 597 2140 2279 2280 
1047 2 4 563 596 597 2278 2281 2279 
1048 2 4 565 564 598 2144 2282 2283 
1049 2 4 568 565 598 2218 2283 2284 
1050 2 4 564 597 598 2280 2285 2282 
1051 2 4 516 567 543 2150 2232 2153 
1052 2 4 519 543 542 2154 2077 2272 
1053 2 4 570 569 599 2162 2286 2287 
1054 2 4 571 570 600 2165 2288 2289 
1055 2 4 570 599 600 2287 2290 2288 
1056 2 4 572 571 601 2168 2291 2292 
1057 2 4 571 600 601 2289 2293 2291 
1058 2 4 573 572 602 2171 2294 2295 
1059 2 4 572 601 602 2292 2296 2294 
1060 2 4 574 573 603 2174 2297 2298 
1061 2 4 573 602 603 2295 2299 2297 
1062 2 4 575 574 604 2177 2300 2301 
1063 2 4 574 603 604 2298 2302 2300 
1064 2 4 576 575 605 2180 2303 2304 
1065 2 4 575 604 605 2301 2305 2303 
1066 2 4 577 576 606 2183 2306 2307 
1067 2 4 576 605 606 2304 2308 2306 
1068 2 4 561 559 595 2212 2270 2309 
1069 2 4 567 513 607 2149 2310 2311 
1070 2 4 581 579 608 2221 2312 2313 
1071 2 4 562 561 595 2134 2309 2314 
1072 2 4 529 583 582 2229 2315 2273 
1073 2 4 566 577 609 2214 2316 2317 
1074 2 4 579 566 609 2192 2317 2318 
1075 2 4 577 606 609 2307 2319 2316 
1076 2 4 569 568 610 2159 2320 2321 
1077 2 4 599 569 610 2286 2321 2322 
1078 2 4 568 598 610 2284 2323 2320 
1079 2 4 582 583 530 2315 2276 2227 
1080 2 4 528 526 535 2210 2324 2231 
1081 2 4 536 535 526 2056 2324 2220 
1082 2 4 579 609 608 2318 2325 2312 
1083 2 4 547 546 611 2089 2326 2327 
1084 2 4 584 581 585 2274 2328 2241 
1085 2 4 596 562 595 2277 2314 2329 
1086 2 4 547 611 584 2327 2330 2237 
1087 2 4 546 580 611 2331 2332 2326 
1088 2 4 580 560 611 2211 2333 2332 
1089 2 4 560 584 611 2275 2330 2333 
1090 2 4 585 581 612 2328 2334 2335 
1091 2 4 586 585 612 2244 2335 2336 
1092 2 4 581 608 612 2313 2337 2334 
1093 2 4 596 595 613 2329 2338 2339 
1094 2 4 595 594 613 2271 2340 2338 
1095 2 4 587 586 614 2247 2341 2342 
1096 2 4 586 612 614 2336 2343 2341 
1097 2 4 588 587 615 2250 2344 2345 
1098 2 4 587 614 615 2342 2346 2344 
1099 2 4 589 588 616 2253 2347 2348 
1100 2 4 588 615 616 2345 2349 2347 
1101 2 4 590 589 617 2256 2350 2351 
1102 2 4 589 616 617 2348 2352 2350 
1103 2 4 591 590 618 2259 2353 2354 
1104 2 4 590 617 618 2351 2355 2353 
1105 2 4 592 591 619 2262 2356 2357 
1106 2 4 591 618 619 2354 2358 2356 
1107 2 4 593 592 620 2265 2359 2360 
1108 2 4 592 619 620 2357 2361 2359 
1109 2 4 594 593 621 2268 2362 2363 
1110 2 4 613 594 621 2340 2363 2364 
1111 2 4 593 620 621 2360 2365 2362 
1112 2 4 597 596 613 2281 2339 2366 
1113 2 4 598 597 622 2285 2367 2368 
1114 2 4 610 598 622 2323 2368 2369 
1115 2 4 597 613 622 2366 2370 2367 
1116 2 4 600 599 623 2290 2371 2372 
1117 2 4 601 600 624 2293 2373 2374 
1118 2 4 600 623 624 2372 2375 2373 
1119 2 4 602 601 625 2296 2376 2377 
1120 2 4 601 624 625 2374 2378 2376 
1121 2 4 603 602 626 2299 2379 2380 
1122 2 4 602 625 626 2377 2381 2379 
1123 2 4 604 603 627 2302 2382 2383 
1124 2 4 603 626 627 2380 2384 2382 
1125 2 4 605 604 628 2305 2385 2386 
1126 2 4 604 627 628 2383 2387 2385 
1127 2 4 606 605 629 2308 2388 2389 
1128 2 4 605 628 629 2386 2390 2388 
1129 2 4 607 513 580 2310 2198 2391 
1130 2 4 609 606 630 2319 2392 2393 
1131 2 4 608 609 630 2325 2393 2394 
1132 2 4 606 629 630 2389 2395 2392 
1133 2 4 545 567 607 2234 2311 2235 
1134 2 4 580 546 607 2331 2236 2391 
1135 2 4 599 610 631 2322 2396 2397 
1136 2 4 623 599 631 2371 2397 2398 
1137 2 4 610 622 631 2369 2399 2396 
1138 2 4 612 608 630 2337 2394 2400 
1139 2 4 614 612 630 2343 2400 2401 
1140 2 4 615 614 629 2346 2402 2403 
1141 2 4 616 615 628 2349 2404 2405 
1142 2 4 617 616 627 2352 2406 2407 
1143 2 4 618 617 626 2355 2408 2409 
1144 2 4 619 618 625 2358 2410 2411 
1145 2 4 620 619 624 2361 2412 2413 
1146 2 4 624 623 620 2375 2414 2413 
1147 2 4 626 617 627 2408 2407 2384 
1148 2 4 625 624 619 2378 2412 2411 
1149 2 4 626 625 618 2381 2410 2409 
1150 2 4 628 627 616 2387 2406 2405 
1151 2 4 629 628 615 2390 2404 2403 
1152 2 4 630 629 614 2395 2402 2401 
1153 2 4 620 623 621 2414 2415 2365 
1154 2 4 613 621 631 2364 2416 2417 
1155 2 4 613 631 622 2417 2399 2370 
1156 2 4 623 631 621 2398 2416 2415 
