# Supplementary material for: Response of vertically-loaded pile in spatially-variable cement-treated soil
Source: PLoS One. 2022 Apr 13;17(4):e0266975. doi: 10.1371/journal.pone.0266975 (PMC9007371; doi:10.1371/journal.pone.0266975)
Supplement: S3 File — (ZIP) [file pone.0266975.s003.zip]

Archive with 29 entries (29 files):
- S3_File/1new.txt
- S3_File/coord.txt
- S3_File/counter.txt
- S3_File/elestf.dll
- S3_File/ExtremValue
- S3_File/GeoAna.Console
- S3_File/GeoPost.dll
- S3_File/GeoPre.exe
- S3_File/geosoil.gad
- S3_File/geosoil.gae
- S3_File/geosoil.gao
- S3_File/geosoil.gpd
- S3_File/geosoil.gpe
- S3_File/geosoil.gpl
- S3_File/geosoil.gpo
- S3_File/geosoil.ppo
- S3_File/iterplot.dll
- S3_File/libifcoremd.dll
- S3_File/libiomp5md.dll
- S3_File/liuy.txt
- S3_File/Output.txt
- S3_File/paras.txt
- S3_File/rand2d.txt
- S3_File/result.gad
- S3_File/result.gpd
- S3_File/umod.dll
- S3_File/umod-lognormal.dll
- S3_File/UOUTPUT.dll
- S3_File/USOLV.dll
